# Supplementary material for: Choanoflagellates alongside diverse uncultured predatory protists consume the abundant open-ocean cyanobacterium Prochlorococcus
Source: Proc Natl Acad Sci U S A. 2023 Jun 26;120(27):e2302388120. doi: 10.1073/pnas.2302388120 (PMC10318953; doi:10.1073/pnas.2302388120)
Supplement: Supplementary file 2 — Dataset S01 (XLSX) [file pnas.2302388120.sd01.xlsx]

## Sheet: Overview
Dataset S1 - Survey data along CalCOFI line 67
Sheets	Description
A. meta- and environmental data	Metadata of samples collected for 18S-V4 amplicon sequencing and environmental variables measured from the same water samples
B. 18S-V4 dataset	OTU table of full 18S-V4 dataset: given are reads per OTU, taxonomic assignments based on PR2 database, nutritional categorization, and V4 sequences
C. abundances of nutritional types	Relative amplicon abundances of different nutritional groups along the survey transect; shown are mean relative abundances (across years) per station with standard deviations

## Sheet: A. meta- & environmental data
Sample	Cruise	Latitude	Longitude	Station	wat_layer	wat_layer2	month	season	year	Temperature	Salinity	Sigma_theta	NH4	NO2	NO3	SIO4	PO4	CHLa	DIN	NtoPratio	DINtoSi-ratio
CN13ID_C15_100m	CN13ID	33.2872	-129.4270	155	DCM	DCM	Oct	Fall	2013	13.3210	33.2876	25.0053	NA	NA	NA	NA	NA	NA	NA	NA	NA
CN13ID_C2_10m_A	CN13ID	36.7760	-122.0162	M1	ML	ML	Oct	Fall	2013	10.9222	33.2369	25.4168	0.264	0.234	8.88200000	6.852000	1.23700	5.23090000	9.38000000	7.58286176	1.36894337
CN13ID_C2_20m_A	CN13ID	36.7760	-122.0162	M1	ML	ML	Oct	Fall	2013	9.9072	33.1696	25.5388	0.103	0.214	11.76800000	9.427000	1.46200	2.82360000	12.08500000	8.26607387	1.28195608
CN13ID_C31_0m	CN13ID	34.6203	-126.6575	115	surf	ML	Oct	Fall	2013	17.6808	32.9015	23.7428	NA	0.045	0.10000000	1.620000	0.59200	0.17195000	NA	NA	NA
CN13ID_C31_52m	CN13ID	34.6203	-126.6575	115	DCM	DCM	Oct	Fall	2013	14.0274	32.9422	24.5932	NA	0.041	0.03200000	1.715000	0.81500	NA	NA	NA	NA
CN13ID_C34_0m	CN13ID	35.4587	-124.9070	90	surf	ML	Oct	Fall	2013	17.3248	32.7024	23.6752	0.003	0.030	0.10100000	2.153000	0.55600	0.23620500	0.13400000	0.24100719	0.06223874
CN13ID_C34_50m	CN13ID	35.4587	-124.9070	90	DCM	DCM	Oct	Fall	2013	16.2211	32.8295	24.0305	0.008	0.073	0.36500000	1.583000	0.57600	0.47331500	0.44600000	0.77430556	0.28174352
CN13ID_C40_10m	CN13ID	36.1275	-123.4925	70	ML	ML	Oct	Fall	2013	15.7885	33.0623	24.3054	0.075	0.117	0.33000000	0.886000	0.20000	0.55024000	0.52200000	2.61000000	0.58916479
CN13ID_C48_0m	CN13ID	36.1358	-123.3567	70	surf	ML	Oct	Fall	2013	15.9552	33.0133	24.2300	NA	NA	NA	NA	NA	NA	NA	NA	NA
CN13ID_C48_30m	CN13ID	36.1358	-123.3567	70	ML	ML	Oct	Fall	2013	15.3164	33.0269	24.3832	NA	NA	NA	NA	NA	NA	NA	NA	NA
CN13ID_C6_30m_A	CN13ID	33.2873	-129.4272	155	ML	ML	Oct	Fall	2013	19.6471	33.2934	23.5536	0.000	0.058	0.09000000	1.175000	0.43500	0.19638500	0.14800000	0.34022989	0.12595745
CN13ID_C6_5m	CN13ID	33.2873	-129.4272	155	surf	ML	Oct	Fall	2013	19.6573	33.2937	23.5499	0.002	0.050	0.01800000	1.396000	0.52500	0.11493500	0.07000000	0.13333333	0.05014327
CN13ID_C6_80m_A	CN13ID	33.2873	-129.4272	155	DCM	DCM	Oct	Fall	2013	14.0308	33.2680	24.8449	0.015	0.082	0.03100000	1.602000	0.48100	0.25521000	0.12800000	0.26611227	0.07990013
WFAD09_C20_0m	WFAD09	33.2868	-129.4283	155	surf	ML	Oct	Fall	2009	19.9218	33.3488	23.5233	0.001	0.025	0.01800000	1.431000	0.37500	0.06105236	0.04400000	0.11733333	0.03074773
WFAD09_C20_100m	WFAD09	33.2868	-129.4283	155	DCM	DCM	Oct	Fall	2009	14.2939	33.5383	24.9994	0.003	0.022	0.00100000	2.323000	0.33600	0.18908357	0.02600000	0.07738095	0.01119242
WFAD09_C20_30m	WFAD09	33.2868	-129.4283	155	ML	ML	Oct	Fall	2009	19.9559	33.3647	23.5278	0.000	0.000	0.00000000	1.016000	0.32100	0.06754329	0.00000000	0.00000000	0.00000000
WFAD09_C2_0m	WFAD09	36.7348	-122.0195	M2	surf	ML	Oct	Fall	2009	13.2496	33.4291	25.1264	0.167	0.375	6.80100000	6.024000	0.80200	3.69700714	7.34300000	9.15586035	1.21895750
WFAD09_C2_10m	WFAD09	36.7348	-122.0195	M2	ML	ML	Oct	Fall	2009	11.5776	33.3645	25.3978	0.263	0.393	12.90900000	9.912000	1.15300	1.98490714	13.56500000	11.76496097	1.36854318
WFAD09_C2_30m	WFAD09	36.7348	-122.0195	M2	DCM	DCM	Oct	Fall	2009	10.9709	33.5737	25.6707	0.480	0.431	19.89600000	16.875000	1.61300	0.15051429	20.80700000	12.89956603	1.23300741
WFAD09_Exp3T0_DCM	WFAD09	NA	NA	70	DCM	DCM	Oct	Fall	2009	NA	NA	NA	NA	NA	NA	NA	NA	NA	NA	NA	NA
WFAD09_Exp3T0_surf	WFAD09	NA	NA	70	surf	ML	Oct	Fall	2009	NA	NA	NA	NA	NA	NA	NA	NA	NA	NA	NA	NA
C0912.C10.N10.5m.A	C0912	35.7930	-124.1995	80	surf	ML	Sep	Fall	2012	16.0783	33.2342	24.3722	0.084	0.073	1.26700000	2.396000	0.56600	0.32648500	1.42400000	2.51590106	0.59432387
C0912.C10.N6.40m.A	C0912	35.7930	-124.1995	80	DCM	DCM	Sep	Fall	2012	12.6268	33.3355	25.1777	0.657	0.527	7.33800000	5.855000	1.00300	0.78490000	8.52200000	8.49651047	1.45550811
C0912.C13.N6.40m.A	C0912	35.4588	-124.9067	90	DCM	DCM	Sep	Fall	2012	13.0037	33.2047	25.0027	0.184	0.219	4.52700000	2.485000	0.97100	0.75985000	4.93000000	5.07723996	1.98390342
C0912.C8.N10.5m.A	C0912	36.1258	-123.4902	70	surf	ML	Sep	Fall	2012	16.5003	33.0363	24.1238	0.048	0.017	0.48800000	2.537000	0.45200	0.18704000	0.55300000	1.22345133	0.21797399
C0912.C8.N6.40m.A	C0912	36.1258	-123.4902	70	DCM	DCM	Sep	Fall	2012	14.2832	33.1825	24.7250	0.240	0.136	2.78000000	3.608000	0.74700	0.51018500	3.15600000	4.22489960	0.87472284
CANON11.C10.N11.5m.A	CN11	35.7900	-124.2000	80	surf	ML	Oct	Fall	2011	18.0810	33.1125	23.8075	0.000	0.025	0.00700000	1.320000	0.61600	0.30077143	0.03200000	0.05194805	0.02424242
CANON11.C10.N8.30m.A	CN11	35.7900	-124.2000	80	DCM	DCM	Oct	Fall	2011	16.7347	33.1673	24.1712	0.062	0.041	0.33400000	1.307000	0.51000	0.98057143	0.43700000	0.85686275	0.33435348
CANON11.C14.N10.5m.A	CN11	35.4500	-124.9000	90	surf	ML	Oct	Fall	2011	16.5449	33.0728	24.1415	NA	0.095	0.38319400	1.428000	0.50740	0.40542857	NA	NA	NA
CANON11.C14.N8.20m.A	CN11	35.4500	-124.9000	90	ML	ML	Oct	Fall	2011	16.3181	33.2588	24.3370	0.031	0.235	0.63500000	1.384000	0.54700	0.61851429	0.90100000	1.64716636	0.65101156
CANON11.C19.N11.5m.B	CN11	34.6200	-126.6500	115	surf	ML	Oct	Fall	2011	18.4144	32.8280	23.5080	NA	NA	NA	NA	NA	NA	NA	NA	NA
CANON11.C19.N6.56m.B	CN11	34.6200	-126.6500	115	DCM	DCM	Oct	Fall	2011	13.9063	33.1178	24.7538	0.012	0.107	0.22040616	2.251000	0.63300	NA	0.33940616	0.53618667	0.15078017
CANON11.C22.N11.5m.A	CN11	33.9500	-128.0400	135	surf	ML	Oct	Fall	2011	19.3840	33.1476	23.5087	0.000	0.024	0.07700000	1.999000	0.40700	0.05826857	0.10100000	0.24815725	0.05052526
CANON11.C22.N5.80m.A	CN11	33.9500	-128.0400	135	DCM	DCM	Oct	Fall	2011	13.0342	33.1854	24.9827	0.000	0.165	0.16400000	2.491000	0.68600	0.29794286	0.32900000	0.47959184	0.13207547
CANON11.C50.N10.5m.A	CN11	35.0700	-125.0500	90	surf	ML	Oct	Fall	2011	17.5175	33.0975	23.9321	0.000	0.031	0.02167116	1.634000	0.49340	0.28285714	0.05267116	0.10675144	0.03223449
CANON11.C50.N6.30m.B	CN11	35.0700	-125.0500	90	DCM	DCM	Oct	Fall	2011	15.5113	33.2215	24.4902	0.000	0.303	3.64200000	2.317000	0.85300	0.92400000	3.94500000	4.62485346	1.70263272
CANON11.C7.N11.5m.A	CN11	36.1200	-123.4800	70	surf	ML	Sep	Fall	2011	16.3122	33.3146	24.3807	0.110	0.107	1.28200000	1.551000	0.69800	0.72600000	1.49900000	2.14756447	0.96647324
CN13ID.C30.N11.0m.B	CN13ID	33.9532	-128.0478	135	surf	ML	Oct	Fall	2013	18.5184	32.6857	23.3734	0.000	0.029	0.10800000	1.591000	0.49600	0.13846500	0.13700000	0.27620968	0.08610936
CN13ID.C30.N6.60m.C	CN13ID	33.9532	-128.0478	135	DCM	DCM	Oct	Fall	2013	13.9137	32.8979	24.5825	0.013	0.038	0.06200000	1.083000	0.62000	0.32218000	0.11300000	0.18225806	0.10433980
CN13ID.C36.N11.0m.A	CN13ID	35.7927	-124.2003	80	surf	ML	Oct	Fall	2013	15.5597	32.9773	24.2907	NA	0.195	0.24300000	2.084000	0.43600	0.73305000	NA	NA	NA
CN13ID.C36.N6.60m.A	CN13ID	35.7927	-124.2003	80	DCM	DCM	Oct	Fall	2013	11.9218	33.5910	25.5110	NA	0.201	9.08100000	4.912000	1.25100	2.22630000	NA	NA	NA
CN16.Exp3.T0.B49M	CN16	36.4548	-122.8115	60	ML	ML	Oct	Fall	2016	15.4304	33.3882	24.6357	0.244	0.238	2.31700000	2.088000	0.91500	0.67470000	2.79900000	3.05901639	1.34051724
CN16.Exp3.T0.B50M	CN16	36.4548	-122.8115	60	ML	ML	Oct	Fall	2016	15.4304	33.3882	24.6357	NA	NA	NA	NA	NA	NA	NA	NA	NA
DSEL15.C5.N12.5m.A	DSEL15	36.4530	-122.7708	60	surf	ML	Sep	Fall	2015	17.9696	33.2630	23.9498	0.091	0.028	0.51700000	1.107000	0.92200	0.30386250	0.63600000	0.68980477	0.57452574
DSEL15.C5.N6.40m.A	DSEL15	36.4530	-122.7708	60	DCM	DCM	Sep	Fall	2015	13.4221	33.2099	24.9232	0.191	0.113	1.22800000	0.197000	1.00200	1.81587500	1.53200000	1.52894212	7.77664975
DSEL15.C6.N12.5m.A	DSEL15	36.1203	-123.4850	70	surf	ML	Sep	Fall	2015	17.3173	33.1863	24.0479	0.022	0.081	0.13800000	0.497000	0.41100	0.31390000	0.24100000	0.58637470	0.48490946
DSEL15.C6.N6.35m.A	DSEL15	36.1203	-123.4850	70	DCM	DCM	Sep	Fall	2015	13.4538	33.1159	24.8440	0.262	0.169	1.61900000	2.703000	0.70500	1.68812500	2.05000000	2.90780142	0.75841657
DSEL15.C8.N12.5m.B	DSEL15	35.7862	-124.1948	80	surf	ML	Sep	Fall	2015	19.1291	33.1966	23.6109	0.015	0.044	0.10800000	1.140000	0.47800	0.29017500	0.16700000	0.34937239	0.14649123
DSEL15.C8.N6.35m.A	DSEL15	35.7862	-124.1948	80	DCM	DCM	Sep	Fall	2015	13.7641	33.1240	24.7872	0.208	0.286	2.33900000	2.074000	1.05200	1.17712500	2.83300000	2.69296578	1.36595950
DSEL15.Exp1.B27.T0	DSEL15	36.7353	-122.0213	H3	surf	ML	Sep	Fall	2015	19.2430	33.2001	23.5846	NA	NA	NA	NA	NA	NA	NA	NA	NA
DSEL15.Exp1.B28.T0	DSEL15	35.7863	-124.1948	80	surf	ML	Sep	Fall	2015	19.2430	33.2001	23.5846	NA	NA	NA	NA	NA	NA	NA	NA	NA
DSEL15.Exp2.B15.T0	DSEL15	35.7863	-124.1948	80	surf	ML	Sep	Fall	2015	17.5620	33.3391	24.1065	0.013	0.084	0.12600000	1.260000	0.53500	0.60590000	0.22300000	0.41682243	0.17698413
DSEL15.Exp2.B16.T0	DSEL15	36.7353	-122.0213	H3	surf	ML	Sep	Fall	2015	17.5617	33.3390	24.1065	0.014	0.126	0.13500000	2.917000	0.33000	0.60681250	0.27500000	0.83333333	0.09427494
WFAD09.C11.N11.0m.A	WFAD09	35.4577	-124.9035	90	surf	ML	Oct	Fall	2009	16.0969	33.2069	24.3468	0.035	0.114	1.08300000	1.876000	0.49900	0.51268929	1.23200000	2.46893788	0.65671642
WFAD09.C11.N7.40m.A	WFAD09	35.4577	-124.9035	90	ML	ML	Oct	Fall	2009	15.6197	33.1829	24.4368	0.212	0.218	4.22400000	4.144000	0.78800	0.46000929	4.65400000	5.90609137	1.12306950
WFAD09.C16.N11.0m.A	WFAD09	34.6205	-126.6573	115	surf	ML	Oct	Fall	2009	18.6873	33.0949	23.6442	NA	0.024	0.00200000	1.405000	0.39900	0.09971571	NA	NA	NA
WFAD09.C16.N7.68m.A	WFAD09	34.6205	-126.6573	115	DCM	DCM	Oct	Fall	2009	13.8195	32.8971	24.6015	NA	0.012	0.00000000	2.365000	0.40200	NA	NA	NA	NA
WFAD09.C18.N11.0m.A	WFAD09	33.9537	-128.0482	135	surf	ML	Oct	Fall	2009	19.3329	33.1758	23.5431	0.005	0.016	0.00000000	1.678000	0.40600	0.09501214	0.02100000	0.05172414	0.01251490
WFAD09.C18.N7.70m.A	WFAD09	33.9537	-128.0482	135	DCM	DCM	Oct	Fall	2009	12.7855	32.9370	24.8390	0.016	0.016	0.28600000	2.843000	0.59600	0.51927429	0.31800000	0.53355705	0.11185368
WFIV16.C14.N12.0m.A	WFIV16	36.1260	-123.4897	70	surf	ML	Sep	Fall	2016	15.6524	33.1163	24.3770	0.121	0.127	2.07300000	1.274000	0.60000	0.32524000	2.32100000	3.86833333	1.82182104
WFIV16.C14.N8.25m.A	WFIV16	36.1260	-123.4897	70	ML	ML	Sep	Fall	2016	15.5704	33.2213	24.4768	0.192	0.134	2.15700000	0.907000	0.55700	0.47748000	2.48300000	4.45780969	2.73759647
WFIV16.C16.N11.10m.A	WFIV16	35.7933	-124.2000	80	ML	ML	Sep	Fall	2016	15.7740	32.9769	24.2429	0.100	0.030	0.60400000	0.995000	0.48200	0.29756000	0.73400000	1.52282158	0.73768844
WFIV16.C16.N8.40m.A	WFIV16	35.7933	-124.2000	80	DCM	DCM	Sep	Fall	2016	15.6732	33.0981	24.3596	0.137	0.122	1.42600000	1.074000	0.70700	0.30015500	1.68500000	2.38330976	1.56890130
WFIV16.C18.N12.0m.A	WFIV16	35.4593	-124.9100	90	surf	ML	Sep	Fall	2016	19.2136	33.2742	23.6486	0.050	0.088	0.00000000	2.053000	0.40100	NA	0.13800000	0.34413965	0.06721870
WFIV16.C18.N8.70m.A	WFIV16	35.4593	-124.9100	90	DCM	DCM	Sep	Fall	2016	14.7047	33.0013	24.4970	0.036	0.057	0.00000000	4.003000	0.33900	0.30534500	0.09300000	0.27433628	0.02323258
WFIV16.C23.N12.0m.A	WFIV16	34.6193	-126.6602	115	surf	ML	Sep	Fall	2016	19.4452	33.3962	23.6826	0.004	0.052	0.03500000	1.516000	0.39100	0.06833500	0.09100000	0.23273657	0.06002639
WFIV16.C23.N6.90m.A	WFIV16	34.6193	-126.6602	115	DCM	DCM	Sep	Fall	2016	15.4319	33.4951	24.7204	0.000	0.061	0.35000000	2.113000	0.42600	0.18857000	0.41100000	0.96478873	0.19451018
WFIV16.C25.N11.10m.A	WFIV16	33.9537	-128.0502	135	ML	ML	Sep	Fall	2016	19.4816	33.3664	23.6507	0.002	0.069	0.08100000	2.187000	0.73000	0.07006500	0.15200000	0.20821918	0.06950160
WFIV16.C25.N5.105m.A	WFIV16	33.9537	-128.0502	135	DCM	DCM	Sep	Fall	2016	15.8050	33.4860	24.6308	0.002	0.045	0.06600000	2.316000	0.57100	0.23095500	0.11300000	0.19789842	0.04879102
WFIV16.Exp1.T0.B49M	WFIV16	36.4585	-122.7790	60	ML	ML	Sep	Fall	2016	15.3773	33.3100	24.5872	NA	0.250	2.31303690	1.015361	0.79495	NA	NA	NA	NA
WFIV16.Exp2.T0.B49M	WFIV16	33.9530	-128.0502	135	ML	ML	Sep	Fall	2016	19.4511	33.3497	23.6464	NA	0.040	0.09392513	1.786000	1.74795	NA	NA	NA	NA

## Sheet: B. 18S-V4 dataset
Column1	OTU	C0912.C10.N10.5m.A	C0912.C10.N6.40m.A	C0912.C13.N6.40m.A	C0912.C8.N10.5m.A	C0912.C8.N6.40m.A	CANON11.C10.N11.5m.A	CANON11.C10.N8.30m.A	CANON11.C14.N10.5m.A	CANON11.C14.N8.20m.A	CANON11.C19.N11.5m.B	CANON11.C19.N6.56m.B	CANON11.C22.N11.5m.A	CANON11.C22.N5.80m.A	CANON11.C50.N10.5m.A	CANON11.C50.N6.30m.B	CANON11.C7.N11.5m.A	CN13ID.C30.N11.0m.B	CN13ID.C30.N6.60m.C	CN13ID.C36.N11.0m.A	CN13ID.C36.N6.60m.A	CN13ID_C15_100m	CN13ID_C2_10m_A	CN13ID_C2_20m_A	CN13ID_C31_0m	CN13ID_C31_52m	CN13ID_C34_0m	CN13ID_C34_50m	CN13ID_C40_10m	CN13ID_C48_0m	CN13ID_C48_30m	CN13ID_C6_30m_A	CN13ID_C6_5m	CN13ID_C6_80m_A	CN16.Exp3.T0.B49M	CN16.Exp3.T0.B50M	DSEL15.C5.N12.5m.A	DSEL15.C5.N6.40m.A	DSEL15.C6.N12.5m.A	DSEL15.C6.N6.35m.A	DSEL15.C8.N12.5m.B	DSEL15.C8.N6.35m.A	DSEL15.Exp1.B27.T0	DSEL15.Exp1.B28.T0	DSEL15.Exp2.B15.T0	DSEL15.Exp2.B16.T0	WFAD09.C11.N11.0m.A	WFAD09.C11.N7.40m.A	WFAD09.C16.N11.0m.A
1	OTU_1	9	13	25	0	16	0	0	23	17	0	0	0	0	1	12	31	0	0	2	23	0	336	99	0	5	0	4	32	42	37	0	0	0	113	86	0	12	9	18	0	53	29	1	0	20	7	6	0
2	OTU_10	142	303	58	54	282	256	380	190	488	207	33	471	45	279	217	356	381	105	260	99	109	24	16	647	360	638	508	460	782	1276	594	706	312	64	75	552	127	111	246	335	120	1100	485	309	1001	317	299	257
3	OTU_1000	0	0	0	1	3	0	2	0	0	3	19	5	9	0	0	0	49	9	13	11	78	16	74	177	151	103	92	27	54	22	21	30	64	0	0	0	0	0	0	3	0	0	3	0	0	0	3	3
4	OTU_10015	0	0	0	0	0	0	0	0	0	0	0	0	0	0	0	0	0	0	0	0	0	0	0	0	0	0	0	0	0	0	0	0	0	0	0	0	0	0	1	0	0	0	0	0	0	0	0	0
5	OTU_10018	0	0	0	0	0	0	0	0	0	0	0	0	0	0	0	0	0	0	0	0	0	0	0	0	0	0	0	0	0	0	2	1	0	0	0	0	0	0	0	0	0	0	0	0	0	0	0	0
6	OTU_10019	0	0	0	0	0	0	0	0	0	0	0	0	0	0	0	0	0	0	0	0	10	0	0	19	24	84	25	12	7	5	7	13	22	0	0	0	0	0	0	0	0	0	0	0	0	0	0	0
7	OTU_1002	0	0	0	0	0	0	0	0	0	0	0	0	0	0	0	0	0	0	0	0	0	0	0	2	0	0	0	0	0	0	71	193	0	0	0	0	0	0	0	0	0	0	0	0	0	0	0	0
8	OTU_10022	0	0	0	0	0	0	0	0	0	0	0	0	0	0	0	0	0	0	0	0	0	0	0	10	36	106	78	59	57	44	33	0	0	0	0	0	0	0	0	0	0	0	0	0	0	0	0	0
9	OTU_10036	0	0	0	0	0	0	0	0	0	0	0	0	0	0	0	0	0	0	0	0	669	5141	4253	1869	1982	1939	2826	2755	2100	1803	1780	1714	1543	0	0	0	0	0	0	0	0	0	0	0	0	0	0	0
10	OTU_10038	0	0	0	0	0	0	0	0	0	0	0	0	0	0	0	0	0	0	0	0	0	0	0	0	0	0	0	0	0	0	0	0	0	0	0	0	0	0	0	0	0	0	0	0	0	0	0	0
11	OTU_10041	0	0	0	0	0	0	0	0	0	0	0	0	0	0	0	0	0	0	0	0	0	1	3	0	1	0	1	2	6	13	0	0	0	0	0	0	0	0	0	0	0	0	0	0	0	0	0	0
12	OTU_10042	0	0	0	0	0	0	0	0	0	0	0	0	0	0	0	0	0	0	0	0	0	0	0	0	0	0	0	3	8	1	1	0	0	0	0	0	0	0	0	0	0	0	0	0	0	0	0	0
13	OTU_10045	0	0	0	0	0	0	0	0	0	0	0	0	0	0	0	0	0	0	0	0	0	1	0	0	0	0	0	0	0	0	0	0	0	0	0	0	0	0	0	0	0	0	0	0	16	0	0	0
14	OTU_10046	0	0	0	0	0	0	0	0	0	0	0	0	0	0	0	0	0	0	0	0	0	0	0	0	19	16	40	2	9	7	0	0	0	0	0	0	0	0	0	0	0	0	0	0	0	0	0	0
15	OTU_1005	1	7	3	0	2	0	0	0	0	0	0	0	1	0	0	0	0	0	0	1	3	18	3	0	0	0	0	0	0	1	6	0	0	0	0	0	0	6	0	0	0	14	0	0	12	0	0	0
16	OTU_10050	0	0	0	0	0	0	0	0	0	0	0	0	0	0	0	0	0	0	0	0	0	73	35	0	3	2	14	0	8	1	0	0	0	0	0	0	0	0	0	0	0	0	0	0	0	0	0	0
17	OTU_10059	0	0	0	0	0	0	0	0	0	0	0	0	0	0	0	0	0	0	0	0	4	3	12	10	1	3	11	2	4	9	4	1	8	0	0	0	0	0	0	0	0	0	0	0	0	0	0	0
18	OTU_1006	0	0	0	0	0	0	0	0	0	0	0	0	0	0	0	0	0	0	0	0	0	0	0	0	0	0	0	0	0	0	0	0	0	0	0	0	0	0	0	0	0	0	0	0	0	0	0	0
19	OTU_10060	0	0	0	0	0	0	0	0	0	0	0	0	0	0	0	0	0	0	0	0	24	200	34	116	117	132	138	241	128	77	249	286	39	0	0	0	0	0	0	0	0	0	0	0	0	0	0	0
20	OTU_10061	0	0	0	0	0	0	0	0	0	0	0	0	0	0	0	0	0	0	0	0	0	1	0	0	0	0	0	0	0	0	0	0	1	0	0	0	0	0	0	0	0	0	0	0	0	0	0	0
21	OTU_10067	0	0	0	0	0	0	0	0	0	0	0	0	0	0	0	0	0	0	0	0	0	0	0	0	0	0	0	0	0	0	0	0	0	0	2	0	0	0	0	0	0	0	0	0	0	0	0	0
22	OTU_1007	0	0	0	0	0	0	0	0	0	0	0	0	0	0	0	0	0	0	0	0	2	0	0	0	0	0	0	0	0	0	0	0	0	0	0	0	0	0	0	0	0	0	0	0	0	0	0	0
23	OTU_10070	0	0	0	0	0	0	0	0	0	0	0	0	0	0	0	0	0	0	0	0	1	4	7	1	0	4	2	12	0	2	1	0	3	0	0	0	0	0	0	0	0	0	0	0	0	0	0	0
24	OTU_10074	0	0	0	0	0	0	0	0	0	0	0	0	0	0	0	0	0	0	0	0	0	106	45	0	0	0	1	3	0	4	0	0	0	0	0	0	0	0	0	0	0	0	0	0	0	0	0	0
25	OTU_10077	0	0	0	0	0	0	0	0	0	0	0	0	0	0	0	0	0	0	0	0	0	0	0	0	0	0	0	0	0	0	0	0	0	0	0	0	0	0	0	0	0	0	0	0	0	0	0	0
26	OTU_10078	0	0	0	0	0	4	0	0	0	0	0	0	0	0	0	0	0	0	0	0	0	0	0	0	0	0	0	0	0	0	0	0	0	0	0	0	0	0	0	0	0	0	0	0	0	0	0	0
27	OTU_10079	0	0	0	0	0	0	0	0	0	0	0	0	0	0	0	0	0	0	0	0	0	2	1	8	5	1	1	0	1	1	35	37	4	0	0	0	0	0	0	0	0	0	0	0	0	0	0	0
28	OTU_1008	0	0	0	0	0	31	26	0	2	22	25	16	0	19	0	0	0	1	0	0	0	0	0	89	54	280	40	27	23	7	107	217	0	0	0	0	0	0	1	0	0	0	2	3	0	0	0	0
29	OTU_10082	0	0	0	0	0	0	0	0	0	0	0	0	0	0	0	0	0	0	0	0	0	0	0	0	0	0	0	0	0	0	0	0	0	0	0	0	0	0	0	0	0	0	0	0	0	0	0	0
30	OTU_10083	0	0	0	0	0	0	0	0	0	0	0	0	0	0	0	0	0	0	0	0	0	0	0	0	0	0	0	0	0	0	0	0	0	0	0	0	0	0	0	0	0	0	0	0	0	0	0	0
31	OTU_10084	0	0	0	0	0	0	0	0	0	0	0	0	0	0	0	0	0	0	0	0	0	0	0	0	0	0	0	0	0	0	0	0	0	0	0	0	0	0	0	0	0	0	0	0	0	0	0	0
32	OTU_10085	0	0	0	0	0	0	0	0	0	0	0	0	0	0	0	0	0	0	0	0	0	0	0	0	0	0	0	0	0	0	0	0	0	0	0	0	0	0	0	0	0	0	0	0	0	0	0	0
33	OTU_10088	0	0	0	0	0	0	0	0	0	0	0	0	0	0	0	0	0	0	0	0	0	0	0	0	0	0	0	0	0	0	0	0	0	0	0	0	0	0	0	0	0	0	0	0	0	0	0	0
34	OTU_10089	0	0	0	0	0	0	0	0	0	0	0	0	0	0	0	0	0	0	0	0	0	0	0	0	0	0	0	0	0	0	0	0	0	0	0	0	0	0	0	0	0	0	0	0	0	0	0	0
35	OTU_1009	0	0	0	0	0	0	0	0	0	6	0	26	0	0	0	0	15	0	0	0	0	0	0	49	0	0	0	0	0	0	76	126	0	0	0	0	0	0	0	53	0	2	11	38	0	0	0	2
36	OTU_10090	0	0	0	0	0	0	0	0	0	0	0	0	0	0	0	0	0	0	0	0	0	0	0	0	0	0	0	0	0	0	0	0	0	0	0	0	0	0	0	0	0	0	0	0	0	0	0	0
37	OTU_10091	0	0	0	0	0	0	0	0	0	0	0	0	0	0	0	0	0	0	0	0	0	0	0	0	0	0	0	0	0	0	0	0	0	0	0	0	0	0	0	0	0	0	0	0	0	0	0	0
38	OTU_10092	0	0	0	0	0	0	0	0	0	0	0	0	0	0	0	0	0	0	0	0	0	0	0	0	0	0	0	0	0	0	0	0	0	0	0	0	0	0	0	0	0	0	0	0	0	0	0	0
39	OTU_10095	0	0	0	0	0	0	0	0	0	0	0	0	0	0	0	0	0	0	0	0	0	0	0	0	0	0	0	0	0	0	0	0	0	0	0	0	0	0	0	0	0	0	0	0	0	0	0	0
40	OTU_10096	0	0	0	0	0	0	0	0	0	0	0	0	0	0	0	0	0	0	0	0	0	0	0	0	0	0	0	0	0	0	0	0	0	0	0	0	0	0	0	0	0	0	0	0	0	0	0	0
41	OTU_10097	0	0	0	0	0	0	0	0	0	0	0	0	0	0	0	0	0	0	0	0	0	0	0	0	0	0	0	0	0	0	0	0	0	0	0	0	0	0	0	0	0	0	0	0	0	0	0	0
42	OTU_10098	0	0	0	0	0	0	0	0	0	0	0	0	0	0	0	0	0	0	0	0	0	0	0	0	0	0	0	0	0	0	0	0	0	0	0	0	0	0	0	0	0	0	0	0	0	0	0	0
43	OTU_10099	0	0	0	0	0	0	0	0	0	0	0	0	0	0	0	0	0	0	0	0	0	0	0	0	0	0	0	0	0	0	0	0	0	0	0	0	0	0	0	0	0	0	0	0	0	0	0	0
44	OTU_101	0	0	0	0	0	0	0	0	0	0	0	0	0	0	0	0	0	0	1	0	0	0	2	0	0	0	0	0	0	0	0	0	0	0	0	0	0	0	0	0	0	1	0	0	0	0	0	0
45	OTU_1010	4	0	0	0	2	4	11	9	5	2	1	0	0	12	0	0	12	0	16	0	0	0	0	32	14	20	69	85	42	33	9	4	4	0	2	2	0	11	0	13	4	2	7	0	3	7	1	4
46	OTU_10101	0	0	0	0	0	0	0	0	0	0	0	0	0	0	0	0	0	0	0	0	0	0	0	0	0	0	0	0	0	0	0	0	0	0	0	0	0	0	0	0	0	0	0	0	0	0	0	0
47	OTU_10102	0	0	0	0	0	0	0	0	0	0	0	0	0	0	0	0	0	0	0	0	0	0	0	0	0	0	0	0	0	0	0	0	0	0	0	0	0	0	0	0	0	0	0	0	0	0	0	0
48	OTU_10103	0	0	0	0	0	0	0	0	0	0	0	0	0	0	0	0	0	0	0	0	0	0	0	0	0	0	0	0	0	0	0	0	0	0	0	0	0	0	0	0	0	0	0	0	0	0	0	0
49	OTU_10108	0	0	0	0	0	0	0	0	0	0	0	0	0	0	0	0	0	0	0	0	0	0	0	0	0	0	0	0	0	0	0	0	0	0	0	0	0	0	0	0	0	0	0	0	0	0	0	0
50	OTU_1011	0	0	0	0	0	0	0	0	0	0	0	41	24	0	0	0	17	4	0	0	21	0	0	70	29	13	4	3	4	7	120	168	27	0	0	0	0	0	1	2	0	6	0	2	6	0	0	8
51	OTU_10115	0	0	0	0	0	0	0	0	0	0	0	0	0	0	0	0	0	0	0	0	0	1	0	0	0	0	0	0	0	0	0	0	0	0	0	0	0	0	0	0	0	0	0	0	0	0	0	0
52	OTU_10117	0	0	0	0	0	0	0	0	0	0	0	0	0	0	0	0	0	0	0	0	0	0	0	0	0	0	0	0	0	0	0	0	0	0	0	0	0	0	0	0	0	0	0	0	0	0	0	0
53	OTU_10120	0	0	0	0	0	0	0	0	0	0	0	0	0	0	0	0	0	0	0	0	0	0	0	0	0	0	0	0	0	0	0	0	0	0	0	0	0	0	0	0	0	0	0	0	0	0	0	0
54	OTU_10125	0	0	0	0	0	0	0	0	0	0	0	0	0	0	0	0	0	0	0	0	0	0	0	0	0	0	0	0	0	0	0	0	1	0	0	0	0	0	0	0	0	0	0	0	0	0	0	0
55	OTU_10128	1	8	8	0	3	0	14	18	16	0	3	2	1	1	7	24	0	2	2	5	39	154	109	51	58	26	114	148	280	266	238	194	92	0	0	3	4	4	6	3	7	0	3	1	1	6	5	2
56	OTU_10131	0	0	0	0	0	0	0	0	0	0	0	0	0	0	0	0	0	0	0	0	0	0	0	0	0	0	0	0	0	0	0	0	0	0	0	0	0	0	0	0	0	0	0	0	0	0	0	0
57	OTU_10132	0	0	0	0	0	0	0	0	0	0	0	0	0	0	0	0	0	0	0	0	0	0	0	0	0	0	0	0	0	0	0	0	0	0	0	0	0	0	0	0	0	0	0	0	0	0	0	0
58	OTU_10133	0	0	0	0	0	0	0	0	0	0	0	0	0	0	0	0	0	0	0	0	0	1	0	0	0	0	0	0	0	0	0	0	0	0	0	0	0	0	0	0	0	0	0	0	0	0	0	0
59	OTU_10134	0	0	0	0	0	0	0	0	0	0	0	0	0	0	0	0	0	0	0	0	0	0	0	0	0	0	0	0	0	0	0	0	0	0	0	0	0	0	0	0	0	0	0	0	0	0	0	0
60	OTU_10135	0	0	0	0	0	0	0	0	0	0	0	0	0	0	0	0	0	0	0	0	1	1	0	0	0	0	0	0	0	0	0	0	0	0	0	0	0	0	0	0	0	0	0	0	0	0	0	0
61	OTU_10136	0	0	0	0	0	0	0	0	0	0	0	0	0	0	0	0	0	0	0	0	0	0	1	0	0	0	0	0	0	0	0	0	0	0	0	0	0	0	0	0	0	0	0	0	0	0	0	0
62	OTU_10138	0	0	0	0	0	0	0	0	0	0	0	0	0	0	0	0	0	0	0	0	0	0	0	0	0	0	0	0	0	0	0	0	0	0	0	0	0	0	0	0	0	0	0	0	0	0	0	0
63	OTU_10139	0	0	0	0	0	0	0	0	0	0	0	0	0	0	0	0	0	0	0	0	0	0	0	0	0	0	0	0	0	0	0	2	0	0	0	0	0	0	0	0	0	0	0	0	0	0	0	0
64	OTU_1014	0	0	1	0	0	3	2	1	3	9	2	11	0	2	0	5	4	1	1	0	3	4	0	1	4	4	0	9	4	1	2	0	0	0	0	1	3	7	0	5	5	2	9	0	2	0	0	0
65	OTU_10140	0	0	0	0	0	0	0	0	0	0	0	0	0	0	0	0	0	0	0	0	0	0	0	0	0	0	0	0	0	0	0	1	0	0	0	0	0	0	0	0	0	0	0	0	0	0	0	0
66	OTU_10147	0	0	0	0	0	0	0	0	0	0	0	0	0	0	0	0	0	0	0	0	0	0	0	0	0	0	0	0	0	0	0	0	0	0	0	0	0	0	0	0	0	0	0	0	0	0	0	0
67	OTU_10149	0	0	0	0	0	0	0	0	0	0	0	0	0	0	0	0	0	0	0	0	0	0	0	0	0	0	0	0	0	0	0	0	0	0	0	0	0	0	0	0	0	0	0	0	0	0	0	0
68	OTU_10150	0	0	0	0	0	0	0	0	0	0	0	0	0	0	0	0	0	0	3	0	0	0	0	0	0	0	0	0	0	0	0	0	0	0	0	0	0	0	0	0	0	0	0	0	0	0	0	0
69	OTU_10151	0	0	0	0	0	0	0	0	0	0	0	0	0	0	0	0	0	0	0	0	0	0	0	2	0	0	0	0	0	0	0	0	2	0	0	0	0	0	0	2	0	0	0	0	0	0	0	0
70	OTU_10153	0	0	0	0	0	0	0	0	0	0	0	0	0	0	0	0	0	0	0	0	23	0	1	27	15	10	20	5	14	27	31	20	8	0	0	0	0	0	0	0	0	0	0	0	0	0	0	0
71	OTU_10155	0	0	0	0	0	0	0	0	0	0	0	0	0	0	0	0	0	0	0	0	8	0	0	0	0	0	0	0	0	0	0	0	0	0	0	0	0	0	0	5	0	0	0	0	0	0	0	0
72	OTU_1016	0	0	0	0	0	0	0	0	0	0	0	0	0	0	0	0	0	0	0	3	0	9	10	0	0	0	0	0	0	0	0	0	0	0	0	0	0	0	0	0	0	0	0	0	0	0	0	0
73	OTU_10162	0	0	0	0	0	0	0	0	0	0	0	0	0	0	0	0	0	0	0	0	0	0	0	2	0	0	0	0	0	0	7	4	0	0	0	0	0	0	0	0	0	0	0	0	0	0	0	0
74	OTU_10164	0	0	0	0	0	0	0	0	0	0	0	0	0	0	0	0	0	0	0	0	4	0	0	0	0	0	0	0	0	0	0	0	0	0	0	0	0	0	0	0	0	0	0	0	0	0	0	0
75	OTU_10165	0	0	0	0	0	0	0	0	0	0	0	0	0	0	0	0	0	0	0	0	0	0	0	0	0	0	0	0	0	0	0	0	0	0	0	0	0	0	0	0	0	0	0	0	0	0	0	0
76	OTU_10166	0	0	0	0	0	0	4	0	0	5	0	3	3	0	0	0	1	0	4	0	0	0	0	10	2	5	1	1	1	3	13	17	2	0	0	2	0	0	0	4	1	0	8	7	0	2	0	0
77	OTU_10167	0	0	0	0	0	0	0	0	0	0	0	0	0	0	0	0	0	0	0	0	0	0	0	0	0	0	0	0	0	0	0	0	0	0	0	0	0	0	0	0	0	0	0	0	0	0	0	0
78	OTU_10168	0	0	0	0	0	0	0	0	0	0	0	0	0	0	0	0	0	0	0	0	0	0	0	0	0	0	0	0	0	0	0	0	0	0	0	0	0	0	0	0	0	0	0	0	0	0	0	0
79	OTU_10169	0	0	0	0	0	0	0	0	0	0	0	0	0	0	0	0	0	0	0	0	0	1	1	1	1	0	3	4	3	2	4	0	0	0	0	0	0	0	0	0	0	0	0	0	0	0	0	0
80	OTU_1017	1	6	3	0	0	0	0	1	0	0	0	0	0	0	9	1	1	0	0	0	0	0	0	0	0	1	0	1	0	0	1	0	0	25	24	9	0	51	5	0	0	18	0	0	9	0	0	0
81	OTU_10170	0	0	0	0	0	0	0	0	0	0	0	0	0	0	0	0	0	0	0	0	0	0	0	0	0	0	0	0	0	0	0	0	0	0	0	0	0	0	0	0	0	0	0	0	0	0	0	0
82	OTU_10171	0	0	0	0	0	0	0	0	0	0	0	0	0	0	0	0	0	0	0	0	0	0	0	0	0	0	0	0	0	0	0	0	0	0	0	0	0	0	0	0	0	0	0	0	0	0	0	0
83	OTU_10172	0	0	0	0	0	0	0	0	0	0	0	0	0	0	0	0	0	0	0	0	0	0	0	0	0	0	0	0	0	0	0	0	0	0	0	0	0	0	0	0	0	0	0	0	0	0	0	0
84	OTU_10173	0	0	0	0	0	0	0	0	0	0	0	0	0	0	0	0	0	0	0	0	1	0	0	0	2	0	1	0	0	0	0	0	2	0	0	0	0	0	0	0	0	0	0	0	0	0	0	0
85	OTU_10174	0	0	0	0	0	0	0	0	0	0	0	0	0	0	0	0	0	0	0	0	39	4	10	2	16	0	1	0	1	4	0	0	33	0	0	0	0	0	0	0	0	0	0	0	0	0	0	0
86	OTU_10175	0	0	0	0	0	0	0	0	0	0	0	0	0	0	0	0	0	0	0	0	232	0	0	23	426	83	3	0	0	0	1	0	72	0	0	0	0	0	0	0	0	0	0	0	0	0	0	0
87	OTU_10176	0	0	0	0	0	0	0	0	0	0	0	0	0	0	0	0	0	0	0	0	0	0	0	0	0	0	0	0	0	0	0	0	0	0	0	0	0	0	0	0	0	0	0	0	0	0	0	0
88	OTU_10178	0	0	0	0	0	0	0	0	0	0	0	0	0	0	0	0	0	0	0	0	0	0	0	0	0	0	0	0	0	0	0	0	0	0	0	0	0	0	0	0	0	0	0	0	0	0	0	0
89	OTU_10179	0	0	0	0	0	0	0	0	0	0	0	0	0	0	0	0	0	0	0	0	0	0	0	0	0	0	0	0	0	0	0	0	0	0	0	0	0	0	0	0	0	0	0	0	0	0	0	0
90	OTU_1018	0	3	0	0	0	0	0	0	0	0	0	0	0	0	0	5	0	0	0	0	0	4	33	0	0	0	0	0	0	0	0	0	7	0	0	0	0	0	0	0	0	0	0	0	0	0	2	0
91	OTU_10180	0	0	0	0	0	0	0	0	0	0	0	0	0	0	0	0	0	0	0	0	0	0	0	0	0	0	0	0	0	0	0	0	0	0	0	0	0	0	0	0	0	0	0	0	0	0	0	0
92	OTU_10181	0	0	0	0	0	0	0	0	0	0	0	0	0	0	0	0	0	0	0	0	0	0	0	0	0	0	0	0	0	0	0	0	0	0	0	1	0	0	0	0	0	0	0	0	0	0	0	0
93	OTU_10183	0	0	0	0	0	0	0	0	0	0	0	0	0	0	0	0	0	0	0	0	0	0	0	0	0	0	0	0	0	0	0	0	0	0	0	0	0	0	0	0	0	0	0	0	0	0	0	0
94	OTU_10184	0	0	0	0	0	0	2	0	0	0	2	0	0	0	0	0	3	3	0	0	1	0	0	3	3	4	1	0	0	1	1	3	1	0	0	0	0	0	0	1	0	0	0	0	1	0	0	0
95	OTU_10185	0	0	0	0	0	0	0	0	0	0	0	0	0	0	0	0	0	0	0	0	144	17	16	72	60	75	51	73	56	66	218	269	217	0	0	0	0	0	0	0	0	0	0	0	0	0	0	0
96	OTU_10186	0	0	0	0	0	0	0	0	0	0	0	0	0	0	0	0	0	0	0	0	0	0	0	0	0	0	0	0	0	0	0	0	0	0	0	0	0	0	0	0	0	0	0	0	0	0	0	0
97	OTU_10187	0	0	0	0	0	0	0	0	0	0	0	0	0	0	0	0	0	0	0	0	0	0	0	0	0	0	0	0	0	0	0	0	0	0	0	0	0	0	0	0	0	0	0	0	0	0	0	0
98	OTU_10188	0	0	0	0	0	0	0	0	0	0	0	0	0	0	0	0	0	0	0	0	69	5	7	69	131	91	94	62	61	52	195	143	164	0	0	0	0	0	0	0	0	0	0	0	0	0	0	0
99	OTU_10189	0	0	0	0	0	0	0	0	0	0	0	0	0	0	0	0	0	0	1	0	0	0	0	0	0	0	0	0	0	3	0	0	0	0	0	0	0	0	0	0	0	0	0	0	0	2	0	0
100	OTU_1019	0	0	0	0	0	0	0	0	0	0	0	9	5	0	0	0	1	0	0	0	48	2	0	13	1	11	3	0	1	1	38	34	70	0	0	0	0	0	0	0	0	0	0	0	0	0	0	22
101	OTU_10190	0	0	1	0	0	0	1	0	0	0	0	0	0	0	2	0	0	2	0	0	4	0	0	0	2	0	1	24	8	12	0	0	0	0	0	0	0	0	0	0	0	0	0	0	0	0	2	0
102	OTU_10191	0	0	0	0	0	0	0	0	0	0	0	0	0	0	0	0	0	0	0	0	0	0	0	0	1	0	0	0	0	0	0	0	5	0	0	0	0	0	0	0	0	0	0	0	0	0	0	0
103	OTU_10193	0	0	0	0	0	0	0	0	0	0	0	0	0	0	0	0	0	0	0	0	0	0	0	0	0	1	0	0	0	0	0	0	0	0	0	0	0	0	0	0	0	0	0	0	0	0	0	0
104	OTU_10194	0	0	0	0	0	0	0	0	0	0	0	0	0	0	0	0	0	0	0	0	0	0	0	0	0	0	0	0	0	0	0	1	0	0	0	0	0	0	0	0	0	0	0	0	0	0	0	0
105	OTU_10195	0	0	0	0	0	0	0	0	0	0	0	0	0	0	0	0	0	0	0	0	0	1	0	0	0	0	0	0	0	0	0	0	0	0	0	0	0	0	0	0	0	0	0	0	0	0	0	0
106	OTU_10196	0	0	0	0	0	0	0	0	0	0	0	0	0	0	0	0	0	0	0	0	0	0	0	0	0	0	0	0	0	0	0	0	0	0	0	0	0	0	0	0	0	0	0	0	0	0	0	0
107	OTU_10197	0	0	0	0	0	0	0	0	0	0	0	0	0	0	0	0	0	0	0	0	0	0	0	0	0	0	0	0	0	0	0	0	0	0	0	0	0	0	0	0	0	0	0	0	0	0	0	0
108	OTU_10198	4	18	5	7	16	1	10	7	5	1	2	8	8	6	8	11	0	2	17	2	5	0	0	1	1	3	5	13	15	24	0	3	5	2	1	4	5	0	6	1	9	3	1	0	6	6	4	2
109	OTU_1020	1	0	7	6	0	0	0	0	0	0	4	51	54	0	0	0	21	3	0	0	116	0	0	11	4	3	6	2	0	0	176	206	17	0	0	0	0	0	0	49	0	0	50	44	0	8	6	33
110	OTU_10200	0	0	0	0	0	0	0	0	0	0	0	0	0	0	0	0	0	0	0	0	0	0	0	0	0	0	0	0	0	0	0	0	0	0	0	0	0	0	0	0	0	0	0	0	0	0	0	0
111	OTU_10201	0	0	0	0	0	0	0	0	0	0	0	0	0	0	0	0	0	0	0	0	0	0	0	0	0	0	0	0	0	0	0	0	0	0	0	0	0	0	0	0	0	0	0	0	0	0	0	0
112	OTU_10202	0	0	0	0	0	0	0	0	0	0	0	0	4	0	0	0	0	0	1	0	0	0	0	1	3	1	1	0	0	0	0	0	1	0	2	0	0	0	0	0	0	0	0	0	0	0	0	0
113	OTU_10204	0	0	0	0	0	0	0	0	0	0	0	0	0	0	0	0	0	0	0	0	0	0	0	0	0	0	0	0	0	0	0	0	0	0	0	0	0	0	0	0	0	0	0	0	0	0	0	0
114	OTU_10207	0	0	0	0	0	0	0	0	0	0	0	0	0	0	0	0	0	0	0	0	0	0	0	0	0	0	0	0	0	0	0	0	0	0	0	0	0	0	0	0	0	0	0	0	0	0	0	0
115	OTU_10208	0	0	0	0	0	0	0	0	0	0	0	0	0	0	0	0	0	0	0	0	0	0	0	0	0	0	0	0	0	0	0	0	0	0	0	0	0	0	0	0	0	0	0	0	0	0	0	0
116	OTU_10209	0	0	0	0	0	0	0	0	0	0	0	0	0	0	0	0	0	0	0	0	0	0	0	0	0	0	0	0	0	0	0	0	0	0	0	0	0	0	0	0	0	0	0	0	0	0	0	0
117	OTU_1021	0	0	0	1	1	3	0	0	0	47	24	21	6	2	0	0	24	4	0	0	104	0	0	77	90	29	20	0	2	1	49	66	224	0	0	0	0	0	0	12	0	0	16	13	0	0	0	35
118	OTU_10210	0	0	0	0	0	0	0	0	0	0	0	0	0	0	0	0	0	0	0	0	0	0	0	0	0	0	0	0	0	0	0	0	0	0	0	0	0	0	0	0	0	0	0	0	0	0	0	0
119	OTU_10214	0	0	0	0	0	0	0	0	0	0	0	0	5	0	0	0	0	0	0	0	0	0	0	0	0	0	0	0	0	0	0	0	3	0	0	0	0	0	0	0	0	0	0	0	0	0	0	0
120	OTU_10215	0	0	0	0	0	0	0	0	0	0	0	0	0	0	0	0	2	0	0	0	0	0	0	0	0	0	0	0	0	0	3	0	0	0	0	0	0	0	0	0	0	0	0	0	0	0	0	0
121	OTU_10217	0	0	0	0	0	0	0	0	0	0	0	0	0	0	0	0	0	0	0	0	0	0	0	2	1	0	0	0	0	0	30	9	0	0	0	0	0	0	0	0	0	0	0	0	0	0	0	0
122	OTU_10218	0	0	0	0	0	0	0	0	0	0	0	4	0	0	0	0	0	0	0	0	0	0	0	0	0	0	0	0	0	0	0	0	0	0	0	0	0	0	0	0	0	0	0	0	0	0	0	0
123	OTU_10219	0	0	0	0	0	0	0	0	0	0	0	0	0	0	0	0	0	0	0	0	56	7	5	7	1	0	0	3	1	0	7	16	66	0	0	0	0	0	0	0	0	0	0	0	0	0	0	0
124	OTU_1022	0	8	6	0	3	3	21	0	14	3	0	0	3	9	1	4	1	0	14	5	0	9	11	16	19	12	25	52	22	27	8	11	23	0	0	3	31	4	33	3	13	8	3	8	6	0	2	2
125	OTU_10221	0	0	0	0	0	0	0	0	0	0	0	0	0	0	0	0	0	0	0	0	0	0	0	0	0	0	0	0	0	0	0	0	1	0	0	0	0	0	0	0	0	0	0	0	0	0	0	0
126	OTU_10222	0	6	0	0	0	0	0	0	0	0	0	0	3	0	0	0	0	0	0	0	45	0	1	0	0	0	0	0	0	0	0	0	9	0	0	0	0	0	0	0	0	0	0	0	0	0	0	0
127	OTU_10223	0	0	0	0	0	0	0	0	1	0	0	0	0	0	1	0	0	0	0	0	0	0	0	0	0	0	0	18	2	6	2	0	3	0	0	0	0	0	0	0	0	0	0	0	0	0	0	0
128	OTU_10224	0	0	0	0	0	0	0	0	0	0	0	0	0	0	0	0	0	0	0	0	24	4	7	4	23	12	6	3	3	4	0	3	64	0	0	0	0	0	0	0	0	0	0	0	0	0	0	0
129	OTU_10227	0	0	0	0	0	0	0	0	0	0	0	0	0	0	0	0	0	0	0	0	0	0	0	0	0	0	0	0	0	0	0	0	0	0	0	0	0	0	0	0	0	0	0	0	0	0	0	0
130	OTU_10228	0	0	0	0	0	0	0	0	0	0	0	0	0	0	0	0	0	0	0	0	0	0	0	0	0	0	0	0	0	0	0	0	0	0	0	0	0	0	0	0	0	0	0	0	0	0	0	0
131	OTU_1023	0	0	0	0	0	0	0	0	0	0	17	0	0	0	0	0	36	0	0	0	0	0	0	100	27	0	0	0	0	0	70	22	50	0	0	0	0	0	0	4	0	0	0	0	0	0	0	2
132	OTU_10231	0	0	0	0	0	0	0	0	0	0	0	0	0	0	0	0	0	0	0	0	3	0	0	0	0	0	0	0	0	0	0	0	2	0	0	0	0	0	0	0	0	0	0	0	0	0	0	0
133	OTU_10232	0	0	0	0	0	0	0	0	0	0	0	0	0	0	0	0	0	0	0	0	6	0	0	0	0	0	0	0	0	0	2	1	0	0	0	0	0	0	0	0	0	0	0	0	0	0	0	0
134	OTU_10236	0	0	0	0	0	0	0	0	0	0	0	0	0	0	0	0	0	0	0	0	0	0	0	0	0	0	0	0	0	0	0	0	0	0	0	0	0	0	0	0	0	0	0	0	0	0	0	0
135	OTU_1024	12	16	0	14	31	39	98	25	29	11	0	14	5	76	92	47	27	1	32	1	56	28	0	160	210	170	169	63	87	194	38	72	75	20	13	297	35	168	9	98	137	16	213	246	18	83	74	3
136	OTU_10242	0	0	0	0	0	0	0	0	0	0	0	0	0	0	0	0	0	0	0	0	0	0	0	0	0	0	0	0	0	0	0	0	0	0	0	0	0	0	0	0	0	0	0	0	0	0	0	0
137	OTU_10246	0	0	0	0	0	0	0	0	0	0	0	0	0	0	0	0	0	0	0	0	0	0	0	0	0	0	0	0	0	0	0	0	0	0	0	0	0	0	0	0	0	0	0	0	0	0	0	0
138	OTU_10248	0	0	0	0	0	0	0	0	0	0	0	0	0	0	0	0	0	0	0	0	0	0	0	0	0	0	0	0	0	0	0	0	0	0	0	0	0	0	0	0	0	0	0	0	0	0	0	0
139	OTU_1025	0	0	0	0	0	0	0	0	0	0	0	0	0	0	0	0	0	0	0	0	0	0	2	0	0	0	0	0	0	0	0	0	0	0	0	0	0	0	0	0	0	0	0	0	0	0	0	0
140	OTU_10250	0	0	0	0	0	0	0	0	0	0	0	0	0	0	0	0	0	0	0	0	3	1	0	0	0	0	0	0	0	0	0	0	0	0	0	0	0	0	0	0	0	0	0	0	0	0	0	0
141	OTU_10251	0	0	0	0	0	0	0	0	0	0	0	0	0	0	0	0	0	0	0	0	1	0	0	0	1	1	0	0	1	0	0	0	6	0	0	0	0	0	0	0	0	0	0	0	0	0	0	0
142	OTU_10252	0	0	0	0	0	0	0	0	0	0	0	0	0	0	0	0	0	0	0	0	0	0	0	0	0	0	0	0	0	0	0	0	0	0	0	0	0	0	0	0	0	0	0	0	0	0	0	0
143	OTU_10253	0	0	0	0	0	0	0	0	0	0	0	0	0	0	0	0	0	0	0	0	0	0	0	0	0	0	0	0	0	0	0	0	0	0	0	0	0	0	0	0	0	0	0	0	0	0	0	0
144	OTU_10255	0	0	0	0	0	0	0	0	0	0	0	0	0	0	0	0	0	0	0	0	0	0	0	0	0	0	0	0	0	0	0	0	0	0	0	0	0	0	0	0	0	0	0	0	0	0	0	0
145	OTU_10256	0	0	0	0	0	0	0	0	0	0	0	0	0	0	0	0	0	0	0	0	0	0	0	0	0	0	0	0	0	0	0	0	0	0	0	0	0	0	0	0	0	0	0	0	0	0	0	0
146	OTU_10257	0	0	0	0	0	0	0	0	0	0	0	0	0	0	0	0	0	0	0	0	0	0	0	0	0	0	0	0	0	0	0	0	0	0	0	0	0	0	0	0	0	0	0	0	0	0	0	0
147	OTU_1026	0	4	0	0	0	0	0	0	0	2	0	15	0	0	0	0	11	0	13	0	2	0	0	12	5	53	39	67	51	37	6	2	0	0	0	0	0	0	0	2	0	0	5	3	0	0	2	3
148	OTU_10263	0	0	0	0	0	0	0	0	0	0	0	0	0	0	0	0	0	0	0	0	0	0	0	0	0	0	0	0	0	0	0	0	0	0	0	0	0	0	0	0	0	0	0	0	0	0	0	0
149	OTU_10264	0	0	0	0	0	0	0	0	0	0	0	0	1	0	0	0	0	0	0	0	68	0	0	6	11	4	0	1	1	0	0	0	44	0	0	0	0	0	0	0	0	0	0	0	0	0	0	0
150	OTU_10266	0	0	0	0	0	0	0	0	0	0	0	0	0	0	0	0	0	0	0	0	0	0	0	0	0	0	0	0	0	0	0	0	0	0	0	0	0	0	0	0	0	0	0	0	0	0	0	0
151	OTU_10268	0	0	0	0	0	0	0	0	0	0	0	0	0	0	0	0	0	0	0	0	48	0	0	9	0	0	0	0	0	0	30	52	11	0	0	0	0	0	0	0	0	0	0	0	0	0	0	0
152	OTU_10269	0	0	0	0	0	0	0	0	0	0	0	0	0	0	0	0	0	0	0	0	0	0	0	0	0	0	0	0	0	0	0	0	0	0	0	0	0	0	0	0	0	0	0	0	0	0	0	0
153	OTU_1027	0	0	0	0	0	2	1	0	0	22	3	4	0	15	0	0	24	0	0	0	4	1	0	20	14	33	16	0	2	6	117	173	37	0	0	2	0	0	0	28	0	1	46	30	0	3	0	9
154	OTU_10270	0	0	0	0	0	0	0	0	0	0	0	0	0	0	0	0	0	0	0	0	0	0	0	0	0	0	0	0	0	0	0	0	0	0	0	0	0	0	0	0	0	0	0	0	0	0	0	0
155	OTU_10273	0	0	0	0	0	0	0	0	0	0	0	0	0	0	0	0	0	0	0	0	0	0	0	0	0	0	0	0	0	0	0	0	0	0	0	0	0	0	0	0	0	0	0	0	0	0	0	0
156	OTU_10274	0	0	0	0	0	0	0	0	0	0	0	0	0	0	0	0	0	0	0	0	0	0	0	0	0	0	0	0	0	0	0	0	0	0	0	0	0	0	0	0	0	0	0	0	0	0	0	0
157	OTU_10275	0	0	0	0	0	0	0	0	0	0	0	0	0	0	0	0	0	0	0	0	0	0	0	0	0	0	0	0	0	0	0	0	0	0	0	0	0	0	0	0	0	0	0	0	0	0	0	0
158	OTU_10277	0	0	0	0	0	0	0	0	0	0	0	0	0	0	0	0	0	0	0	0	0	0	0	0	0	0	0	0	0	0	0	0	0	0	0	0	0	0	0	0	0	0	0	0	0	0	0	0
159	OTU_10278	0	0	0	0	0	0	0	0	0	0	0	0	0	0	0	0	0	0	0	0	0	0	0	0	0	0	0	0	0	0	0	0	0	0	0	0	0	0	0	0	0	0	0	0	0	0	0	0
160	OTU_1028	0	10	12	0	27	0	0	0	0	3	0	0	11	4	0	0	55	2	0	0	0	0	2	88	3	3	2	13	2	5	37	24	33	0	0	3	6	2	2	1	3	2	19	2	0	0	0	52
161	OTU_10280	0	0	0	0	0	0	0	0	0	0	0	0	0	0	0	0	0	0	0	0	0	0	1	0	0	0	0	0	0	0	0	0	0	0	0	0	0	0	0	0	0	0	0	0	0	0	0	0
162	OTU_10282	0	0	0	0	0	0	0	0	0	0	0	0	0	0	0	0	0	0	0	0	0	0	0	0	0	0	0	0	0	0	0	0	0	0	0	0	0	0	0	0	0	0	0	0	0	0	0	0
163	OTU_10284	0	0	0	0	0	0	0	0	0	0	0	0	0	0	0	0	0	0	0	0	0	0	0	0	0	0	0	0	0	0	0	0	0	0	0	0	0	0	0	0	0	0	0	0	0	0	0	0
164	OTU_10285	0	0	0	0	0	0	0	0	0	0	0	0	0	0	0	0	0	0	0	0	0	0	0	0	0	0	0	0	0	0	0	0	0	0	0	0	0	0	0	0	0	0	0	0	0	0	0	0
165	OTU_10287	0	0	0	0	0	0	0	0	0	0	0	0	0	0	0	0	0	0	0	0	0	0	0	0	0	0	0	0	0	0	0	0	0	0	0	0	0	0	0	0	0	0	0	0	0	0	0	0
166	OTU_1029	0	4	0	0	2	0	1	0	0	0	0	0	0	0	0	4	0	0	0	0	0	0	0	0	2	0	0	4	0	0	0	0	0	0	0	0	0	0	0	0	0	9	0	0	3	0	0	0
167	OTU_10291	0	0	0	0	0	0	0	0	0	0	0	0	0	0	0	0	0	0	0	0	0	0	0	0	0	0	1	0	0	0	0	0	0	0	0	0	0	0	0	0	0	0	0	0	0	0	0	0
168	OTU_10292	0	0	0	0	0	0	0	0	0	0	0	0	0	0	0	0	0	0	0	0	0	0	0	0	0	0	0	0	0	0	0	0	0	0	0	0	0	0	0	0	0	0	0	0	0	0	0	0
169	OTU_10293	0	0	0	0	0	0	0	0	0	0	0	0	0	0	0	0	0	0	0	0	0	0	0	0	0	0	0	0	0	0	0	0	0	0	0	0	0	0	0	0	0	0	0	0	0	0	0	0
170	OTU_10294	0	0	0	0	0	0	0	0	0	0	0	0	0	0	0	0	0	0	0	0	0	0	0	0	0	0	0	0	0	0	0	0	0	0	0	0	0	0	0	0	0	0	0	0	0	0	0	0
171	OTU_10295	0	0	0	0	0	0	0	0	0	0	0	0	0	0	0	0	0	0	0	0	0	0	0	0	0	0	0	0	0	0	0	1	0	0	0	0	0	0	0	0	0	0	0	0	0	0	0	0
172	OTU_10296	0	0	0	0	0	0	0	0	0	0	0	0	0	0	0	0	0	0	0	0	0	0	0	0	0	0	0	0	0	0	0	0	0	0	0	0	0	0	0	0	0	0	0	0	0	0	0	0
173	OTU_10297	0	0	0	0	0	0	0	0	0	0	0	0	0	0	0	0	0	0	0	0	0	0	0	0	1	0	0	0	0	0	0	0	0	0	0	0	0	0	0	0	0	0	0	0	0	0	0	0
174	OTU_10298	0	0	0	0	0	0	0	0	0	0	0	0	0	0	0	0	0	0	0	0	0	0	0	0	0	0	0	0	0	0	0	0	0	0	0	0	0	0	0	0	0	0	0	0	0	0	0	0
175	OTU_10299	0	0	0	0	0	0	0	0	0	0	0	0	0	0	0	0	0	0	0	0	0	0	0	0	0	0	0	0	0	0	0	0	0	0	0	0	0	0	0	0	0	0	0	0	0	0	0	0
176	OTU_103	31	28	56	12	37	26	38	85	38	28	49	24	153	25	25	110	71	32	17	99	95	161	46	205	163	68	61	134	184	85	53	31	57	203	189	15	11	67	49	37	33	73	47	45	51	10	17	52
177	OTU_10303	0	0	0	0	0	0	0	0	0	0	0	0	0	0	0	0	0	0	0	0	0	0	0	0	0	0	0	0	0	0	0	0	0	0	0	0	0	0	0	0	0	0	0	0	0	0	0	0
178	OTU_10304	0	0	0	0	0	0	0	0	0	0	0	0	0	0	0	0	0	0	0	0	2	0	0	0	0	0	0	0	0	0	0	0	0	0	0	0	0	0	0	0	0	0	0	0	0	0	0	0
179	OTU_10305	0	0	0	0	0	0	0	0	0	0	0	0	0	0	0	0	0	0	0	0	0	0	0	0	0	0	0	0	0	0	0	0	0	0	0	0	0	0	0	0	0	0	0	0	0	0	0	0
180	OTU_10306	0	0	0	0	0	0	0	0	0	0	0	0	0	0	0	0	0	0	0	0	0	0	0	0	0	0	0	0	0	0	0	0	1	0	0	0	0	0	0	0	0	0	0	0	0	0	0	0
181	OTU_10307	0	0	0	0	0	0	1	0	0	1	0	0	0	1	2	2	4	0	0	0	0	0	0	4	2	5	3	0	0	0	1	0	2	0	0	0	0	0	0	0	0	0	0	0	0	0	0	5
182	OTU_10309	0	0	0	0	0	0	0	0	0	0	0	0	0	0	0	0	0	0	0	0	3	0	0	0	0	0	0	0	0	0	0	0	0	0	0	0	0	0	0	0	0	0	0	0	0	0	0	0
183	OTU_1031	0	4	4	0	0	0	0	0	0	0	0	0	0	0	0	2	0	0	0	0	0	0	1	0	0	0	0	0	0	0	0	0	0	0	0	0	0	0	0	0	0	0	0	0	0	0	0	0
184	OTU_10310	0	0	0	0	0	0	0	0	0	0	0	0	0	0	0	0	0	0	0	0	0	0	0	0	0	0	0	0	0	0	0	0	0	0	0	0	0	0	0	0	0	0	0	0	0	0	0	0
185	OTU_10311	0	0	0	0	0	0	0	0	0	0	0	0	0	0	0	0	0	0	0	0	0	0	0	0	0	0	0	0	0	0	0	0	0	0	0	0	0	0	0	0	0	0	0	0	0	0	0	0
186	OTU_10313	0	0	0	0	0	0	0	0	0	0	0	0	0	0	0	0	0	0	0	0	0	0	0	0	0	0	0	0	0	0	0	0	0	0	0	0	0	0	0	0	0	0	0	0	0	0	0	0
187	OTU_10314	0	0	0	0	0	0	0	0	0	0	0	0	0	0	0	0	0	0	0	0	0	0	0	0	0	0	0	0	0	0	0	0	0	0	0	0	0	0	0	0	0	0	0	0	0	0	0	0
188	OTU_10315	0	0	0	0	0	0	0	0	0	0	0	0	0	0	0	0	0	0	0	0	4	0	0	0	0	0	0	0	0	0	0	0	1	0	0	0	0	0	0	0	0	0	0	0	0	0	0	0
189	OTU_10316	0	0	0	0	0	0	0	0	0	0	0	0	0	0	0	0	0	0	0	0	0	0	0	0	0	0	0	0	0	0	0	0	0	0	0	0	0	0	0	0	0	0	0	0	0	0	0	0
190	OTU_10317	0	0	0	0	0	0	0	0	0	0	0	0	0	0	0	0	0	0	0	0	0	0	0	0	0	0	0	0	0	0	0	0	0	0	0	0	0	0	0	0	0	0	0	0	0	0	0	0
191	OTU_10319	0	0	0	0	0	0	0	0	0	0	0	0	0	0	0	0	0	0	0	0	0	0	0	0	0	0	0	0	0	0	0	0	0	0	0	0	0	0	0	0	0	0	0	0	0	0	0	0
192	OTU_1032	0	1	0	0	0	0	0	0	0	0	0	0	0	0	0	0	0	0	0	0	0	8	8	0	0	0	0	0	0	0	0	0	0	0	0	0	0	0	0	0	0	0	0	0	0	0	2	0
193	OTU_10322	0	0	0	0	0	0	0	0	0	0	0	0	0	0	0	0	0	0	0	0	8	0	0	28	1	5	1	3	0	0	86	75	2	0	0	0	0	0	0	0	0	0	0	0	0	0	0	0
194	OTU_10323	0	0	0	0	0	0	0	0	0	0	0	0	0	0	0	0	0	0	0	0	0	0	0	0	0	1	0	0	0	0	0	0	0	0	0	0	0	0	0	0	0	0	0	0	0	0	0	0
195	OTU_10325	0	0	0	0	0	0	0	0	0	0	0	0	0	0	0	0	0	0	0	0	0	0	0	13	0	4	0	0	0	0	52	76	0	0	0	0	0	0	0	0	0	0	0	0	0	0	0	0
196	OTU_10326	0	0	0	0	0	0	0	0	0	0	0	0	0	0	0	0	0	0	0	0	0	0	0	0	0	0	0	0	0	0	0	0	0	0	0	0	0	0	0	0	0	0	0	0	0	0	0	0
197	OTU_10327	0	0	0	0	0	0	0	0	0	0	0	0	0	0	0	0	0	0	0	0	0	0	0	0	0	0	0	0	0	0	0	0	0	0	0	0	0	0	0	0	0	0	0	0	0	0	0	0
198	OTU_10328	0	0	0	0	0	0	0	0	0	0	0	0	0	0	0	0	0	0	0	0	0	0	0	0	0	0	0	0	0	0	0	0	0	0	0	0	0	0	0	0	0	0	0	0	0	0	0	0
199	OTU_10329	0	0	0	0	0	0	0	0	0	0	0	0	0	0	0	0	0	0	0	0	0	0	0	0	0	0	0	0	0	0	0	0	0	0	0	0	0	0	0	0	0	0	0	0	0	0	0	0
200	OTU_1033	0	0	0	0	0	0	0	0	0	0	0	0	0	0	0	2	0	0	0	0	0	4	1	0	0	0	0	0	0	0	0	0	0	0	0	0	0	0	0	0	0	0	0	0	0	0	9	0
201	OTU_10331	0	0	0	0	0	0	0	0	0	0	0	0	0	0	0	0	0	0	0	0	0	0	0	0	0	0	0	0	0	0	0	0	0	0	0	0	0	0	0	0	0	0	0	0	0	0	0	0
202	OTU_10332	0	0	0	0	0	0	0	0	0	0	0	0	0	0	0	0	0	0	0	0	22	0	0	31	16	26	13	3	0	2	44	29	30	0	0	0	0	0	0	0	0	0	0	0	0	0	0	0
203	OTU_10333	0	0	0	0	0	0	0	0	0	0	0	0	0	0	0	0	0	0	0	0	0	0	0	0	0	0	0	0	0	0	0	0	0	0	0	0	0	0	0	0	0	0	0	0	0	0	0	0
204	OTU_10334	0	0	0	0	0	0	0	0	0	0	0	0	0	0	0	0	0	0	0	0	0	0	0	0	0	0	0	0	0	0	0	0	0	0	0	0	0	0	0	0	0	0	0	0	0	0	0	0
205	OTU_10335	0	0	0	0	0	0	0	0	0	0	0	0	0	0	0	0	0	0	0	0	0	0	0	0	0	0	0	0	0	0	0	0	0	0	0	0	0	0	0	0	0	0	0	0	0	0	0	0
206	OTU_10336	0	0	0	0	0	0	0	0	0	0	0	0	0	0	0	0	0	0	0	0	0	0	0	0	0	0	0	0	0	0	0	0	0	0	0	0	0	0	0	0	0	0	0	0	0	0	0	0
207	OTU_10337	0	0	0	0	0	0	0	0	0	0	0	0	0	0	0	0	0	0	0	0	0	0	0	0	0	0	0	0	0	0	0	0	0	0	0	0	0	0	0	0	0	0	0	0	0	0	0	0
208	OTU_10338	0	0	0	0	0	0	0	0	0	0	0	0	0	0	0	0	0	0	0	0	0	0	0	0	0	0	0	0	0	0	0	0	0	0	0	0	0	0	0	0	0	0	0	0	0	0	0	0
209	OTU_1034	0	0	0	0	0	0	0	0	0	0	0	0	5	0	0	0	0	0	0	0	616	1	2	0	0	2	0	0	0	0	0	0	8	0	0	0	0	0	0	0	0	0	0	0	0	0	0	0
210	OTU_10340	0	0	0	0	0	0	0	0	0	0	0	0	0	0	0	0	0	0	0	0	0	0	0	0	0	0	0	0	0	0	0	4	0	0	0	0	0	0	0	0	0	0	0	0	0	0	0	0
211	OTU_10342	0	0	0	0	0	0	0	0	0	0	0	0	0	0	0	0	2	0	0	0	0	0	0	0	0	0	0	0	0	0	0	0	0	0	0	0	0	0	0	0	0	0	0	0	0	0	0	0
212	OTU_10343	0	0	0	0	0	0	0	0	0	0	0	0	0	0	0	0	0	0	0	0	0	0	0	0	0	0	0	0	0	0	0	0	0	0	0	0	0	0	0	0	0	0	0	0	0	0	0	0
213	OTU_10344	0	0	0	0	0	0	0	0	0	0	0	0	0	0	0	0	0	0	0	0	3	0	0	0	0	0	0	0	0	0	0	0	0	0	0	0	0	0	0	0	0	0	0	0	0	0	0	0
214	OTU_10346	0	0	0	0	0	0	0	0	0	0	0	0	0	0	0	0	0	0	0	0	0	0	0	0	0	0	0	0	0	0	0	0	0	0	0	0	0	0	0	0	0	0	0	0	0	0	0	0
215	OTU_10348	0	0	0	0	0	0	0	0	0	0	0	0	0	0	0	0	0	0	0	0	0	0	0	0	0	0	0	0	0	0	0	0	0	0	0	0	0	0	0	0	0	0	0	0	0	0	0	0
216	OTU_10349	0	0	0	0	0	0	0	0	0	0	0	0	0	0	0	0	0	0	0	0	0	0	0	0	0	0	0	0	0	0	0	0	0	0	0	0	0	0	0	0	0	0	0	0	0	0	0	0
217	OTU_1035	0	6	0	0	0	6	1	0	1	1	0	0	0	0	0	0	1	0	2	0	2	0	6	1	3	13	36	5	4	5	35	45	5	1	0	0	0	0	0	5	2	0	5	1	0	1	0	0
218	OTU_10350	0	0	0	0	0	0	0	0	0	0	0	0	0	0	0	0	0	0	0	0	0	0	0	0	0	0	0	0	0	0	0	0	0	0	0	0	0	0	0	0	0	0	0	0	0	0	0	0
219	OTU_10351	0	0	0	0	0	0	0	0	0	0	0	0	0	0	0	0	0	0	0	0	0	0	0	0	0	0	0	0	0	0	0	0	0	0	0	0	0	0	0	0	0	0	0	0	0	0	0	0
220	OTU_10353	0	0	0	0	0	0	0	0	0	0	0	0	0	0	0	0	0	0	0	0	0	0	0	0	0	0	0	0	0	0	0	0	0	0	0	0	0	0	0	0	0	0	0	0	0	0	0	0
221	OTU_10354	0	0	0	0	0	0	0	0	0	0	0	0	0	0	0	0	0	0	0	0	210	0	0	88	388	152	2	0	0	0	65	1663	69	0	0	0	0	0	0	0	0	0	0	0	0	0	0	0
222	OTU_10355	4	1	0	2	2	1	4	2	3	0	0	0	0	0	3	0	0	2	0	0	0	0	0	0	0	0	0	2	0	1	0	1	0	0	2	4	0	2	1	0	2	1	0	0	0	0	0	0
223	OTU_10356	0	0	0	0	0	0	0	0	0	0	0	0	0	0	0	0	0	0	0	0	0	0	0	0	1	0	0	0	0	0	0	0	0	0	0	0	0	0	0	0	0	0	0	0	0	0	0	0
224	OTU_1036	0	7	0	0	0	3	31	0	30	0	7	0	3	0	14	3	0	2	14	0	40	0	0	6	53	4	20	69	95	119	0	6	55	0	0	0	0	0	0	0	12	0	0	0	0	2	6	0
225	OTU_10361	0	0	0	0	0	0	0	0	0	0	0	0	0	0	0	0	0	0	0	0	0	0	0	0	0	0	0	0	0	0	0	0	0	0	0	0	0	0	0	0	0	0	0	0	0	0	0	0
226	OTU_10362	0	0	0	0	0	0	0	0	0	0	0	0	0	0	0	0	0	0	0	0	0	0	0	0	0	0	0	0	0	0	0	0	0	0	0	0	0	0	0	0	0	0	0	0	0	0	0	0
227	OTU_10363	0	0	0	0	0	0	0	0	0	0	0	0	0	0	0	0	0	0	0	0	0	0	0	0	0	0	0	0	0	0	0	0	0	0	0	0	0	0	0	0	0	0	0	0	0	0	0	0
228	OTU_10364	0	0	0	0	0	0	0	0	0	0	0	0	0	0	0	0	0	0	0	0	0	0	0	0	0	0	0	0	0	0	0	0	0	0	0	0	0	0	0	0	0	0	0	0	0	0	0	0
229	OTU_10365	0	0	0	0	0	0	0	0	0	0	0	0	0	0	0	0	0	0	0	0	0	0	0	0	0	0	0	0	0	0	0	0	0	0	0	0	0	0	0	0	0	0	0	0	0	0	0	0
230	OTU_10367	0	0	0	0	0	0	0	0	0	0	0	0	0	0	0	0	0	0	0	0	0	0	0	0	0	0	0	0	0	0	0	0	0	0	0	0	0	0	0	0	0	0	0	0	0	0	0	0
231	OTU_10368	0	0	0	0	0	0	0	0	0	0	0	0	0	0	0	0	0	0	0	0	0	0	0	0	0	0	0	0	0	0	0	0	0	0	0	0	0	0	0	0	0	0	0	0	0	0	0	0
232	OTU_10369	0	0	0	0	0	0	0	0	0	0	0	0	0	0	0	0	0	0	0	0	0	0	0	0	0	0	0	0	0	0	0	0	0	0	0	0	0	0	0	0	0	0	0	0	0	0	0	0
233	OTU_1037	11	5	6	4	6	85	210	37	45	25	6	7	18	77	92	4	18	25	24	0	39	7	12	50	59	91	67	94	76	36	23	19	95	0	0	21	0	28	9	46	35	23	37	42	8	19	10	0
234	OTU_10370	0	0	0	0	0	0	0	0	0	0	0	0	0	0	0	0	0	0	0	0	0	0	0	0	0	0	0	0	0	0	0	0	0	0	0	0	0	0	0	0	0	0	0	0	0	0	0	0
235	OTU_10371	0	0	0	0	0	0	0	0	0	0	0	0	0	0	0	0	0	0	0	0	0	0	0	0	0	0	0	0	0	0	0	0	0	0	0	0	0	0	0	0	0	0	0	0	0	0	0	0
236	OTU_10372	0	0	0	0	0	0	0	0	0	0	0	0	0	0	0	1	0	0	0	0	0	0	0	0	0	0	0	0	0	0	0	0	0	0	0	0	0	0	0	0	0	0	0	0	0	0	0	0
237	OTU_10373	0	0	0	0	0	0	0	0	0	0	0	0	0	0	0	0	0	0	0	0	1	0	1	0	0	0	0	0	1	0	1	1	2	0	0	0	0	0	0	0	0	0	0	0	0	0	0	0
238	OTU_10374	0	0	0	0	0	0	0	0	0	0	0	0	0	0	0	0	0	0	0	0	2	0	0	2	0	0	1	0	0	0	1	0	0	0	0	0	0	0	0	0	0	0	0	0	0	0	0	0
239	OTU_10375	0	1	0	0	0	0	0	0	0	0	0	0	0	0	0	0	0	0	0	0	0	0	0	0	0	0	0	0	0	0	0	0	2	0	0	0	0	0	0	0	0	0	0	0	0	0	0	0
240	OTU_10376	0	0	0	0	0	0	0	0	0	0	0	0	0	0	0	0	0	0	0	0	64	0	3	0	0	0	0	0	0	0	10	14	2	0	0	0	0	0	0	0	0	0	0	0	0	0	0	0
241	OTU_10377	0	0	0	0	0	0	0	0	0	0	0	0	0	0	0	0	0	0	0	0	0	0	0	0	0	0	0	0	0	0	0	0	0	0	0	0	0	0	0	0	0	0	0	0	0	0	0	0
242	OTU_10379	0	10	1	0	2	0	3	0	4	1	4	0	9	0	17	2	2	1	22	0	9	0	0	0	5	0	1	1	4	7	0	0	5	0	0	0	0	0	4	4	11	0	0	0	0	0	0	0
243	OTU_1038	0	0	3	0	0	0	0	0	0	0	0	0	0	0	0	13	0	0	0	0	0	56	282	0	0	0	0	0	0	0	0	0	0	4	0	0	0	0	1	0	0	0	0	0	0	0	1	0
244	OTU_10381	0	0	0	0	0	0	0	0	0	0	0	0	0	0	0	0	0	0	0	0	0	0	0	0	0	0	0	0	0	0	0	0	0	0	0	0	0	0	0	0	0	0	0	0	0	0	0	0
245	OTU_10382	0	0	0	0	0	0	0	0	0	0	0	0	0	0	0	0	0	0	0	0	0	0	0	0	0	0	0	0	0	1	0	2	41	0	0	0	0	0	0	0	0	0	0	0	0	0	0	0
246	OTU_10383	0	0	0	0	0	0	0	0	0	0	0	0	0	0	0	0	0	0	0	0	0	0	0	0	0	0	0	0	0	0	0	0	0	0	0	0	0	0	0	0	0	0	0	0	0	0	0	0
247	OTU_10385	0	0	0	0	0	0	0	0	0	0	0	0	0	0	0	0	0	0	0	0	0	2	0	0	0	0	0	0	0	0	0	0	0	0	0	0	0	0	0	0	0	0	0	0	0	0	0	0
248	OTU_10386	0	0	0	0	0	0	0	0	0	0	0	0	0	0	0	0	0	0	0	0	0	0	0	0	5	0	1	1	0	0	0	0	2	0	0	0	0	0	0	0	0	0	0	0	0	0	0	0
249	OTU_10387	0	0	0	0	0	0	0	0	0	0	0	0	0	0	0	0	0	0	0	0	17	0	0	0	0	0	0	0	0	0	0	0	1	0	0	0	0	0	0	0	0	0	0	0	0	0	0	0
250	OTU_10388	0	0	0	0	0	0	0	0	0	0	0	0	0	0	0	0	0	0	0	0	0	0	2	0	0	0	0	0	0	0	0	0	0	0	0	0	0	0	0	0	0	0	0	0	0	0	0	0
251	OTU_10389	0	0	0	0	0	0	0	0	0	0	0	0	1	0	0	0	0	1	0	0	0	0	0	0	0	0	0	0	0	0	0	0	4	0	0	0	0	0	0	0	0	0	0	0	0	0	1	0
252	OTU_1039	0	0	0	0	0	0	0	0	0	0	1	0	0	0	0	0	2	0	0	0	2	0	0	0	0	0	0	0	0	0	31	23	7	0	0	0	0	0	0	0	0	0	0	0	0	0	0	1
253	OTU_10390	0	0	0	0	0	0	0	0	0	0	0	0	0	0	0	0	0	0	0	0	0	0	0	0	0	0	0	0	0	0	0	0	0	0	0	0	0	0	0	0	0	0	0	0	0	0	0	0
254	OTU_10391	0	0	0	0	0	0	0	0	0	0	0	0	0	0	0	0	0	0	0	0	2	0	0	0	0	0	0	0	0	0	0	0	0	0	0	0	0	0	0	0	0	0	0	0	0	0	0	0
255	OTU_10393	0	0	0	0	0	0	0	0	0	0	0	0	0	0	0	0	0	0	0	0	0	0	0	0	0	0	0	0	0	0	0	0	0	0	0	0	0	0	0	0	0	0	0	0	0	0	0	0
256	OTU_10394	0	0	0	0	0	0	0	0	0	0	0	0	0	0	0	0	0	0	0	0	0	0	0	0	0	0	0	0	0	0	0	0	0	0	0	0	0	0	0	0	0	0	0	0	0	0	0	0
257	OTU_10395	0	0	0	0	0	0	0	0	0	0	0	0	0	0	0	0	0	0	0	0	0	0	0	0	0	0	0	0	0	0	0	0	0	0	0	0	0	0	0	0	0	0	0	0	0	0	0	0
258	OTU_10396	0	0	0	0	0	0	0	0	0	0	0	0	0	0	0	0	0	0	0	0	0	0	0	0	0	0	0	0	0	0	0	0	0	0	0	0	0	0	0	0	0	0	0	0	0	0	0	0
259	OTU_10397	0	0	0	0	0	0	0	0	0	0	0	0	0	0	0	0	0	0	0	0	0	0	0	0	0	0	0	0	0	0	0	0	0	0	0	0	0	0	0	0	0	0	0	0	0	0	0	0
260	OTU_10398	0	0	0	0	0	0	0	0	0	0	0	0	0	0	0	0	0	0	0	0	2	0	0	0	0	0	0	0	0	0	0	0	0	0	0	0	0	0	0	0	0	0	0	0	0	0	0	0
261	OTU_104	0	0	0	0	0	0	0	0	0	0	0	0	0	0	0	0	0	0	0	0	0	0	0	0	1	0	0	0	0	0	0	0	0	0	0	0	0	0	0	0	0	0	0	0	0	0	0	0
262	OTU_1040	2	13	2	0	25	0	7	4	5	0	5	0	4	0	0	39	0	0	2	8	5	36	5	0	2	0	0	11	0	11	0	0	1	3	3	0	0	0	5	0	3	0	0	2	0	6	4	0
263	OTU_10400	0	0	0	0	0	0	0	0	0	0	0	0	0	0	0	0	0	0	0	0	0	0	0	0	0	1	0	0	0	0	0	0	0	0	0	0	0	0	0	0	0	0	0	0	0	0	0	0
264	OTU_10401	0	0	0	0	0	0	0	0	0	0	0	0	0	0	0	0	0	0	0	0	0	0	0	0	0	0	0	0	0	0	0	0	0	0	0	0	0	0	0	0	0	0	0	0	0	0	0	0
265	OTU_10404	0	0	0	0	0	0	0	0	0	0	0	0	0	0	0	0	0	0	0	0	35	0	0	0	8	0	0	0	1	0	0	0	36	0	0	0	0	0	0	0	0	0	0	0	0	0	0	0
266	OTU_10406	0	0	0	0	0	0	0	0	0	0	0	0	0	0	0	0	0	0	0	0	0	0	0	0	0	0	0	0	0	0	0	0	0	0	0	0	0	0	0	0	0	0	0	0	0	0	0	0
267	OTU_10409	0	0	0	0	0	0	0	0	0	0	0	0	0	0	0	0	0	0	0	0	2	0	0	0	0	0	0	0	0	0	0	0	0	0	0	0	0	0	0	0	0	0	0	0	0	0	0	0
268	OTU_1041	0	0	0	0	0	0	0	0	0	0	0	14	0	0	0	0	1	0	0	0	0	0	0	8	0	70	24	0	3	9	195	141	0	0	0	0	0	0	0	2	1	0	1	0	0	0	1	1
269	OTU_10410	0	0	0	0	0	0	0	0	0	0	0	0	0	0	0	0	0	0	0	0	0	0	0	0	0	0	0	0	0	0	0	0	0	0	0	0	0	0	0	0	0	0	0	0	0	0	0	0
270	OTU_10411	0	0	0	0	0	0	0	0	0	0	0	0	0	0	0	0	0	0	0	0	2	0	0	0	0	0	0	0	0	0	0	0	0	0	0	0	0	0	0	0	0	0	0	0	0	0	0	0
271	OTU_10412	0	0	0	0	0	0	0	0	0	0	0	0	0	0	0	0	0	0	0	0	0	0	0	0	0	0	0	0	0	0	0	0	1	0	0	0	0	0	0	0	0	0	0	0	0	0	0	0
272	OTU_10414	0	0	0	0	0	0	0	0	0	0	0	0	0	0	0	0	0	0	0	0	4	0	0	0	0	0	0	0	0	0	0	0	2	0	0	0	0	0	0	0	0	0	0	0	0	0	0	0
273	OTU_10415	0	0	0	0	0	0	0	0	0	0	0	0	0	0	0	0	0	0	0	0	0	0	0	0	0	0	0	0	0	0	0	0	0	0	0	0	0	0	0	0	0	0	0	0	0	0	0	0
274	OTU_10417	0	0	0	0	0	0	0	0	0	0	0	0	0	0	0	0	0	0	0	0	0	0	0	0	0	0	0	0	0	0	0	0	0	0	0	0	0	0	0	0	0	0	0	0	0	0	0	0
275	OTU_10419	0	0	0	0	0	0	0	0	0	0	0	0	0	0	0	0	0	0	0	0	19	1	0	3	4	18	8	7	2	2	3	3	55	0	0	0	0	0	0	0	0	0	0	0	0	0	0	0
276	OTU_1042	0	0	0	0	0	0	0	0	0	0	0	0	0	0	0	0	6	6	3	2	174	2	7	0	24	0	2	0	2	0	0	0	66	0	0	0	0	0	0	4	0	0	0	0	0	0	1	0
277	OTU_10420	0	0	0	0	0	0	0	0	0	0	0	0	0	0	0	0	0	0	0	0	0	0	0	1	0	0	0	0	0	0	0	1	0	0	0	0	0	0	0	0	0	0	0	0	0	0	0	0
278	OTU_10422	0	0	0	0	0	0	0	0	0	0	0	0	0	0	0	0	0	0	0	0	0	0	0	0	0	0	0	0	0	0	0	0	0	0	0	0	0	0	0	0	0	0	0	0	0	0	0	0
279	OTU_10423	0	0	0	0	0	0	0	0	0	0	0	0	0	0	0	0	0	0	0	0	0	0	0	1	1	0	0	0	0	0	1	0	0	0	0	0	0	0	0	0	0	0	0	0	0	0	0	0
280	OTU_10424	0	0	0	0	0	0	0	0	0	0	0	0	0	0	0	0	0	0	0	0	0	0	0	0	0	0	0	0	0	0	0	0	0	0	0	0	0	0	0	0	0	0	0	0	0	0	0	0
281	OTU_10426	0	0	0	0	0	0	0	0	0	0	0	0	0	0	0	0	0	0	0	0	0	0	0	2	0	0	0	0	0	0	0	0	0	0	0	0	0	0	0	0	0	0	0	0	0	0	0	0
282	OTU_10427	0	0	0	0	0	0	0	0	0	0	0	0	0	0	0	0	0	0	0	0	0	0	0	0	0	0	0	0	0	0	0	0	0	0	0	0	0	0	0	0	0	0	0	0	0	0	0	0
283	OTU_10429	0	0	0	0	0	0	0	0	0	0	0	0	0	0	0	0	0	0	0	0	0	0	0	0	0	0	0	0	0	0	0	0	0	0	0	0	0	0	0	0	0	0	0	0	0	0	0	0
284	OTU_1043	0	1	2	0	2	0	0	0	0	0	0	0	3	0	2	0	0	0	0	0	5	4	1	0	2	0	6	14	8	7	0	0	51	0	0	0	0	0	0	0	11	0	0	0	0	0	0	0
285	OTU_10431	0	0	0	0	0	0	0	0	0	0	0	0	0	0	0	0	0	0	0	0	0	0	0	0	0	0	0	0	0	0	0	0	0	0	0	0	0	0	0	0	0	0	0	0	0	0	0	0
286	OTU_10432	0	0	0	0	0	0	0	0	0	0	0	0	0	0	0	0	0	0	0	0	0	0	0	0	0	0	0	0	0	0	0	0	0	0	0	0	0	0	0	0	0	0	0	0	0	0	0	0
287	OTU_10433	0	0	0	0	0	0	0	0	0	0	0	0	0	0	0	0	0	0	0	0	0	0	0	0	0	0	0	0	0	0	0	0	0	0	0	0	0	0	0	0	0	0	0	0	0	0	0	0
288	OTU_10435	0	0	0	0	0	0	0	0	0	0	0	0	0	0	0	0	0	0	0	0	0	0	0	0	0	0	0	0	0	0	0	0	0	0	0	0	0	0	0	0	0	0	0	0	0	0	0	0
289	OTU_10436	0	0	0	0	0	0	0	0	0	0	0	0	0	0	0	0	0	0	0	0	0	0	0	0	0	0	0	0	0	0	0	0	0	0	0	0	0	0	0	0	0	0	0	0	0	0	0	0
290	OTU_10437	0	0	0	0	0	0	0	0	0	0	0	0	0	0	0	0	0	0	0	0	0	0	0	0	0	0	0	0	0	0	0	0	0	0	0	0	0	0	0	0	0	0	0	0	0	0	0	0
291	OTU_10439	0	0	0	0	0	0	1	0	0	0	0	0	0	0	0	0	0	0	0	0	0	0	0	0	0	0	0	1	0	0	0	0	0	0	0	0	0	0	0	0	0	0	0	0	0	1	0	0
292	OTU_1044	0	0	0	0	0	0	0	0	0	0	0	0	0	0	0	0	0	0	0	0	0	4	2	0	0	0	0	0	0	0	0	0	0	0	0	0	0	0	0	0	0	0	0	0	0	0	0	0
293	OTU_10440	0	0	0	0	0	0	0	0	0	0	0	0	0	0	0	0	0	0	0	0	45	0	0	207	55	381	104	2	8	10	426	392	254	0	0	0	0	0	0	0	0	0	0	0	0	0	0	0
294	OTU_10441	0	0	0	0	0	0	0	0	0	0	0	0	0	0	0	0	0	0	0	0	0	0	0	0	0	0	0	0	0	0	0	0	0	0	0	0	0	0	0	0	0	0	0	0	0	0	0	0
295	OTU_10442	0	0	0	0	0	0	0	0	0	0	0	0	0	0	0	0	0	0	0	0	0	0	0	0	0	0	0	0	0	0	0	0	0	0	0	0	0	0	0	0	0	0	0	0	0	0	0	0
296	OTU_10443	0	0	0	0	0	0	0	0	0	0	0	0	0	0	0	0	0	0	0	0	0	0	0	0	0	0	0	0	0	0	0	0	0	0	0	0	0	0	0	0	0	0	0	0	0	0	0	0
297	OTU_10445	0	0	0	0	0	0	0	0	0	0	0	0	0	0	0	0	0	0	0	0	0	0	0	0	0	0	0	0	0	0	0	1	2	0	0	0	0	0	0	0	0	0	0	0	0	0	0	0
298	OTU_10446	0	0	0	0	0	0	0	0	0	0	0	0	0	0	0	0	0	0	0	0	0	0	0	0	0	0	0	0	0	0	1	0	0	0	0	0	0	0	0	1	0	0	0	0	0	0	0	1
299	OTU_10447	0	0	0	0	0	0	0	0	0	0	0	0	0	0	0	0	0	0	0	0	0	0	0	0	0	0	0	0	0	0	0	0	0	0	0	0	0	0	0	0	0	0	0	0	0	0	0	0
300	OTU_10448	0	0	0	0	0	0	0	0	0	0	0	0	0	0	0	0	0	0	0	0	0	0	0	0	0	0	0	0	0	0	0	0	0	0	0	0	0	0	0	0	0	0	0	0	0	0	0	0
301	OTU_10449	0	0	0	0	0	0	0	0	0	0	0	0	0	0	0	0	0	0	0	0	0	0	0	0	0	0	0	0	0	0	0	0	0	0	0	0	0	0	0	0	0	0	0	0	0	0	0	0
302	OTU_1045	0	0	0	0	0	0	0	0	0	0	0	0	0	0	0	0	0	0	0	0	0	0	0	0	0	0	0	0	0	0	0	0	0	0	0	0	0	0	0	0	0	0	0	0	0	0	0	0
303	OTU_10450	0	0	0	0	0	0	0	0	0	0	0	0	0	0	0	0	0	0	0	0	0	0	0	0	0	0	0	0	0	0	0	0	0	0	0	0	0	0	0	0	0	0	0	0	0	0	0	0
304	OTU_10451	0	0	0	0	0	0	0	0	0	0	0	0	0	0	0	0	0	0	0	0	0	3	1	0	0	0	0	0	0	0	0	0	0	0	0	0	0	0	0	0	0	0	0	0	0	0	0	0
305	OTU_10452	0	0	0	0	0	0	0	0	0	0	0	0	0	0	0	0	0	0	0	0	0	0	0	0	0	0	0	0	0	0	0	0	0	0	0	0	0	0	0	0	0	0	0	0	0	0	0	0
306	OTU_10453	0	0	0	0	0	0	0	0	0	0	0	0	0	0	0	0	0	0	0	0	0	0	0	1	0	0	0	0	0	0	0	0	0	0	0	0	0	0	0	0	0	0	0	0	0	0	0	0
307	OTU_10454	0	0	0	0	0	0	0	0	0	0	0	0	0	0	0	0	0	0	0	0	0	0	0	0	0	0	0	0	0	0	0	0	0	0	0	0	0	0	0	0	0	0	0	0	0	0	0	0
308	OTU_10455	0	0	0	0	0	0	0	0	0	0	0	0	0	0	0	0	0	0	0	0	0	0	0	0	0	0	0	0	0	0	0	0	2	0	0	0	0	0	0	0	0	0	0	0	0	0	0	0
309	OTU_10456	0	0	0	0	0	0	0	0	0	0	0	0	0	0	0	0	0	0	0	0	0	0	0	0	0	0	0	0	0	0	0	0	0	0	0	0	0	0	0	0	0	0	0	0	0	0	0	0
310	OTU_10459	0	0	0	0	0	0	0	0	0	0	0	0	0	0	0	0	0	0	0	0	0	0	0	0	0	0	0	0	0	0	0	0	0	0	0	0	0	0	0	0	0	0	0	0	0	0	0	0
311	OTU_1046	0	0	0	0	0	8	0	0	0	5	19	18	2	3	0	0	53	14	0	0	11	0	0	92	22	26	53	0	1	2	96	91	22	0	0	1	0	0	0	7	0	0	4	8	0	0	0	102
312	OTU_10460	0	0	0	0	0	0	0	0	0	0	0	0	0	0	0	0	0	0	0	0	0	0	0	0	0	0	0	0	0	0	3	2	0	0	0	0	0	0	0	0	0	0	0	0	0	0	0	0
313	OTU_10461	0	0	0	0	0	0	0	0	0	0	0	0	0	0	0	0	0	0	0	0	0	0	0	0	0	0	0	0	0	0	2	0	0	0	0	0	0	0	0	0	0	0	0	0	0	0	0	0
314	OTU_10462	0	0	0	0	0	0	0	0	0	0	0	0	0	0	0	0	0	0	0	0	0	0	0	0	0	0	0	0	0	0	0	0	0	0	0	0	0	0	0	0	0	0	0	0	0	0	0	0
315	OTU_10463	0	0	0	0	0	0	0	0	0	0	0	0	0	0	0	0	0	0	0	0	0	0	0	0	0	0	0	0	0	0	0	0	0	0	0	0	0	0	0	0	0	0	0	0	0	0	0	0
316	OTU_10464	0	0	0	0	0	0	0	0	0	0	0	0	0	0	0	0	0	0	0	0	0	0	0	0	0	0	0	0	0	0	0	0	0	0	0	0	0	0	0	0	0	0	0	0	0	0	0	0
317	OTU_10466	0	0	0	0	0	0	0	0	0	0	0	0	0	0	0	0	0	0	0	0	0	0	0	1	0	2	0	0	0	0	5	4	1	0	0	0	0	0	0	0	0	0	0	0	0	0	0	0
318	OTU_10467	0	0	0	0	0	0	0	0	0	0	0	0	0	0	0	0	0	0	0	0	4	0	1	13	25	3	0	0	0	0	3	0	15	0	0	0	0	0	0	0	0	0	0	0	0	0	0	0
319	OTU_1047	0	0	0	0	0	0	0	0	0	0	0	0	0	0	0	0	0	0	0	0	337	0	0	0	0	0	0	0	0	0	0	0	75	0	0	0	0	0	0	0	0	0	0	0	0	0	0	0
320	OTU_10470	0	0	0	0	0	0	0	0	0	0	0	0	0	0	0	0	0	0	0	0	0	0	0	0	0	0	0	0	0	0	6	0	0	0	0	0	0	0	0	0	0	0	0	0	0	0	0	0
321	OTU_10471	0	0	0	0	0	0	0	0	0	0	0	0	1	0	0	0	0	0	0	0	173	0	2	3	105	10	14	0	1	1	10	11	147	0	0	0	0	0	0	0	0	0	0	0	0	0	0	0
322	OTU_10473	0	0	0	0	0	0	0	0	0	0	0	0	0	0	0	0	0	0	0	0	0	0	0	0	0	0	0	0	0	0	0	0	0	0	0	0	0	0	0	0	0	0	0	0	0	0	0	0
323	OTU_10474	0	0	0	0	0	0	0	0	0	0	0	0	0	0	0	0	0	0	0	0	0	0	0	0	0	0	0	0	0	0	0	0	0	0	0	0	0	0	0	0	0	0	0	0	0	0	0	0
324	OTU_10476	0	0	0	0	0	0	0	0	0	0	0	0	0	0	0	0	0	0	0	0	0	0	0	0	0	0	0	0	0	0	0	0	0	0	0	0	0	0	0	0	0	0	0	0	0	0	0	0
325	OTU_10477	0	0	0	0	0	0	0	0	0	0	0	0	0	0	0	0	0	0	0	0	0	0	0	1	0	0	0	0	0	0	0	0	0	0	0	0	0	0	0	0	0	0	0	0	0	0	0	0
326	OTU_10478	0	0	0	0	0	0	0	0	0	0	0	0	5	0	0	0	3	1	0	0	6	0	0	0	1	0	0	0	0	2	0	0	1	0	0	0	0	0	0	0	0	0	0	0	0	0	0	0
327	OTU_10479	0	0	0	0	0	0	0	0	0	0	0	0	0	0	0	0	0	0	0	0	0	0	0	0	0	0	0	0	0	0	0	0	0	0	0	0	0	0	0	0	0	0	0	0	0	0	0	0
328	OTU_1048	0	0	0	0	0	0	0	0	0	0	0	0	0	0	0	0	0	0	0	0	403	0	0	0	0	0	0	0	0	0	0	0	0	0	0	0	0	0	0	0	0	0	0	0	0	0	0	0
329	OTU_10480	0	0	0	0	0	1	2	0	0	0	0	0	0	0	0	0	0	0	0	0	0	0	0	0	0	0	0	0	0	0	0	0	0	0	0	0	0	0	0	0	0	0	0	0	0	0	0	0
330	OTU_10482	0	0	0	0	0	0	0	0	0	0	0	0	0	0	0	0	0	0	0	0	0	0	0	0	0	0	0	2	0	0	3	1	2	0	0	0	0	0	0	0	0	0	0	0	0	0	0	0
331	OTU_10484	0	0	0	0	0	0	0	0	0	0	0	0	0	0	0	0	0	0	0	0	0	0	0	0	0	0	1	0	0	0	0	0	3	0	0	0	0	0	0	0	0	0	0	0	0	0	0	0
332	OTU_10486	0	0	0	0	0	0	0	0	0	0	0	0	0	0	0	0	0	0	0	0	0	0	0	0	0	0	0	0	0	0	0	0	0	0	0	0	0	0	0	0	0	0	0	0	0	0	0	0
333	OTU_10488	0	0	0	0	0	0	0	0	0	0	0	0	0	0	0	0	0	0	0	0	0	0	0	0	0	0	0	0	0	0	0	0	0	0	0	0	0	0	0	0	0	0	0	0	0	0	0	0
334	OTU_10489	0	0	0	0	0	0	0	0	0	0	0	0	0	0	0	0	0	0	0	0	14	8	10	54	81	24	27	5	5	11	46	28	16	0	0	0	0	0	0	0	0	0	0	0	0	0	0	0
335	OTU_10490	0	0	0	0	0	0	0	0	0	0	0	4	0	0	0	0	0	0	0	0	0	0	0	0	0	0	0	0	0	0	0	0	25	0	0	0	0	0	0	0	0	0	0	0	0	0	0	0
336	OTU_10491	0	0	0	0	0	0	0	0	0	0	0	0	0	0	0	0	0	0	0	0	0	0	0	0	0	0	0	0	0	0	0	0	0	0	0	0	0	0	0	0	0	0	0	0	0	0	0	0
337	OTU_10492	0	0	0	0	0	0	0	0	0	0	0	0	0	0	0	0	0	0	0	0	35	0	0	0	0	0	0	0	0	0	0	0	0	0	0	0	0	0	0	0	0	0	0	0	0	0	0	0
338	OTU_10493	0	0	0	0	0	0	0	0	0	0	0	0	0	0	0	0	0	0	0	0	0	0	0	0	0	0	0	0	0	0	0	0	0	0	0	0	0	0	0	0	0	0	0	0	0	0	0	0
339	OTU_10494	0	0	0	0	0	0	0	0	0	0	0	0	0	0	0	0	0	0	0	0	0	0	0	0	0	0	0	0	0	0	0	0	0	0	0	0	0	0	0	0	0	0	0	0	0	0	0	0
340	OTU_10495	0	0	0	0	0	0	0	0	0	0	0	0	0	0	0	0	0	0	0	0	0	0	0	0	0	0	0	0	0	0	0	0	0	0	0	0	0	0	0	0	0	0	0	0	0	0	0	0
341	OTU_10496	0	0	0	0	0	0	0	0	0	0	0	0	0	0	0	0	0	0	0	0	0	0	0	0	0	0	0	0	0	0	0	0	0	0	0	0	0	0	0	0	0	0	0	0	0	0	0	0
342	OTU_10497	0	0	0	0	0	0	0	0	0	0	0	0	0	0	0	0	0	0	0	0	0	0	0	0	0	0	0	0	0	0	0	0	0	0	0	0	0	0	0	0	0	0	0	0	0	0	0	0
343	OTU_10498	0	0	0	0	0	0	0	0	0	0	0	0	0	0	0	0	0	0	0	0	0	0	0	0	0	0	0	0	0	0	0	0	0	0	0	0	0	0	0	0	0	0	0	0	0	0	0	0
344	OTU_10499	0	0	0	0	0	0	0	0	0	0	0	0	0	0	0	0	0	0	0	0	1	4	0	0	0	0	12	10	6	9	0	0	0	0	0	0	0	0	0	0	0	0	0	0	0	0	0	0
345	OTU_105	0	0	2	0	1	0	0	0	0	0	0	0	6	0	0	0	0	0	0	0	2	6	5	0	0	0	1	3	4	0	0	0	0	21	18	0	0	3	0	0	2	23	0	1	23	0	0	0
346	OTU_1050	0	7	21	0	0	0	0	0	0	0	0	0	0	0	0	6	0	0	0	2	0	65	12	0	0	0	0	0	0	2	0	0	0	0	0	0	0	0	0	0	0	73	0	0	85	0	2	0
347	OTU_10500	0	0	0	0	0	0	0	0	0	0	0	0	0	0	0	0	0	0	0	0	0	0	0	0	0	0	0	0	0	0	0	0	0	0	0	0	0	0	0	0	0	0	0	0	0	0	0	0
348	OTU_10501	0	0	0	0	0	0	0	0	0	0	0	0	0	0	0	0	0	0	0	0	0	0	0	0	0	0	0	0	0	0	0	0	0	0	0	0	0	0	0	0	0	0	0	0	0	0	0	0
349	OTU_10503	0	0	0	0	0	0	0	0	0	0	0	0	0	0	0	0	0	0	0	0	0	0	0	0	0	0	0	0	0	0	0	0	0	0	0	0	0	0	0	0	0	0	0	0	0	0	0	0
350	OTU_10504	0	0	0	0	0	0	0	0	0	0	0	0	0	0	0	0	0	0	0	0	0	0	0	0	0	0	0	0	0	0	0	0	0	0	0	0	0	0	0	0	0	0	0	0	0	0	0	0
351	OTU_10505	0	0	0	0	0	0	0	0	0	0	0	0	0	0	0	0	0	0	0	0	0	0	0	0	0	0	0	0	0	0	0	0	0	0	0	0	0	0	0	0	0	0	0	0	0	0	0	0
352	OTU_10507	0	0	0	0	0	0	0	0	0	0	0	0	0	0	0	0	0	0	0	0	0	0	0	0	0	0	0	0	0	0	0	0	0	0	0	0	0	0	0	0	0	0	0	0	0	0	0	0
353	OTU_1051	0	1	0	0	0	0	72	0	0	0	1	0	0	1	0	2	0	62	0	0	0	0	0	0	152	0	1	1	2	1	0	0	4	0	0	0	2	0	4	0	0	0	0	0	0	0	0	0
354	OTU_10510	0	0	0	0	0	0	0	0	0	0	0	0	0	0	0	0	0	0	0	0	0	0	0	0	0	0	0	0	0	0	0	0	0	0	0	0	0	0	0	0	0	0	0	0	0	0	0	0
355	OTU_10511	0	0	0	0	0	0	0	0	0	0	0	0	0	0	0	0	0	0	0	0	0	0	0	0	0	0	0	0	0	0	0	0	0	0	0	0	0	0	0	0	0	0	0	0	0	0	0	0
356	OTU_10512	0	0	0	0	0	0	0	0	0	0	0	0	0	0	0	0	0	0	0	0	0	0	0	0	0	0	0	0	0	0	0	0	0	0	0	0	0	0	0	0	0	0	0	0	0	0	0	0
357	OTU_10514	0	0	0	0	0	0	0	0	0	0	0	0	0	0	0	0	0	0	0	0	0	0	0	0	0	0	0	0	0	0	0	0	0	0	0	0	0	0	0	0	0	0	0	0	0	0	0	0
358	OTU_10515	0	0	0	0	0	0	0	0	0	0	0	0	0	0	0	0	0	0	0	0	0	0	0	0	0	0	0	0	0	0	0	0	0	0	0	0	0	0	0	0	0	0	0	0	0	0	0	0
359	OTU_10516	0	0	0	0	0	0	0	0	0	0	0	0	0	0	0	0	0	0	0	0	0	0	0	0	0	0	0	0	0	0	0	0	0	0	0	0	0	0	0	0	0	0	0	0	0	0	0	0
360	OTU_10517	0	0	0	0	0	0	0	0	0	0	0	0	0	0	0	0	0	0	0	0	0	0	0	0	0	0	0	0	0	0	0	0	0	0	0	0	0	0	0	0	0	0	0	0	0	0	0	0
361	OTU_10519	0	0	0	0	0	0	0	0	0	0	0	0	0	0	0	0	0	0	0	0	0	0	0	0	0	0	0	0	0	0	0	0	0	0	0	0	0	0	0	0	0	0	0	0	0	0	0	0
362	OTU_1052	34	99	15	15	43	4	80	84	176	0	17	0	18	34	85	124	0	2	56	0	92	8	11	3	10	5	58	18	57	58	0	0	2	10	16	2	25	1	53	5	172	6	3	2	3	114	146	2
363	OTU_10524	0	0	0	0	0	0	0	0	0	0	0	0	0	0	0	0	0	0	0	0	6	5	2	26	24	40	15	19	4	23	29	34	8	0	0	0	0	0	0	0	0	0	0	0	0	0	0	0
364	OTU_10526	0	0	0	0	0	0	0	0	0	0	0	0	0	0	0	0	0	0	0	0	0	0	0	0	0	0	0	0	0	0	1	1	0	0	0	0	0	0	0	0	0	0	0	0	0	0	0	0
365	OTU_10527	0	0	0	0	0	0	0	0	0	0	0	0	0	0	0	0	0	0	0	0	0	0	0	0	0	0	0	0	0	0	0	0	0	0	0	0	0	0	0	0	0	0	0	0	0	0	0	0
366	OTU_10528	0	0	0	0	0	0	0	0	0	0	0	0	0	0	0	0	0	0	0	0	0	0	0	0	0	0	0	0	0	0	0	0	0	0	0	0	0	0	0	0	0	0	0	0	0	0	0	0
367	OTU_10529	0	0	0	0	0	0	0	0	0	0	0	0	0	0	0	0	0	0	0	0	0	0	0	0	0	0	0	0	0	0	0	0	0	0	0	0	0	0	0	0	0	0	0	0	0	0	0	0
368	OTU_1053	13	0	0	2	0	0	0	37	1	0	2	0	0	4	16	0	0	2	0	0	2	0	0	2	20	6	5	8	11	12	3	4	35	3	16	0	0	0	0	1	0	0	1	0	1	0	2	2
369	OTU_10530	0	0	0	0	0	0	0	0	0	0	0	0	0	0	0	0	0	0	0	0	1	0	0	0	1	0	0	0	0	0	0	0	0	0	0	0	0	0	0	0	0	0	0	0	0	0	0	0
370	OTU_10531	0	0	0	0	0	0	0	0	0	0	0	0	0	0	0	0	0	0	0	0	0	0	0	0	0	0	0	0	0	0	0	0	0	0	0	0	0	0	0	0	0	0	0	0	0	0	0	0
371	OTU_10532	0	0	0	0	0	0	0	0	0	0	0	0	0	0	0	0	0	0	0	0	0	0	0	0	0	0	0	0	0	0	0	0	0	0	0	0	0	0	0	0	0	0	0	0	0	0	0	0
372	OTU_10533	0	0	0	0	0	0	0	0	0	0	0	30	0	0	0	0	0	0	0	0	0	0	0	2	0	0	0	0	0	0	196	237	0	0	0	0	0	0	0	0	0	0	0	0	0	0	0	0
373	OTU_10535	0	0	0	0	0	0	0	0	0	0	0	0	0	0	0	0	0	0	0	0	33	4	0	128	213	98	65	28	54	34	187	155	157	0	0	0	0	0	0	0	0	0	0	0	0	0	0	0
374	OTU_10537	0	0	0	0	0	0	0	0	0	0	0	0	0	0	0	0	0	0	0	0	0	0	0	0	0	0	0	0	0	0	0	0	0	0	0	0	0	0	0	0	0	0	0	0	0	0	0	0
375	OTU_10538	0	0	0	0	0	0	0	0	0	0	0	0	0	0	0	0	0	0	0	0	0	0	0	1	0	0	0	0	0	0	1	8	0	0	0	0	0	0	0	0	0	0	0	0	0	0	0	0
376	OTU_1054	0	0	0	0	0	0	0	0	0	0	0	0	0	0	0	0	0	0	0	0	0	0	0	0	0	0	0	0	0	2	0	0	0	0	0	0	0	0	0	0	0	0	0	0	0	0	0	0
377	OTU_10542	0	0	0	0	0	0	0	0	0	0	0	0	0	0	0	0	0	0	0	0	10	0	0	3	1	1	0	3	2	2	3	4	8	0	0	0	0	0	0	0	0	0	0	0	0	0	0	0
378	OTU_10544	0	0	0	0	0	0	0	0	0	0	0	0	0	0	0	0	0	0	0	0	84	104	26	323	130	94	77	208	113	151	63	57	99	0	0	0	0	0	0	0	0	0	0	0	0	0	0	0
379	OTU_10546	0	0	0	0	0	0	0	0	0	0	0	0	0	0	0	0	0	0	0	0	1	0	0	2	1	0	0	2	3	2	10	14	1	0	0	0	0	0	0	0	0	0	0	0	0	0	0	0
380	OTU_10549	0	0	0	0	0	0	0	0	0	0	0	0	0	0	0	0	0	0	0	0	0	0	0	0	0	0	0	0	0	0	0	0	0	0	0	0	0	0	0	0	0	1	1	0	0	0	0	0
381	OTU_1055	0	0	0	0	0	0	0	0	0	0	0	0	14	0	0	1	0	6	0	0	38	0	0	0	0	0	0	0	0	0	0	0	0	0	0	0	0	0	0	0	0	0	0	0	0	0	15	0
382	OTU_10550	1	0	0	1	0	13	3	2	1	13	0	8	0	9	0	0	7	1	14	0	0	0	0	21	7	2	22	7	21	13	9	12	1	0	0	11	0	3	0	6	0	0	3	8	1	0	0	3
383	OTU_10552	0	0	0	0	0	0	0	0	0	0	0	0	0	0	0	0	0	0	0	0	0	0	0	0	0	0	0	0	0	0	0	0	4	0	0	0	0	0	0	0	0	0	0	0	0	0	0	0
384	OTU_10554	0	0	0	0	0	0	0	0	0	0	0	0	0	0	0	0	0	0	0	0	0	9	32	0	0	0	0	0	0	1	0	0	0	0	1	0	0	0	0	0	0	0	0	0	0	0	0	0
385	OTU_10556	0	0	0	0	0	0	0	0	0	0	0	0	0	0	0	0	0	0	0	0	0	0	0	0	0	0	0	0	0	0	0	0	0	0	0	0	0	0	0	0	0	0	0	0	0	0	0	0
386	OTU_10557	0	0	0	0	0	0	0	0	0	0	0	0	0	0	0	0	0	0	0	0	0	0	0	0	0	0	0	0	0	0	0	0	0	0	0	0	0	0	0	0	0	0	0	0	0	0	0	0
387	OTU_10558	0	0	0	0	0	0	0	0	0	0	0	0	0	0	0	0	0	0	0	0	0	0	0	0	0	0	0	0	0	0	0	0	0	0	0	0	0	0	0	0	0	0	0	0	0	0	0	0
388	OTU_10559	0	0	0	0	0	0	0	0	0	0	0	0	0	0	0	0	0	0	0	0	0	0	0	0	0	0	0	0	0	0	0	0	0	0	0	0	0	0	0	0	0	0	0	0	0	0	0	0
389	OTU_1056	1	6	2	0	4	4	12	2	4	0	0	6	0	2	3	1	24	0	0	0	35	0	0	12	29	8	10	2	6	7	7	33	24	1	3	18	0	62	6	2	4	6	13	17	8	0	12	0
390	OTU_10560	0	0	0	0	0	0	0	0	0	0	0	0	0	0	0	0	0	0	0	0	0	0	0	0	0	0	0	0	0	0	0	0	0	0	0	0	0	0	0	0	0	0	0	0	0	0	0	0
391	OTU_10561	0	0	0	0	0	0	0	0	0	0	0	0	0	0	0	0	0	0	0	0	0	0	0	0	0	0	0	0	0	0	0	0	0	0	0	0	0	0	0	0	0	0	0	0	0	0	0	0
392	OTU_10562	0	0	0	0	0	0	0	0	0	0	0	0	0	0	0	0	0	0	0	0	0	0	0	0	0	0	0	0	0	0	0	0	0	0	0	0	0	0	0	0	0	0	0	0	0	0	0	0
393	OTU_10563	0	0	0	0	0	0	0	0	0	0	0	0	0	0	0	0	0	0	0	0	2	0	0	2	0	0	0	0	0	0	2	9	2	0	0	0	0	0	0	0	0	0	0	0	0	0	0	0
394	OTU_10564	0	0	0	0	0	0	0	0	0	0	0	0	0	0	0	0	0	0	0	0	0	0	0	0	0	0	0	0	0	0	0	0	0	0	0	0	0	0	0	0	0	0	0	0	0	0	0	0
395	OTU_10565	0	0	0	0	0	0	0	0	0	0	0	0	0	0	0	0	0	0	0	0	0	0	0	0	0	0	0	0	0	0	0	0	0	0	0	0	0	0	0	0	0	0	0	0	0	0	0	0
396	OTU_10566	0	0	0	0	0	0	0	0	0	0	0	0	0	0	0	0	0	0	0	0	0	0	0	0	0	0	0	0	0	0	0	0	0	0	0	0	0	0	0	0	0	0	0	0	0	0	0	0
397	OTU_10569	0	0	0	0	0	0	0	0	0	0	0	0	0	0	0	0	0	0	0	0	0	0	0	0	0	0	0	0	0	0	0	0	0	0	0	0	0	0	0	0	0	0	0	0	0	0	0	0
398	OTU_1057	0	0	0	0	0	0	0	0	0	0	2	0	0	0	0	0	0	0	0	0	5	0	0	0	0	0	0	0	0	0	72	127	1	0	0	0	0	0	0	0	0	0	0	0	0	0	0	18
399	OTU_10570	0	0	0	0	0	0	0	0	0	0	0	0	0	0	0	0	0	0	0	0	0	0	0	0	0	0	0	0	0	0	0	0	0	0	0	0	0	0	0	0	0	0	0	0	0	0	0	0
400	OTU_10571	0	0	0	0	0	0	0	0	0	0	0	0	0	0	0	0	0	0	0	0	1	0	0	0	0	0	0	0	0	0	0	5	0	0	0	0	0	0	0	0	0	0	0	0	0	0	0	0
401	OTU_10572	0	0	0	0	0	0	0	0	0	0	0	0	0	0	0	0	0	0	0	0	0	0	0	0	0	0	0	0	0	0	1	0	0	0	0	0	0	0	0	0	0	0	0	0	0	0	0	0
402	OTU_10574	0	0	0	0	0	0	0	0	0	0	0	0	0	0	0	0	0	0	0	0	0	0	0	0	0	0	0	0	0	0	0	0	0	0	0	0	0	0	0	0	0	0	0	0	0	0	0	0
403	OTU_10576	0	0	0	0	0	0	0	0	0	0	0	0	0	0	0	0	0	0	0	0	0	0	0	0	0	0	0	0	0	0	0	0	0	0	0	0	0	0	0	0	0	0	0	0	0	0	0	1
404	OTU_10577	0	0	0	0	0	0	0	0	0	0	0	0	0	0	0	0	0	0	0	0	0	0	0	0	0	0	0	0	0	0	0	0	0	0	0	0	0	0	0	0	0	0	0	0	0	0	0	0
405	OTU_10579	0	0	0	0	0	0	0	0	0	0	0	0	0	0	0	0	0	0	0	0	0	0	0	0	0	0	0	0	0	0	0	0	0	0	0	0	0	0	0	0	0	0	0	0	0	0	0	0
406	OTU_1058	0	0	1	0	0	0	0	0	0	0	0	0	0	0	0	4	0	0	0	0	0	0	1	0	0	0	0	0	0	0	0	0	0	8	6	0	0	0	1	0	0	61	0	0	57	1	0	0
407	OTU_10580	0	0	0	0	0	0	0	0	0	0	0	0	0	0	0	0	0	0	0	0	386	2	6	55	31	24	4	0	3	0	269	395	175	0	0	0	0	0	0	0	0	0	0	0	0	0	0	0
408	OTU_10581	0	0	0	0	0	0	0	0	0	0	0	0	0	0	0	0	0	0	0	0	0	0	0	0	0	0	0	0	0	0	0	0	0	0	0	0	0	0	0	0	0	0	0	0	0	0	0	0
409	OTU_10582	0	0	0	0	0	0	0	0	0	0	0	0	0	0	0	0	0	0	0	0	0	0	0	0	0	0	0	0	0	0	0	0	0	0	0	0	0	0	0	0	0	0	0	0	0	0	0	0
410	OTU_10583	0	0	0	0	0	0	0	0	0	0	0	0	0	0	0	0	0	0	0	0	0	0	0	0	0	0	0	0	0	0	0	0	0	0	0	0	0	0	0	0	0	0	0	0	0	0	0	0
411	OTU_10584	0	0	0	0	0	0	0	0	0	0	0	0	0	0	0	0	0	0	0	0	3	0	0	0	1	0	0	0	0	0	0	3	1	0	0	0	0	0	0	0	0	0	0	0	0	0	0	0
412	OTU_10586	0	0	0	0	0	0	0	0	0	0	0	0	0	0	0	0	0	0	0	0	0	0	0	0	1	0	0	0	0	0	4	2	0	0	0	0	0	0	0	0	0	0	0	0	0	0	0	0
413	OTU_10587	0	0	0	0	0	0	0	0	0	0	0	0	0	0	0	0	0	0	0	0	0	0	0	0	0	0	0	0	0	0	0	0	0	0	0	0	0	0	0	0	0	0	0	0	0	0	0	0
414	OTU_10588	0	0	0	0	0	0	0	0	0	0	0	0	0	0	0	0	0	0	0	0	0	0	0	0	0	0	0	0	0	0	0	0	0	0	0	0	0	0	0	0	0	0	0	0	0	0	0	0
415	OTU_1059	0	0	0	0	0	0	0	0	0	0	0	0	0	0	0	0	0	0	0	0	10	2512	973	1	9	0	21	28	30	41	1	3	3	0	0	0	0	0	0	0	0	0	0	0	0	0	0	0
416	OTU_10591	0	0	0	0	0	0	0	0	0	0	0	0	0	0	0	0	0	0	0	0	4	0	0	68	0	69	11	32	56	11	142	117	5	0	0	0	0	0	0	0	0	0	0	0	0	0	0	0
417	OTU_10595	0	0	0	0	0	1	2	0	0	0	0	0	0	0	0	0	4	0	2	0	0	0	0	21	12	27	13	11	18	8	20	27	6	0	0	0	0	0	0	2	0	2	10	1	0	0	2	0
418	OTU_10596	0	0	0	0	0	0	0	0	0	0	0	0	0	0	0	0	0	0	0	0	0	0	0	0	0	0	0	3	3	0	1	0	0	0	0	0	0	0	0	0	0	0	0	0	0	0	0	0
419	OTU_1060	0	0	0	0	0	0	0	0	0	0	0	0	0	0	0	0	0	0	0	1	0	2	0	0	0	0	0	0	0	0	0	0	0	0	0	0	0	0	0	0	0	2	0	0	1	0	0	0
420	OTU_10600	0	0	0	0	0	0	0	0	0	0	0	0	0	0	0	0	0	0	0	0	0	0	0	0	0	0	0	0	0	2	1	0	0	0	0	0	0	0	0	0	0	0	0	0	0	0	0	0
421	OTU_10606	0	0	0	0	0	0	0	0	0	0	0	0	0	0	0	0	0	0	0	0	0	0	0	0	0	0	0	0	0	0	0	3	0	0	0	0	0	0	0	0	0	0	0	0	0	0	0	0
422	OTU_10607	0	0	0	0	0	0	0	0	0	0	0	0	0	0	0	0	0	0	0	0	0	0	0	0	0	0	0	1	0	0	0	0	0	0	0	0	0	0	0	0	0	0	0	0	0	0	0	0
423	OTU_10608	0	0	0	0	0	0	0	0	0	0	0	0	0	0	0	0	0	0	0	0	0	0	0	0	0	0	0	0	0	0	0	0	0	0	0	0	0	0	0	0	0	0	0	0	0	0	0	0
424	OTU_10609	0	0	0	0	0	0	0	0	0	0	0	0	0	0	0	0	0	0	0	0	9	0	0	3	0	2	0	0	0	0	34	24	1	0	0	0	0	0	0	0	0	0	0	0	0	0	0	0
425	OTU_10613	0	0	0	0	0	0	0	0	0	0	0	0	0	0	0	0	0	0	0	0	0	0	0	2	0	4	0	0	0	0	1	1	0	0	0	0	0	0	0	0	0	0	0	0	0	0	0	0
426	OTU_10614	0	0	0	0	0	0	0	0	0	0	0	0	0	0	0	0	0	0	0	0	0	0	0	2	6	1	1	3	2	0	47	53	0	0	0	0	0	0	0	0	0	0	0	0	0	0	0	0
427	OTU_10617	0	0	0	0	0	0	0	0	0	0	0	0	0	0	0	0	0	0	0	0	0	0	0	0	0	0	0	0	0	0	4	3	0	0	0	0	0	0	0	0	0	0	0	0	0	0	0	0
428	OTU_1062	0	0	0	0	0	0	0	1	0	0	0	0	0	0	0	0	0	0	18	0	0	40	10	0	0	1	29	63	117	226	2	0	0	0	0	0	0	0	0	0	0	0	0	0	0	0	0	0
429	OTU_10621	0	0	0	0	0	0	0	0	0	0	0	0	0	0	0	0	0	0	0	0	0	0	0	2	0	0	0	0	0	0	0	0	0	0	0	0	0	0	0	0	0	0	0	0	0	0	0	0
430	OTU_10622	0	0	0	0	0	0	0	0	0	0	0	0	0	0	0	0	0	0	0	0	5	0	2	13	15	13	11	4	3	2	27	54	5	0	0	0	0	0	0	0	0	0	0	0	0	0	0	0
431	OTU_10624	0	0	0	0	0	0	0	0	0	0	0	0	0	0	0	0	0	0	0	0	2	0	0	1	0	0	0	0	69	0	66	96	41	0	0	0	0	0	0	0	0	0	0	0	0	0	0	0
432	OTU_10625	0	0	0	0	0	0	0	0	0	0	0	0	0	0	0	0	0	0	0	0	0	0	0	0	0	3	4	0	0	0	0	0	0	0	0	0	0	0	0	0	0	0	0	0	0	0	0	0
433	OTU_1063	0	0	0	0	0	9	5	0	0	5	39	0	2	0	0	0	12	27	0	0	0	0	0	30	142	157	50	7	27	11	0	0	7	0	0	0	0	0	0	0	0	0	0	0	0	0	0	0
434	OTU_10633	0	0	0	0	0	8	0	0	0	0	0	5	0	4	0	0	2	1	1	0	0	0	0	13	3	1	1	0	0	0	7	10	0	0	0	0	0	0	0	2	0	0	1	0	0	0	0	2
435	OTU_10634	0	0	0	0	0	0	0	0	0	0	0	0	0	0	0	0	0	0	0	0	4	0	0	5	12	11	2	2	2	7	62	90	2	0	0	0	0	0	0	0	0	0	0	0	0	0	0	0
436	OTU_10635	0	0	0	0	0	0	0	0	0	0	0	0	0	0	0	0	0	0	0	0	9	0	0	9	38	30	11	4	8	9	10	28	159	0	0	0	0	0	0	0	0	0	0	0	0	0	0	0
437	OTU_1064	0	1	0	3	2	19	2	0	0	17	0	16	0	0	0	0	26	0	14	0	0	3	0	64	0	186	48	78	33	35	18	5	0	0	0	0	0	0	0	1	0	0	3	3	0	4	0	0
438	OTU_10641	0	0	0	0	0	0	0	0	0	0	0	0	0	0	0	0	0	0	0	0	0	0	1	0	0	0	0	0	0	0	0	0	0	1	6	0	0	0	0	0	0	0	0	0	1	0	0	0
439	OTU_10643	0	0	0	0	0	0	0	0	0	0	0	0	0	0	0	0	0	0	0	0	0	0	0	0	0	0	0	0	0	0	0	0	0	0	0	0	0	0	0	0	0	0	0	0	0	0	0	0
440	OTU_10644	0	0	0	0	0	0	0	0	0	0	0	0	0	0	0	0	0	0	0	0	0	0	0	0	0	0	0	0	0	0	0	0	0	0	0	0	0	0	0	0	0	0	0	0	0	0	0	0
441	OTU_10648	0	0	0	0	0	0	0	0	0	0	0	0	0	0	0	0	0	0	0	0	13	14	17	24	5	13	6	19	25	35	114	183	14	0	0	0	0	0	0	0	0	0	0	0	0	0	0	0
442	OTU_10649	0	0	0	0	0	0	0	0	0	0	0	0	0	0	0	0	0	0	0	0	18	0	0	0	0	6	1	0	0	2	0	1	2	0	0	0	0	0	0	0	0	0	0	0	0	0	0	0
443	OTU_1065	0	0	0	0	0	0	0	0	0	0	0	3	0	0	0	0	1	0	0	0	0	0	0	0	0	1	0	0	0	1	172	148	15	0	0	0	0	0	0	0	0	0	0	0	0	0	0	0
444	OTU_10652	0	0	0	0	0	0	0	0	0	0	0	0	0	0	0	0	0	0	0	0	0	0	2	63	3	48	24	48	76	62	45	29	0	0	0	0	0	0	0	0	0	0	0	0	0	0	0	0
445	OTU_10654	0	0	0	0	0	0	0	0	0	0	0	0	0	0	0	0	0	0	0	0	0	0	0	1	0	0	1	3	0	5	0	0	1	0	0	0	0	0	0	0	0	0	0	0	0	0	0	0
446	OTU_10656	0	0	0	0	0	0	0	0	0	0	0	0	0	0	0	0	0	0	0	0	0	0	0	0	0	0	0	0	0	0	0	0	0	0	0	0	0	0	0	0	0	0	0	0	0	0	0	0
447	OTU_10657	0	0	0	0	0	0	0	0	0	0	0	0	0	0	0	0	0	0	1	0	0	0	0	0	10	31	7	44	51	12	0	0	0	1	0	0	0	0	0	0	0	0	0	0	0	1	0	0
448	OTU_10658	0	0	0	0	0	0	0	0	0	0	0	0	0	0	0	0	0	0	0	0	0	0	0	0	0	0	0	0	0	0	0	0	0	0	0	0	0	0	0	0	0	0	0	0	2	0	0	0
449	OTU_10659	0	0	0	0	0	0	0	0	0	0	0	0	0	0	0	0	0	0	0	0	0	0	0	0	0	0	0	0	0	0	0	0	0	0	0	0	0	0	0	0	0	0	0	0	0	0	0	0
450	OTU_1066	0	0	0	1	2	2	0	0	0	17	1	48	49	3	0	0	49	0	0	0	175	0	0	43	0	41	15	7	7	0	32	34	5	0	0	0	0	0	0	106	0	0	87	72	0	0	0	16
451	OTU_10660	0	0	0	0	0	0	0	0	0	0	0	0	0	0	0	0	0	0	0	0	0	0	0	0	0	0	0	0	0	0	0	0	0	0	0	0	0	0	0	0	0	0	0	0	0	0	0	0
452	OTU_10661	0	0	0	0	0	0	0	0	0	0	0	0	0	0	0	0	0	0	0	0	0	0	0	0	0	0	0	0	0	0	0	0	0	0	0	0	0	0	0	0	0	0	0	0	0	0	0	0
453	OTU_10662	0	0	0	0	0	0	0	0	0	0	0	0	0	0	0	0	0	0	0	0	0	0	0	0	0	0	0	0	0	0	0	0	0	0	0	0	0	0	0	0	0	0	0	0	0	0	0	0
454	OTU_10663	0	0	0	0	0	0	0	0	0	0	0	0	0	0	0	0	0	0	0	0	0	0	0	0	0	0	0	0	0	0	0	0	0	0	0	0	0	0	0	0	0	0	0	0	0	0	0	0
455	OTU_10665	0	0	0	0	0	0	0	0	0	0	0	0	0	0	0	0	0	0	0	0	0	0	0	0	0	0	0	0	0	0	0	0	0	0	0	0	0	0	0	0	0	0	0	0	0	0	0	0
456	OTU_10666	1	0	0	0	0	0	0	0	0	0	0	0	0	0	0	0	0	0	0	0	0	0	0	0	0	3	0	0	0	0	0	0	0	1	1	0	0	0	0	0	0	0	0	0	0	0	0	0
457	OTU_10667	0	0	0	0	0	0	0	0	0	0	0	0	0	0	0	0	0	0	0	0	0	0	0	0	0	0	0	0	0	0	0	0	0	0	0	0	0	0	0	0	0	0	0	0	0	0	0	0
458	OTU_10668	0	0	0	0	0	0	0	0	0	0	0	0	0	0	0	0	0	0	0	0	0	0	0	0	0	0	0	0	0	0	0	0	0	0	0	0	0	0	0	0	0	0	0	0	0	0	0	0
459	OTU_10669	0	0	0	0	0	0	0	0	0	0	0	0	0	0	0	0	0	0	0	0	0	0	0	0	0	0	0	1	0	0	0	0	0	0	0	0	0	0	0	0	0	0	0	0	0	0	0	0
460	OTU_1067	0	7	5	0	9	1	0	1	0	0	0	0	0	0	0	0	0	0	0	0	0	0	4	0	0	0	0	2	2	0	0	0	0	127	135	1	2	30	9	0	0	7	2	3	8	22	23	0
461	OTU_10670	0	0	0	0	0	0	0	0	0	0	0	0	0	0	0	0	0	0	0	0	0	0	0	0	0	0	0	0	0	0	0	0	0	0	0	0	0	0	0	0	0	0	0	0	0	0	0	0
462	OTU_10671	0	0	0	0	0	0	0	0	0	0	0	0	0	0	0	0	0	0	0	0	0	0	0	0	0	0	0	0	0	0	0	0	0	0	0	0	0	0	0	0	0	0	0	0	0	0	0	0
463	OTU_10672	0	0	0	0	0	0	0	0	0	0	0	0	0	0	0	0	0	0	0	0	0	0	0	374	433	0	727	0	0	0	598	569	3	0	0	0	0	0	0	0	0	0	0	0	0	0	0	0
464	OTU_10673	0	0	0	0	0	0	0	0	0	0	0	0	0	0	0	0	0	0	0	0	0	0	0	0	0	0	0	0	0	0	0	0	0	0	0	0	0	0	0	0	0	0	0	0	0	0	0	0
465	OTU_10674	2	0	0	0	0	2	7	9	17	5	0	0	0	21	5	4	5	1	0	0	0	0	0	27	20	46	11	13	13	1	55	68	9	0	0	0	0	0	0	1	1	0	3	4	0	0	0	6
466	OTU_10675	0	0	0	0	0	0	0	0	0	0	0	0	0	0	0	0	0	0	0	0	0	0	0	0	1	0	0	0	0	0	0	0	0	0	0	0	0	0	0	0	0	0	0	0	0	0	0	0
467	OTU_10676	0	0	0	0	0	0	0	0	0	0	0	0	0	0	0	0	0	0	0	0	0	0	0	0	0	0	0	0	0	0	0	0	0	0	0	0	0	0	0	0	0	0	0	0	0	0	0	0
468	OTU_10677	0	0	0	0	0	0	0	0	0	0	0	0	0	0	0	0	0	0	0	0	0	0	0	0	0	0	0	0	0	0	0	0	0	0	0	0	0	0	0	0	0	0	0	0	0	0	0	0
469	OTU_1068	0	0	0	0	0	0	0	0	0	0	0	0	0	0	0	0	14	26	0	0	32	4	50	0	0	0	0	0	0	0	0	0	14	0	0	0	0	0	0	0	0	0	0	0	0	0	0	12
470	OTU_10680	0	0	0	0	0	0	0	0	0	0	0	0	0	0	0	0	0	0	0	0	0	0	0	0	0	0	0	0	0	0	0	0	0	0	0	0	0	0	0	0	0	0	0	0	0	0	0	0
471	OTU_10682	0	0	0	0	0	0	0	0	0	0	0	0	0	0	0	0	0	0	0	0	0	0	0	0	0	0	0	0	0	0	0	1	0	0	0	0	0	0	0	0	0	0	0	0	0	0	0	0
472	OTU_10683	0	0	0	0	0	0	0	0	0	0	0	0	0	0	0	0	0	0	0	0	0	0	0	0	0	0	0	0	0	0	0	0	0	0	0	0	0	0	0	0	0	0	0	0	0	0	0	0
473	OTU_10685	0	0	0	0	0	0	0	0	0	0	0	0	0	0	0	0	0	0	0	0	0	0	0	2	1	2	0	0	0	0	0	0	1	0	0	0	0	0	0	0	0	0	0	0	0	0	0	0
474	OTU_10686	0	0	0	0	0	0	0	0	0	0	0	0	0	0	0	0	0	0	0	0	0	0	0	0	0	0	0	0	0	0	0	0	0	0	0	0	0	0	0	0	0	0	0	0	0	0	0	0
475	OTU_10687	0	0	0	0	0	0	0	0	0	0	0	0	0	0	0	0	0	0	0	0	0	0	0	0	0	0	0	0	0	0	0	0	0	0	0	0	0	0	0	0	0	0	0	0	0	0	0	0
476	OTU_1069	0	0	0	0	0	0	0	0	0	0	0	0	0	0	0	0	0	0	0	0	0	0	0	0	0	0	0	0	0	0	0	0	0	0	0	0	0	0	0	0	0	0	0	0	0	0	67	0
477	OTU_10695	0	0	0	0	0	0	0	0	0	0	0	0	0	0	0	0	0	0	0	0	162	177	110	706	394	1176	879	646	544	406	161	158	159	0	0	0	0	0	0	0	0	0	0	0	0	0	0	0
478	OTU_10696	0	0	0	0	0	0	0	0	0	0	0	0	0	0	0	0	0	0	0	0	114	49	41	485	489	301	459	517	757	496	476	514	456	0	0	0	0	0	0	0	0	0	0	0	0	0	0	0
479	OTU_10697	0	0	0	0	0	0	0	0	0	0	0	0	0	0	0	0	0	0	0	0	0	0	0	0	0	0	0	0	0	0	0	0	0	0	0	0	0	0	0	0	0	0	0	0	0	0	0	0
480	OTU_10699	0	0	0	0	0	0	0	0	0	0	0	0	0	0	0	0	0	0	0	0	0	0	0	0	0	0	0	0	0	0	0	0	0	0	0	0	0	0	0	0	0	0	0	0	1	0	0	0
481	OTU_107	0	0	0	0	0	0	0	0	0	0	0	0	0	0	0	0	0	0	0	22	0	122	32	0	0	0	0	0	0	0	0	0	0	0	0	0	0	0	0	0	0	0	0	0	1	0	1	0
482	OTU_1070	0	0	0	0	0	0	0	0	0	0	0	0	160	0	0	0	0	0	6	0	51	8	12	0	0	0	0	0	0	0	0	0	0	0	0	0	0	0	0	0	0	0	0	0	0	0	0	0
483	OTU_10700	0	0	0	0	0	0	0	0	0	0	0	0	0	0	0	0	0	0	0	0	0	0	0	0	0	0	0	0	0	0	0	0	0	0	0	0	0	0	0	0	0	0	0	0	0	0	0	0
484	OTU_10701	1	2	0	0	0	0	0	0	0	0	0	0	0	0	0	0	0	0	0	0	0	0	0	2	0	0	0	0	0	0	0	0	0	2	1	0	0	0	0	0	0	0	0	0	0	0	0	0
485	OTU_10702	0	0	0	0	0	0	0	0	0	0	0	0	0	0	0	0	0	0	0	0	0	0	0	0	0	0	0	0	0	0	0	0	0	0	0	0	0	0	0	0	0	0	0	0	0	0	0	0
486	OTU_10703	2	0	2	0	0	0	0	0	0	0	0	0	0	0	0	0	0	0	0	0	0	0	1	0	0	0	0	0	0	2	0	0	0	0	0	0	0	0	0	0	0	0	0	0	0	0	0	0
487	OTU_10704	0	0	0	0	0	0	0	0	0	0	0	0	0	2	0	0	0	0	0	0	0	0	0	0	0	0	0	0	0	0	0	0	0	0	0	0	0	0	0	0	0	0	0	0	0	0	0	0
488	OTU_10705	2	0	0	0	0	0	0	0	0	0	0	0	0	0	0	0	0	0	0	0	0	0	0	0	0	0	0	0	0	0	0	0	0	0	0	0	0	0	0	0	0	0	1	0	0	0	0	0
489	OTU_10706	0	0	0	0	1	0	0	0	0	0	0	0	0	0	0	0	0	0	0	0	0	0	0	0	0	0	0	0	0	0	0	0	0	0	0	0	1	2	1	0	0	0	1	0	1	0	1	0
490	OTU_10708	0	0	0	0	0	0	0	0	0	0	0	0	0	0	0	0	0	0	1	0	0	0	0	0	0	0	3	0	0	3	0	0	0	0	0	0	0	0	0	0	0	0	0	0	0	0	2	0
491	OTU_1071	0	0	0	0	0	0	0	0	0	0	0	0	0	0	0	0	0	0	0	0	0	97	26	0	0	0	0	0	0	0	0	0	0	0	0	0	0	0	0	0	0	0	0	0	0	0	0	0
492	OTU_10710	0	0	0	0	0	0	0	0	0	0	0	0	0	0	0	0	0	0	0	0	0	0	0	0	0	0	0	0	0	0	0	0	0	0	0	0	0	0	0	0	0	0	0	0	0	0	0	0
493	OTU_10711	0	0	0	0	0	0	0	0	0	0	0	0	0	0	0	0	0	0	0	0	0	0	0	0	0	0	0	0	0	0	0	0	0	0	0	0	0	0	0	0	0	0	0	0	0	0	0	0
494	OTU_10712	0	0	0	0	0	0	0	0	0	0	0	0	0	0	0	0	0	0	0	0	0	0	0	0	0	0	0	0	0	0	0	0	0	0	0	0	0	0	0	0	0	0	0	0	0	0	0	0
495	OTU_10713	0	0	0	0	0	0	0	0	0	0	0	0	0	0	0	0	0	0	0	0	0	0	0	0	0	0	0	0	0	0	0	0	0	0	0	0	0	0	0	0	0	0	0	0	0	0	0	0
496	OTU_10714	0	0	0	0	0	0	0	0	0	0	0	0	0	0	0	0	0	0	0	0	0	0	0	0	0	0	0	0	0	0	0	0	0	0	0	0	0	0	0	0	0	0	0	0	0	0	0	0
497	OTU_10715	0	0	0	0	0	0	0	0	0	0	0	0	0	0	0	0	0	0	0	0	0	0	0	0	0	0	0	0	0	0	0	0	0	0	0	0	0	0	0	0	0	0	0	0	0	0	0	0
498	OTU_10716	0	0	0	0	0	0	0	0	0	0	0	0	0	0	0	0	0	0	0	0	0	0	0	3	0	0	1	0	0	0	2	3	0	0	0	0	0	0	0	0	0	0	0	0	0	0	0	0
499	OTU_10717	0	0	0	0	0	0	0	0	0	0	0	0	0	0	0	0	0	0	0	0	0	0	0	0	0	0	0	0	0	0	0	0	0	0	0	0	0	0	0	0	0	0	0	0	0	0	0	0
500	OTU_10718	0	0	0	0	0	0	0	0	0	0	0	0	0	0	0	0	0	0	0	0	0	0	0	0	0	0	0	0	0	0	0	0	0	0	0	0	0	0	0	0	0	0	0	0	0	0	0	0
501	OTU_1072	0	8	0	0	17	0	6	0	0	0	0	0	0	2	0	0	0	0	6	18	11	13	12	3	31	1	2	41	12	24	0	0	13	0	0	0	0	0	0	0	0	0	0	0	0	7	1	0
502	OTU_10720	0	0	0	0	0	0	0	0	0	0	0	0	0	0	0	0	0	0	0	0	0	0	0	0	0	0	0	0	0	0	0	0	0	0	0	0	0	0	0	0	0	0	0	0	0	0	0	0
503	OTU_10721	0	0	0	0	0	0	0	0	0	0	0	0	0	0	0	0	0	0	0	0	0	0	0	0	1	0	1	0	0	1	0	0	0	0	0	0	0	0	0	0	0	0	0	0	0	0	0	0
504	OTU_10724	0	0	0	0	0	0	0	0	0	0	0	0	0	0	0	0	0	0	0	0	0	0	0	0	0	0	0	0	0	0	0	0	0	0	0	0	0	0	0	0	0	0	0	0	0	0	0	0
505	OTU_10725	0	0	0	0	1	0	0	0	0	0	0	0	0	0	0	0	0	0	0	0	20	2	2	21	50	35	67	114	121	54	94	59	19	0	0	0	0	0	0	0	0	0	0	0	0	0	0	0
506	OTU_10726	0	0	0	0	0	0	0	0	0	0	0	0	0	0	0	0	0	0	0	0	0	0	0	0	0	0	0	0	0	0	0	0	0	0	0	0	0	0	0	0	0	0	0	0	0	0	0	0
507	OTU_10727	0	0	0	0	0	0	0	0	0	0	0	0	0	0	0	0	0	0	0	0	0	0	0	0	0	1	0	0	0	2	6	12	7	0	0	0	0	0	0	0	0	0	0	0	0	0	0	0
508	OTU_10728	0	0	0	0	0	0	0	0	0	0	0	0	0	0	0	0	0	0	0	0	0	0	0	1	0	1	1	0	0	0	0	0	0	0	0	0	0	0	0	0	0	0	0	0	0	0	0	0
509	OTU_10729	0	0	0	0	0	0	0	0	0	0	1	0	0	0	0	0	0	0	0	0	363	356	81	1990	833	3513	1689	2229	2624	3043	1907	1704	712	0	0	0	0	0	0	0	0	0	0	0	0	0	0	0
510	OTU_1073	0	0	0	0	0	0	0	0	0	0	0	0	0	0	0	0	0	0	0	0	0	0	0	0	0	0	0	0	0	0	0	0	822	0	0	0	0	0	0	0	0	0	0	0	0	0	0	0
511	OTU_10730	0	0	0	0	0	0	0	0	0	0	0	0	0	0	0	0	0	0	0	0	0	0	0	0	0	0	0	0	0	0	0	0	0	0	0	0	0	0	0	0	0	0	0	0	0	0	0	0
512	OTU_10731	0	0	1	0	0	0	0	0	0	0	0	0	0	0	0	0	0	0	0	0	0	0	0	0	0	0	0	0	0	0	0	0	0	0	0	0	0	0	1	0	0	0	0	0	0	0	0	0
513	OTU_10732	0	0	0	0	0	0	0	0	0	0	0	0	0	0	0	0	0	0	0	0	0	0	3	0	0	0	0	0	0	0	0	0	0	0	0	0	0	0	0	0	0	0	0	0	0	0	0	0
514	OTU_10733	0	0	0	0	0	0	0	0	0	0	0	0	0	0	0	0	0	0	0	0	0	0	0	0	0	0	0	0	0	0	0	0	0	0	0	0	0	0	0	0	0	0	0	0	0	0	0	0
515	OTU_10735	0	0	0	0	0	0	0	0	0	0	0	0	0	0	0	0	0	0	0	0	0	0	0	0	0	0	0	0	0	0	0	0	0	0	0	0	0	0	0	0	0	0	0	0	0	0	0	0
516	OTU_10736	0	0	0	0	0	0	0	0	0	0	0	0	0	0	0	0	0	0	0	0	0	0	0	0	0	0	0	0	0	0	0	0	0	0	0	0	0	0	0	0	0	0	0	0	0	0	0	0
517	OTU_10737	0	0	0	0	0	0	0	0	0	0	0	0	0	0	0	0	0	0	0	0	0	0	0	0	1	1	2	1	1	3	0	0	1	0	0	0	0	0	0	0	0	0	0	0	0	0	0	0
518	OTU_1074	0	14	2	0	2	17	52	2	16	11	0	7	0	7	13	1	6	0	10	0	0	0	1	33	19	3	8	49	20	15	14	16	0	0	0	2	46	1	10	19	21	0	23	16	0	0	0	12
519	OTU_10740	0	0	0	0	0	0	0	0	0	0	0	0	0	0	0	0	0	0	0	0	0	2	0	0	0	0	0	0	0	0	0	0	0	0	0	0	0	0	0	0	0	0	0	0	0	0	0	0
520	OTU_10741	0	0	0	0	0	0	0	0	0	0	0	0	0	0	0	1	0	0	0	0	0	0	0	0	0	0	0	0	0	0	0	0	1	0	0	0	0	0	0	0	0	0	0	0	0	0	0	0
521	OTU_10745	0	0	0	0	0	0	0	0	0	0	0	0	0	0	0	0	0	0	0	0	0	0	0	0	0	0	0	0	0	0	0	0	0	0	0	0	0	0	0	0	0	0	0	0	0	0	0	0
522	OTU_10748	0	0	0	0	0	0	0	0	0	0	0	0	0	0	0	0	0	0	0	0	0	0	0	0	0	0	0	0	0	0	0	0	0	0	0	0	0	0	0	0	0	0	0	0	0	0	0	0
523	OTU_10749	0	0	0	0	0	0	0	0	0	0	0	0	0	0	0	0	0	0	0	0	0	0	0	0	0	0	0	0	0	0	0	0	0	0	0	0	0	0	0	0	0	0	0	0	0	0	0	0
524	OTU_1075	0	0	7	0	1	0	0	0	0	0	0	0	0	0	0	0	0	0	0	12	0	2	2	0	0	0	0	0	0	0	0	0	0	0	0	0	0	0	14	0	0	0	0	0	5	0	4	0
525	OTU_10750	0	0	0	0	0	0	0	0	0	0	0	0	0	0	0	0	0	0	0	0	1	0	0	0	0	0	0	0	0	0	0	0	3	0	0	0	0	0	0	0	0	0	0	0	0	0	0	0
526	OTU_10751	0	0	0	0	0	0	0	0	0	0	0	0	0	0	0	0	0	0	0	0	0	0	0	0	0	0	0	0	0	0	0	0	0	0	0	0	0	0	0	0	0	0	0	0	0	0	0	0
527	OTU_10753	0	0	0	0	0	0	0	0	0	0	0	0	0	0	0	0	0	0	0	0	0	0	0	0	0	0	0	0	0	0	0	2	0	0	0	0	0	0	0	0	0	0	0	0	0	0	0	0
528	OTU_10755	0	0	0	0	0	0	0	0	0	0	0	0	0	0	0	0	0	0	0	0	0	0	0	0	0	0	0	0	0	0	0	0	0	0	0	0	0	0	0	0	0	0	0	0	0	0	0	0
529	OTU_10756	0	0	0	0	0	0	0	0	0	0	0	0	0	0	0	0	0	0	0	0	0	0	0	0	0	0	0	0	0	0	0	0	0	0	0	0	0	0	0	0	0	0	0	0	0	0	0	0
530	OTU_10758	0	0	0	0	0	0	0	0	0	0	0	0	0	0	0	0	0	0	0	0	0	0	0	4	0	9	2	0	0	0	0	1	0	0	0	0	0	0	0	0	0	0	0	0	0	0	0	0
531	OTU_1076	1	0	0	1	5	1	1	0	1	2	1	15	0	0	4	4	0	0	11	0	0	0	0	65	40	50	61	9	130	68	36	101	8	0	0	2	1	0	1	0	0	0	1	0	0	9	9	0
532	OTU_10760	0	0	0	0	0	0	0	0	0	0	0	0	0	0	0	0	0	0	0	0	0	0	0	0	0	0	0	0	0	0	0	0	0	0	0	0	0	0	0	0	0	0	0	0	0	0	0	0
533	OTU_10761	0	0	0	0	0	0	0	0	0	0	0	0	0	0	0	0	0	0	0	0	0	0	0	0	0	0	0	0	0	0	0	0	0	0	0	0	0	0	0	0	0	0	0	0	0	0	0	0
534	OTU_10763	0	0	0	0	0	0	0	0	0	0	0	0	0	0	0	0	0	0	0	0	0	0	0	0	0	0	0	0	0	0	0	1	2	0	0	0	0	0	0	0	0	0	0	0	0	0	0	0
535	OTU_10764	0	0	0	0	0	0	0	0	0	0	0	0	0	0	0	0	0	0	0	0	0	0	0	0	0	0	0	0	0	0	0	0	0	0	0	0	0	0	0	0	0	0	0	0	0	0	0	0
536	OTU_10765	0	0	0	0	0	0	0	0	0	0	0	0	0	0	0	0	0	0	0	0	0	0	0	0	0	0	0	0	0	0	7	0	1	0	0	0	0	0	0	0	0	0	0	0	0	0	0	0
537	OTU_10766	0	0	0	0	0	0	0	0	0	0	0	0	0	0	0	0	0	0	0	0	0	0	0	1	0	0	0	0	0	0	0	2	0	0	0	0	0	0	0	0	0	0	0	0	0	0	0	0
538	OTU_10769	0	0	0	0	0	0	0	0	0	0	0	0	0	0	0	0	0	0	0	0	0	0	0	0	0	0	0	0	1	0	2	0	0	0	0	0	0	0	0	0	0	0	0	0	0	0	0	0
539	OTU_1077	0	2	6	2	0	0	0	0	0	0	0	12	0	0	0	0	0	2	0	0	0	0	0	5	0	0	0	5	0	9	43	35	1	0	0	0	0	1	0	4	0	0	6	2	0	22	10	16
540	OTU_10770	0	0	0	0	0	0	0	0	0	0	0	0	0	0	0	0	0	0	0	0	0	0	0	0	0	0	0	0	0	0	0	0	0	0	0	0	0	0	0	0	0	0	0	0	0	0	0	0
541	OTU_10771	0	0	0	0	0	0	0	0	0	0	0	0	0	0	0	0	0	0	0	0	0	0	0	0	0	0	0	0	0	0	0	0	0	0	0	0	0	0	0	0	0	0	0	0	0	0	0	0
542	OTU_10773	0	0	0	0	0	0	0	0	0	0	0	0	0	0	0	0	0	0	0	0	0	0	0	0	0	0	0	0	0	0	0	0	0	0	0	0	0	0	0	0	0	0	0	0	0	0	0	0
543	OTU_10774	0	0	0	0	0	0	0	0	0	0	0	0	0	0	0	0	0	0	0	0	0	0	0	0	0	0	0	0	0	0	0	1	0	0	0	0	0	0	0	0	0	0	0	0	0	0	0	0
544	OTU_10775	0	0	0	0	0	0	0	0	0	0	0	0	0	0	0	0	0	0	0	0	0	0	0	0	0	0	0	0	0	0	0	0	0	0	0	0	0	0	0	0	0	0	0	0	0	0	0	0
545	OTU_10776	0	0	0	0	0	0	0	0	0	0	0	0	0	0	0	0	0	0	0	0	0	0	0	0	0	0	0	0	0	0	0	0	0	0	0	0	0	0	0	0	0	0	0	0	0	0	0	0
546	OTU_10778	0	0	0	0	0	0	0	0	0	0	0	0	0	0	0	0	0	0	0	0	0	0	0	0	0	0	0	0	0	0	0	0	0	0	0	0	0	0	0	0	0	0	0	0	0	0	0	0
547	OTU_10779	0	0	0	0	0	0	0	0	0	0	0	0	0	0	0	0	0	0	0	0	0	0	0	0	0	0	0	0	0	0	0	0	0	0	0	0	0	0	0	0	0	0	0	0	0	0	0	0
548	OTU_1078	0	0	0	0	0	0	0	0	0	0	0	0	26	0	0	0	0	0	0	0	0	0	0	0	0	0	0	2	0	0	0	0	0	0	0	0	0	0	0	0	0	0	0	0	0	0	0	0
549	OTU_10780	0	0	0	0	0	0	0	0	0	0	0	0	0	0	0	0	0	0	0	0	0	0	0	0	0	0	0	0	0	0	0	0	0	0	0	0	0	0	0	0	0	0	0	0	0	0	0	0
550	OTU_10781	0	0	0	0	0	0	0	0	0	0	0	0	0	0	0	0	0	0	0	0	0	0	0	0	0	0	0	0	0	0	0	0	0	0	0	0	0	0	0	0	0	0	0	0	0	0	0	0
551	OTU_10784	0	0	0	0	0	0	0	0	0	0	0	0	0	0	0	0	0	0	0	0	0	0	0	0	0	0	0	0	0	0	0	0	0	0	0	0	0	0	0	0	0	0	0	0	0	0	0	0
552	OTU_10785	0	0	0	0	0	0	0	0	0	0	0	0	0	0	0	0	0	0	0	0	0	0	0	0	0	0	0	0	0	0	0	0	0	0	0	0	0	0	0	0	0	0	0	0	0	0	0	0
553	OTU_10786	0	0	0	0	0	0	0	0	0	0	0	0	0	0	0	0	0	0	0	0	2	0	0	0	0	0	0	0	0	0	0	0	0	0	0	0	0	0	0	0	0	0	0	0	0	0	0	0
554	OTU_10787	0	0	0	0	0	0	0	0	0	0	0	0	0	0	0	0	0	0	0	0	0	0	0	0	0	0	0	0	0	0	0	0	0	0	0	0	0	0	0	0	0	0	0	0	0	0	0	0
555	OTU_1079	0	9	4	1	2	0	1	1	1	0	0	2	15	0	1	1	12	0	1	10	4	14	31	16	0	27	8	31	21	14	59	47	4	0	0	12	0	6	2	20	7	0	40	28	1	4	18	13
556	OTU_10790	0	0	0	0	0	0	0	0	0	0	0	0	0	0	0	0	0	0	0	0	0	0	0	0	1	0	0	0	0	0	0	0	2	0	0	0	0	0	0	0	0	0	0	0	0	0	0	0
557	OTU_10791	0	0	0	0	0	0	0	0	0	0	0	0	0	0	0	0	0	0	0	0	0	0	0	0	0	0	0	0	0	0	0	0	0	0	0	0	0	0	0	0	0	0	0	0	0	0	0	0
558	OTU_10792	0	0	0	0	0	0	0	0	0	0	0	0	0	0	0	0	0	0	0	0	0	0	0	0	0	0	0	0	0	0	0	0	0	0	0	0	0	0	0	0	0	0	0	0	0	0	0	0
559	OTU_10794	0	0	0	0	0	0	0	0	0	0	0	0	0	0	0	0	0	0	0	0	0	0	0	0	0	0	0	0	0	0	1	3	0	0	0	0	0	0	0	0	0	0	0	0	0	0	0	0
560	OTU_10795	0	0	0	0	0	0	0	0	0	0	0	0	0	0	0	0	0	0	0	0	0	0	0	0	0	0	0	0	0	0	0	0	0	0	0	0	0	0	0	0	0	0	0	0	0	0	0	0
561	OTU_10796	0	0	0	0	0	0	0	0	0	0	0	0	0	0	0	0	0	0	0	0	6	2	2	85	37	98	36	8	3	12	69	67	14	0	0	0	0	0	0	0	0	0	0	0	0	0	0	0
562	OTU_10798	0	0	0	0	0	0	0	0	0	0	0	0	0	0	0	0	0	0	0	0	0	0	0	0	0	0	0	0	0	0	0	0	0	0	0	0	0	0	0	0	0	0	0	0	0	0	0	0
563	OTU_10799	0	0	0	0	0	0	0	0	0	0	0	0	0	0	0	0	0	0	0	0	0	0	0	0	0	0	0	0	0	0	0	0	0	0	0	0	0	0	0	0	0	0	0	0	0	0	0	0
564	OTU_108	0	0	0	0	0	0	0	0	0	0	0	0	0	0	0	0	0	0	1	13	0	4	7	0	0	0	0	0	0	0	0	0	0	0	0	0	0	0	0	0	0	0	0	0	0	0	0	0
565	OTU_1080	0	1	1	0	2	0	2	1	4	0	0	0	0	0	0	5	0	0	19	0	0	13	8	2	8	2	0	77	75	43	0	0	0	21	37	0	2	0	1	14	2	2	17	9	4	6	0	0
566	OTU_10800	0	0	0	0	0	0	1	0	0	0	0	0	0	0	0	0	0	0	2	0	0	0	0	0	2	4	2	5	2	2	0	0	0	0	0	4	0	0	0	1	0	0	0	0	0	0	0	0
567	OTU_10801	0	0	0	0	0	0	0	0	0	0	0	0	0	0	0	0	0	0	0	0	0	0	0	0	0	0	0	0	0	0	0	11	0	0	0	0	0	0	0	0	0	0	0	0	0	0	0	0
568	OTU_10802	0	0	0	0	0	0	0	0	0	0	0	0	0	0	0	0	0	0	0	0	0	0	0	0	0	0	0	0	0	0	0	0	0	0	0	0	0	0	0	0	0	0	0	0	0	0	0	0
569	OTU_10803	0	0	0	0	0	0	0	0	0	0	0	0	0	0	0	0	0	0	0	0	13	1	1	0	0	0	0	0	0	0	0	0	5	0	0	0	0	0	0	0	0	0	0	0	0	0	0	0
570	OTU_10805	0	0	0	0	0	0	0	0	0	0	0	0	0	0	0	0	0	0	0	0	0	0	0	0	0	0	0	0	0	0	0	0	0	0	0	0	0	0	1	0	0	0	0	0	0	3	0	0
571	OTU_10806	0	0	0	0	0	0	0	0	0	0	0	0	0	0	0	0	0	1	0	0	0	0	0	0	0	0	0	0	0	0	0	0	0	0	0	0	0	0	0	0	0	0	0	0	0	0	0	0
572	OTU_10807	0	0	0	0	0	0	0	0	0	0	0	0	0	0	0	0	0	0	0	0	0	0	0	0	0	0	0	0	0	0	0	0	0	0	0	0	0	0	0	0	0	0	0	0	0	0	0	0
573	OTU_10808	0	0	0	0	0	0	0	0	0	0	0	0	0	0	0	0	0	0	0	0	0	0	0	0	0	0	1	0	0	0	1	2	0	0	0	0	0	0	0	0	0	0	0	0	0	0	0	0
574	OTU_10809	0	0	0	0	0	0	4	0	0	2	0	5	0	0	0	1	1	0	1	0	0	0	0	3	3	2	1	1	2	10	6	0	0	0	0	0	0	0	0	0	5	0	0	0	0	0	0	0
575	OTU_1081	0	0	0	0	0	7	7	4	2	0	0	0	4	0	0	0	0	2	0	1	4	8	2	0	5	0	0	4	0	0	0	0	10	1	0	0	0	0	0	0	0	0	0	0	0	0	3	0
576	OTU_10810	0	0	0	0	0	0	0	0	0	0	0	0	0	0	0	0	0	0	0	0	0	0	0	0	0	0	0	0	0	0	0	0	0	0	0	0	0	0	0	0	0	0	0	0	0	0	0	0
577	OTU_10812	0	0	0	0	0	0	0	0	0	0	0	0	0	0	0	0	0	0	0	0	0	0	0	0	0	0	0	0	0	0	0	0	0	0	0	0	0	0	0	0	0	0	0	0	0	0	0	0
578	OTU_10813	0	0	0	0	0	0	0	0	0	0	0	0	0	0	0	0	0	0	0	0	0	0	0	0	0	0	0	0	0	0	0	0	0	0	0	0	0	0	0	0	0	0	0	0	0	0	0	0
579	OTU_10814	0	0	0	0	0	0	0	0	0	0	0	0	0	0	0	0	0	0	0	0	0	0	0	0	0	0	0	0	0	0	0	0	0	0	0	0	0	0	0	0	0	0	0	0	0	0	0	0
580	OTU_10815	0	0	0	0	0	0	0	0	0	0	0	0	0	0	0	0	0	0	0	0	0	0	0	0	0	0	1	0	0	0	1	0	0	0	0	0	0	0	0	0	0	0	0	0	0	0	0	0
581	OTU_10816	0	0	0	0	0	0	0	0	0	0	0	0	0	0	0	0	0	0	0	0	1	0	0	0	0	0	0	0	0	0	0	0	0	0	0	0	0	0	0	0	0	0	0	0	0	0	2	0
582	OTU_10817	0	0	0	0	0	0	0	0	0	0	0	0	0	0	0	0	0	0	0	0	0	0	0	0	0	0	0	0	0	0	0	0	0	0	0	0	0	0	0	0	0	0	0	0	0	0	0	0
583	OTU_10818	0	0	0	0	0	0	0	0	0	0	0	0	0	0	0	0	0	0	0	0	2	0	0	0	0	0	0	0	0	1	0	0	0	0	0	0	0	0	0	0	0	0	0	0	0	0	0	0
584	OTU_10819	0	0	0	0	0	0	0	0	0	0	0	0	0	0	0	0	0	0	0	0	0	0	0	0	0	0	0	0	0	0	0	0	0	0	0	0	0	0	0	0	0	0	0	0	0	0	0	0
585	OTU_10821	0	0	0	0	0	0	0	0	0	0	0	0	0	0	0	0	0	0	0	0	0	0	0	0	0	0	0	0	0	0	0	0	0	0	0	0	0	0	0	0	0	0	0	0	0	0	0	0
586	OTU_10822	0	0	0	0	0	0	0	0	0	0	0	0	0	0	0	0	0	0	0	0	0	0	0	0	0	0	0	0	0	0	0	0	0	0	0	0	0	0	0	0	0	0	0	0	0	0	0	0
587	OTU_10823	0	0	0	0	0	0	0	0	0	0	0	0	0	0	0	0	0	0	0	0	0	0	0	0	1	0	0	0	0	0	0	0	1	0	0	0	0	0	0	0	0	0	0	0	0	0	0	0
588	OTU_10824	0	0	0	0	0	0	0	0	0	0	0	0	0	0	0	0	0	0	0	0	0	0	0	0	0	0	0	0	0	0	0	0	0	0	0	0	0	0	0	0	0	0	0	0	0	0	0	0
589	OTU_10825	0	0	0	0	0	0	0	0	0	0	0	0	0	0	0	0	0	0	0	0	0	0	0	0	0	0	0	0	0	0	0	0	2	0	0	0	0	0	0	0	0	0	0	0	0	0	0	0
590	OTU_10827	0	0	0	0	0	0	0	0	0	0	0	0	0	0	0	0	0	0	0	0	0	0	0	0	0	0	0	0	0	0	0	0	0	0	0	0	0	0	0	0	0	0	0	0	0	0	0	0
591	OTU_10828	0	0	0	0	0	0	0	0	0	0	0	0	0	0	0	0	0	0	0	0	0	0	0	0	0	0	0	0	0	0	0	0	0	0	0	0	0	0	0	0	0	0	0	0	0	0	0	0
592	OTU_10829	0	0	0	0	0	0	0	0	0	0	0	0	0	0	0	0	0	0	0	0	0	0	0	0	0	0	0	0	0	0	0	0	0	0	0	0	0	0	0	0	0	0	0	0	0	0	0	0
593	OTU_10830	0	0	0	0	0	0	0	0	0	0	0	0	0	0	0	0	0	0	0	0	0	0	0	0	0	0	0	0	0	0	0	0	0	0	0	0	0	0	0	0	0	0	0	0	0	0	0	0
594	OTU_10832	0	0	0	0	0	0	0	0	0	0	0	0	0	0	0	0	0	0	0	0	0	32	27	0	7	0	0	0	0	1	0	0	5	0	0	0	0	0	0	0	0	0	0	0	0	0	0	0
595	OTU_10833	0	0	0	0	0	0	0	0	0	0	0	0	0	0	0	0	0	0	0	0	0	0	0	0	0	0	0	0	0	0	0	0	0	0	0	0	0	0	0	0	0	0	0	0	0	0	0	0
596	OTU_10834	0	0	0	0	0	0	0	0	0	0	0	0	0	0	0	0	0	0	0	0	0	0	0	0	0	0	0	0	0	0	0	0	0	0	0	0	0	0	0	0	0	0	0	0	0	0	0	0
597	OTU_10836	0	0	0	0	0	0	0	0	0	0	0	0	0	0	0	0	0	0	0	0	0	0	0	0	0	0	0	0	0	0	0	0	0	0	0	0	0	0	0	0	0	0	0	0	0	0	0	0
598	OTU_10837	0	0	0	0	0	0	0	0	0	0	0	0	0	0	0	0	0	0	0	0	1	0	0	2	0	0	0	0	0	0	0	0	0	0	0	0	0	0	0	0	0	0	0	0	0	0	0	0
599	OTU_10838	0	0	0	0	0	0	0	0	0	0	0	0	0	0	0	0	0	0	0	0	0	0	0	0	0	0	0	0	0	0	0	0	0	0	0	0	0	0	0	0	0	0	0	0	0	0	0	0
600	OTU_10839	0	0	0	0	0	0	0	0	0	0	0	0	0	0	0	0	0	0	0	0	0	0	0	0	0	0	0	0	0	0	0	0	0	0	0	0	0	0	0	0	0	0	0	0	0	0	0	0
601	OTU_1084	0	0	0	0	0	0	0	0	0	0	0	1	0	0	0	0	0	1	0	0	0	0	0	84	0	10	0	0	0	0	125	90	0	0	0	0	0	0	0	11	0	0	3	5	0	0	0	5
602	OTU_10840	0	0	0	0	0	0	0	0	0	0	0	0	0	0	0	0	0	0	0	0	0	0	0	0	0	0	0	0	0	0	0	0	0	0	0	0	0	0	0	0	0	0	0	0	0	0	0	0
603	OTU_10842	0	0	0	0	0	0	0	0	0	0	0	0	0	0	0	0	0	0	0	0	0	0	0	0	0	0	0	0	0	0	0	0	0	0	0	0	0	0	0	0	0	0	0	0	0	0	0	0
604	OTU_10846	0	0	0	0	0	0	0	0	0	0	0	0	0	0	0	0	0	0	0	0	0	0	0	0	0	0	0	0	0	0	0	0	0	0	0	0	0	0	0	0	0	0	0	0	0	0	0	0
605	OTU_1085	0	0	0	0	0	0	0	0	0	0	0	0	0	0	0	0	0	0	0	0	0	0	0	0	0	0	0	0	0	0	0	0	0	0	0	0	0	0	0	0	0	0	0	0	0	0	0	0
606	OTU_10851	0	0	0	0	0	0	0	0	0	0	0	0	0	0	0	0	0	0	0	0	0	0	0	0	0	0	0	0	0	0	0	0	0	0	0	0	0	0	0	0	0	0	0	0	0	0	0	0
607	OTU_10855	0	0	0	0	0	0	0	0	0	0	0	0	0	0	0	0	0	0	0	0	0	0	0	0	0	0	0	0	0	0	0	0	0	0	0	0	0	0	0	0	0	0	0	0	0	0	0	0
608	OTU_10856	0	0	0	0	0	0	0	0	0	0	0	0	0	0	0	0	0	0	0	0	0	0	0	0	0	0	0	0	0	0	0	0	0	0	0	0	0	0	0	0	0	0	0	0	0	0	0	0
609	OTU_10858	0	0	0	0	0	0	0	0	0	0	0	0	0	0	0	0	0	0	0	0	0	0	0	0	0	0	0	0	0	0	0	0	0	0	0	0	0	0	0	0	0	0	0	0	0	0	0	0
610	OTU_1086	0	0	0	0	0	0	0	0	0	0	0	0	0	0	0	0	0	0	0	0	122	0	0	0	0	0	0	0	0	0	0	0	2	0	0	0	0	0	0	0	0	0	0	0	0	0	0	0
611	OTU_10861	0	0	0	0	0	0	0	0	0	0	0	0	0	0	0	0	0	0	0	0	0	0	0	0	0	0	0	0	0	0	0	0	0	0	0	0	0	0	0	0	0	0	0	0	0	0	0	0
612	OTU_1087	0	0	0	0	0	0	0	0	0	0	0	0	62	0	0	0	0	0	0	0	373	0	4	0	0	0	0	0	0	0	0	0	96	0	0	0	0	0	0	0	1	0	0	0	0	0	0	0
613	OTU_10878	0	0	0	0	0	0	0	0	0	0	0	0	0	0	0	0	0	0	0	0	0	0	0	0	0	0	0	0	0	0	0	0	0	0	0	0	0	0	0	0	0	0	0	0	0	0	0	0
614	OTU_1088	1	0	4	0	20	1	0	2	0	0	0	0	0	0	0	0	0	0	3	0	0	0	0	2	0	0	0	2	4	0	19	22	0	3	0	0	0	0	0	1	0	1	2	0	1	0	2	3
615	OTU_10882	0	0	0	0	0	0	0	0	0	0	0	0	0	0	0	0	0	0	0	0	0	0	0	0	0	0	0	0	0	0	0	0	0	0	0	0	0	0	0	0	0	0	0	0	0	0	0	0
616	OTU_10883	0	0	0	0	0	0	0	0	0	0	0	0	0	0	0	0	0	0	0	0	0	0	0	0	0	0	0	0	0	0	0	0	0	0	0	0	0	0	0	0	0	0	0	0	0	0	0	0
617	OTU_10884	0	0	0	0	0	0	0	0	0	0	0	0	0	0	0	0	0	0	0	0	0	0	0	0	0	2	0	0	0	0	0	0	0	0	0	0	0	0	0	0	0	0	0	0	0	0	0	0
618	OTU_10886	0	0	0	0	0	0	0	0	0	0	0	0	0	0	0	0	0	0	0	0	0	0	0	0	0	0	0	0	0	0	0	0	0	0	0	0	0	0	0	0	0	0	0	0	0	0	0	0
619	OTU_10887	0	0	0	0	0	0	0	0	0	0	0	0	0	0	0	0	0	0	0	0	0	0	0	2	0	0	0	0	0	0	1	0	0	0	0	0	0	0	0	0	0	0	0	0	0	0	0	0
620	OTU_10888	0	0	0	0	0	0	0	1	2	0	0	0	0	0	3	2	0	0	0	0	0	0	0	0	0	0	0	0	0	0	0	0	0	2	0	0	0	0	1	0	0	0	0	0	1	0	0	0
621	OTU_1089	0	0	0	11	0	70	0	0	0	169	0	160	10	4	0	0	395	0	0	0	0	0	0	232	0	620	87	3	4	1	24	12	0	0	0	0	0	3	0	34	0	0	59	48	0	0	0	61
622	OTU_10890	0	0	0	0	2	0	0	0	0	0	0	0	0	0	0	0	0	0	0	0	0	0	0	2	0	0	0	2	1	0	0	0	0	0	0	0	0	0	0	0	0	0	0	0	0	0	0	0
623	OTU_10891	0	0	0	0	0	0	0	0	0	0	0	0	0	0	0	0	0	0	0	0	0	0	0	0	0	0	0	0	0	0	0	0	0	0	0	0	0	0	0	0	0	0	0	0	0	0	0	0
624	OTU_10892	0	0	0	0	0	0	0	0	0	0	0	0	0	0	0	0	0	0	0	0	0	0	0	0	0	0	0	0	0	0	0	0	0	0	0	0	0	0	0	0	0	0	0	0	0	0	0	0
625	OTU_10893	0	0	0	0	0	0	0	0	0	0	0	0	0	0	0	0	0	0	0	0	0	0	0	0	0	0	0	0	0	0	0	0	0	0	0	0	0	0	0	0	0	0	0	0	0	0	0	0
626	OTU_10894	0	0	0	0	0	0	0	0	0	0	0	0	0	0	0	0	0	0	0	0	7	3	4	5	4	1	5	5	1	0	10	7	38	0	0	0	0	0	0	0	0	0	0	0	0	0	0	0
627	OTU_10895	0	0	0	0	0	0	0	0	0	0	0	0	0	0	0	0	0	0	0	0	0	0	0	0	0	1	0	0	0	0	0	0	0	0	0	0	0	0	0	0	0	0	0	0	0	0	0	0
628	OTU_10896	0	0	0	0	0	0	0	0	0	0	0	0	0	0	0	0	0	0	0	0	0	0	0	0	0	0	0	0	0	0	0	0	0	0	0	0	0	0	0	0	0	0	0	0	0	0	0	0
629	OTU_10898	0	0	0	0	0	0	0	0	0	0	0	0	0	0	0	0	0	0	0	0	0	0	0	0	0	0	0	0	0	0	0	0	0	0	0	0	0	0	0	0	0	0	0	0	0	0	0	0
630	OTU_10899	0	0	0	0	0	0	0	0	0	0	0	0	0	0	0	0	0	0	0	0	0	10	0	0	0	0	0	0	0	0	0	0	0	0	0	0	0	0	0	0	0	0	0	0	0	0	0	0
631	OTU_109	0	1	0	0	0	0	0	0	0	1	0	0	7	0	0	0	0	2	0	0	81	0	0	0	6	0	2	0	0	0	0	2	34	0	0	0	0	0	0	0	0	0	0	0	0	0	0	1
632	OTU_1090	0	20	0	0	2	4	13	1	2	11	12	1	14	13	10	0	23	11	1	0	29	0	1	31	217	19	14	1	0	8	19	29	157	0	0	0	0	2	1	4	2	0	9	11	0	10	11	12
633	OTU_10900	0	0	0	0	0	0	0	0	0	0	0	0	0	0	0	0	0	0	0	0	0	0	0	0	0	0	0	0	0	0	0	0	0	0	0	0	0	0	0	0	0	0	0	0	0	0	0	0
634	OTU_10901	0	0	0	0	0	0	0	0	0	0	0	0	0	0	0	0	0	0	0	0	0	0	0	0	0	0	0	0	0	0	0	0	0	0	0	0	0	0	0	0	0	0	0	0	0	0	0	0
635	OTU_10903	0	0	0	0	0	0	0	0	0	0	0	0	0	0	0	0	0	0	0	0	0	0	0	0	0	0	0	0	0	0	0	0	0	0	0	0	0	0	0	0	0	0	0	0	0	0	0	0
636	OTU_10904	0	0	0	0	0	0	0	0	0	0	0	0	0	0	0	0	0	0	0	0	0	0	0	0	0	1	0	0	0	0	0	0	0	0	0	0	0	0	0	0	0	0	0	0	0	0	0	0
637	OTU_1091	1	0	0	3	0	22	2	1	0	35	4	21	10	9	0	0	77	65	5	0	41	0	0	202	73	49	23	5	1	4	171	152	148	0	0	34	7	0	1	20	10	1	26	29	0	4	16	8
638	OTU_10915	0	0	0	0	0	0	0	0	0	0	0	0	0	0	0	0	0	0	0	0	0	0	0	0	0	0	0	0	0	0	0	0	0	0	0	0	0	0	0	0	0	0	0	0	0	0	0	0
639	OTU_10917	0	0	0	0	0	1	1	0	3	7	0	2	0	1	0	0	5	1	0	0	1	0	0	3	2	1	0	0	0	0	12	6	0	0	0	1	0	1	0	3	0	0	2	4	0	0	0	2
640	OTU_10919	0	0	0	0	0	0	0	0	0	0	0	0	0	0	0	0	0	0	0	0	0	0	0	0	0	0	0	4	0	0	0	0	1	0	0	0	0	0	0	0	0	0	0	0	0	0	0	0
641	OTU_1092	0	7	3	0	11	0	10	0	0	0	8	0	36	0	17	0	0	2	0	0	15	0	0	0	30	0	0	6	2	0	0	0	6	0	0	0	0	0	0	0	0	0	0	0	0	0	0	0
642	OTU_10921	0	0	0	0	0	0	0	0	0	0	0	0	0	0	0	0	0	0	0	0	0	0	0	0	0	0	0	0	0	0	0	0	0	0	0	0	0	0	0	0	0	0	0	0	0	0	0	0
643	OTU_10926	0	0	0	0	0	0	0	0	0	0	0	0	0	0	0	0	0	0	0	0	3	18	30	1	6	4	5	0	0	3	4	5	1	0	0	0	0	0	0	0	0	0	0	0	0	0	0	0
644	OTU_10928	0	0	0	0	0	0	0	0	0	0	0	0	0	0	0	0	0	0	0	0	0	0	0	0	0	0	0	0	0	0	0	0	0	0	0	0	0	0	0	0	0	0	0	0	0	0	0	0
645	OTU_1093	0	40	1	0	0	37	43	2	43	13	28	0	7	79	6	0	6	109	3	0	9	0	0	0	81	3	11	13	3	3	12	11	15	0	1	7	0	6	3	18	16	0	34	34	0	0	0	0
646	OTU_10934	0	0	0	0	0	0	0	0	0	0	0	0	0	0	0	0	0	0	0	0	0	2	0	0	0	0	0	0	0	0	0	0	0	0	0	0	0	0	0	0	0	0	0	0	0	0	0	0
647	OTU_10936	0	0	0	0	0	0	0	0	0	0	0	0	0	0	0	0	0	0	0	0	0	0	2	0	0	0	0	0	0	0	0	0	0	0	0	0	0	0	0	0	0	0	0	0	0	0	0	0
648	OTU_10940	0	0	0	0	0	0	0	0	0	0	0	0	0	0	0	0	0	0	0	0	3	0	0	0	0	0	0	0	0	0	0	0	0	0	0	0	0	0	0	0	0	0	0	0	0	0	0	0
649	OTU_10945	0	0	0	0	0	0	0	0	0	0	0	0	0	0	0	0	0	0	0	0	0	1	1	0	0	0	0	0	0	0	0	0	0	0	0	0	0	0	0	0	0	0	0	0	0	0	0	0
650	OTU_10947	0	0	0	0	0	0	0	0	0	0	0	0	0	0	0	0	0	0	0	0	0	0	0	0	0	0	0	0	0	0	0	0	0	0	0	0	0	0	0	0	0	0	0	0	0	0	0	0
651	OTU_1095	0	0	0	0	0	25	47	0	3	92	0	12	0	6	0	0	0	0	0	0	0	0	0	0	0	0	0	0	0	0	0	4	0	0	0	0	0	0	1	19	0	0	22	9	0	0	0	14
652	OTU_10957	0	0	0	0	1	0	0	0	1	0	0	0	0	0	0	0	0	5	0	0	0	0	3	0	2	0	0	0	0	0	0	0	0	0	0	7	1	14	10	0	4	0	0	0	0	0	0	3
653	OTU_1096	0	0	0	7	0	0	0	0	1	0	0	0	10	0	0	0	0	0	1	0	23	0	1	0	0	0	4	6	4	3	0	0	6	0	0	0	0	0	0	0	0	0	0	0	0	0	5	0
654	OTU_10973	0	0	0	0	0	0	0	0	0	0	0	0	0	0	0	0	0	0	0	0	0	0	0	0	0	0	0	0	0	0	0	0	0	0	0	0	0	0	0	0	0	0	0	0	0	0	0	0
655	OTU_1098	0	0	0	0	0	1	0	0	0	9	0	4	0	0	0	0	46	0	0	0	0	0	0	36	0	12	2	0	0	0	58	37	0	0	0	0	0	0	0	0	0	0	2	1	0	0	0	1
656	OTU_10989	0	0	0	0	0	0	0	0	0	0	0	0	0	0	0	0	0	0	0	0	0	0	0	0	0	0	0	0	0	0	0	0	0	0	0	0	0	0	0	0	0	0	0	0	0	2	0	0
657	OTU_10990	0	0	0	0	0	0	0	0	0	0	0	0	0	0	0	0	0	0	0	0	0	0	0	0	0	0	0	0	0	0	0	0	0	0	0	0	0	0	0	0	0	0	0	0	0	5	0	0
658	OTU_10991	0	0	0	0	0	0	0	0	0	0	0	0	0	0	0	0	0	0	0	0	0	0	0	0	2	1	4	0	0	0	0	1	0	0	0	0	0	0	0	0	0	0	1	0	0	7	0	0
659	OTU_10992	0	0	0	0	0	0	0	0	0	0	0	0	0	0	0	0	0	0	0	0	0	0	0	0	0	0	0	0	0	0	0	0	0	0	0	0	0	0	0	0	0	0	0	0	0	2	0	0
660	OTU_10993	0	0	0	0	0	0	0	0	0	0	0	0	0	0	0	0	0	0	0	0	0	0	0	0	101	8	0	9	1	9	0	0	9	0	0	0	0	0	0	0	0	0	0	0	0	2	0	0
661	OTU_11	1	0	2	3	4	1	1	9	1	0	4	0	2	5	3	9	0	1	4	3	4	21	16	5	5	0	1	6	13	22	0	0	0	6	1	0	0	1	6	3	5	2	1	0	3	4	0	0
662	OTU_110	0	0	0	0	0	0	0	0	0	0	0	0	0	0	0	0	0	0	0	0	0	2	0	0	0	0	0	0	0	0	0	0	0	0	0	0	0	0	0	0	0	0	0	0	1	0	0	0
663	OTU_11001	0	0	0	0	0	0	0	0	0	0	0	0	0	0	0	0	0	0	0	0	9	0	0	4	3	0	5	0	0	0	0	0	0	0	0	0	0	0	0	0	0	0	0	0	0	0	0	0
664	OTU_11009	0	0	0	0	0	0	0	0	0	0	0	0	0	0	0	0	0	0	0	0	0	0	0	0	0	0	4	2	0	2	0	0	0	0	0	3	0	1	0	0	0	0	0	0	0	0	3	0
665	OTU_1101	0	15	0	0	0	0	0	0	0	0	0	0	37	0	0	0	3	0	0	0	2	0	0	10	0	52	8	0	0	2	36	24	0	1	0	0	0	0	0	0	0	0	0	0	0	0	0	0
666	OTU_11010	0	0	0	0	0	0	0	0	0	0	0	0	0	0	0	0	0	0	0	0	0	0	0	0	0	0	0	0	0	0	0	0	0	0	0	0	0	0	0	0	0	0	0	0	0	0	5	0
667	OTU_11011	0	0	0	0	0	0	0	0	0	0	0	0	0	0	0	0	0	0	0	0	0	0	0	0	0	0	0	0	0	0	0	0	0	0	0	0	0	0	0	0	0	0	0	0	0	0	6	0
668	OTU_11012	0	0	0	0	0	0	0	0	0	0	0	0	0	0	0	0	0	0	0	0	0	0	0	0	0	0	0	0	0	0	0	0	0	0	0	0	0	0	0	0	0	0	0	0	0	0	4	0
669	OTU_11013	0	0	0	0	0	0	0	0	0	0	0	0	0	0	0	0	0	0	0	0	0	0	0	0	0	0	0	0	0	0	0	0	0	0	0	0	0	0	0	0	0	0	0	0	0	2	0	0
670	OTU_11014	0	0	0	0	0	0	0	0	0	0	0	0	0	0	0	0	0	0	0	0	0	0	0	0	0	0	0	0	0	0	0	0	0	0	0	0	0	0	0	0	0	0	0	0	0	0	5	0
671	OTU_11015	0	0	0	0	0	0	0	0	0	3	0	0	0	0	0	0	0	1	0	0	0	0	0	0	0	0	0	0	0	0	0	0	0	0	0	0	0	0	0	0	0	0	0	0	0	0	6	0
672	OTU_11016	0	0	0	0	0	0	0	0	0	0	0	0	0	0	0	0	0	0	0	0	1	0	0	0	0	1	0	0	0	0	0	0	6	0	0	0	0	0	0	0	0	0	0	0	0	0	2	0
673	OTU_11017	0	0	0	0	0	0	0	0	0	0	0	0	0	0	0	0	0	0	0	0	0	0	0	0	0	1	0	0	3	4	0	0	1	0	0	0	0	0	0	0	0	0	0	0	0	0	2	0
674	OTU_11018	0	0	0	0	0	0	0	0	0	0	0	0	0	0	0	0	0	0	0	0	0	0	0	0	0	0	0	0	0	0	0	0	0	0	0	0	0	0	0	0	0	0	0	0	0	0	3	0
675	OTU_1102	0	0	0	0	0	0	0	0	0	0	0	0	0	0	0	0	0	0	0	0	13	0	0	0	0	0	0	0	0	0	0	0	142	0	0	0	0	0	0	0	0	0	0	0	0	0	0	0
676	OTU_11021	0	0	0	0	0	0	0	0	0	0	0	0	0	0	0	0	0	0	0	0	0	0	0	0	0	0	0	0	0	0	0	0	0	0	0	0	0	0	0	0	0	0	0	0	0	0	3	0
677	OTU_11023	0	0	0	0	0	0	0	0	0	0	0	0	0	0	0	0	0	0	0	0	279	154	273	379	417	381	403	408	585	1270	444	489	427	0	0	0	0	0	0	0	0	0	0	0	0	0	2	0
678	OTU_11024	0	0	0	0	0	0	0	0	0	0	0	0	0	0	0	0	0	0	0	0	0	0	0	0	0	0	0	0	0	0	0	0	0	0	0	0	0	0	0	0	0	0	0	0	0	0	4	0
679	OTU_11025	0	0	0	0	0	0	0	0	0	0	0	0	0	0	0	0	0	0	0	0	0	0	0	0	0	0	0	0	0	0	0	0	0	0	0	0	0	0	0	0	0	0	0	0	0	5	0	0
680	OTU_11026	0	0	0	0	0	0	0	0	0	0	0	0	0	0	0	0	0	0	0	0	0	0	0	0	0	0	0	0	0	0	0	0	0	0	0	0	0	0	0	0	0	0	0	0	0	4	0	0
681	OTU_11027	0	0	0	0	0	0	0	0	0	0	0	0	0	0	0	0	0	0	0	0	0	0	0	0	0	0	0	0	1	0	0	0	0	0	0	0	0	0	0	0	0	0	0	0	0	2	0	0
682	OTU_11028	0	0	0	0	0	0	0	0	0	0	0	0	0	0	0	0	0	0	0	0	0	0	0	0	0	0	0	0	0	0	0	0	0	0	0	0	0	0	0	0	0	0	0	0	0	8	0	0
683	OTU_11029	0	0	0	0	0	0	0	0	0	0	0	0	0	0	0	0	0	0	0	0	0	12	1	4	1	10	86	44	39	33	6	7	0	0	0	0	0	0	0	0	0	0	0	0	0	3	0	0
684	OTU_1103	0	0	0	0	0	0	0	0	0	0	0	0	0	0	0	0	0	0	0	2	0	4	0	0	0	0	0	0	0	0	0	0	0	0	0	0	0	0	1	0	0	0	0	0	1	0	0	0
685	OTU_11030	0	0	0	0	0	0	0	0	0	0	0	0	0	0	0	0	0	0	0	0	0	0	0	0	0	0	0	0	0	0	0	0	0	0	0	0	0	0	0	0	0	0	0	0	0	2	0	0
686	OTU_11031	0	0	0	0	0	0	0	0	0	0	0	0	0	0	0	0	0	0	0	0	0	0	0	0	0	0	0	0	0	0	0	0	0	0	0	0	0	0	0	0	0	0	0	0	0	3	0	0
687	OTU_11032	0	0	0	0	0	0	0	0	0	0	0	0	0	0	0	0	0	0	0	0	0	0	0	0	0	0	0	0	0	0	0	0	0	0	0	0	0	0	0	0	0	0	0	0	0	3	0	0
688	OTU_11033	0	0	0	0	0	0	0	0	0	0	0	0	0	0	0	0	0	0	0	0	0	0	0	0	0	0	0	0	0	0	0	1	0	0	0	0	0	0	0	0	0	0	0	0	0	2	0	0
689	OTU_11034	0	0	0	0	0	0	0	0	0	0	0	0	0	0	0	0	0	0	0	0	0	0	0	0	0	0	0	0	0	0	0	0	0	0	0	0	0	0	0	0	0	0	0	0	0	2	0	0
690	OTU_11037	0	0	0	0	0	0	1	0	1	0	0	0	0	0	0	2	1	0	0	0	0	0	0	0	0	0	0	0	1	6	1	1	0	0	0	0	0	8	0	0	0	4	0	3	4	3	0	0
691	OTU_11038	0	0	0	0	0	0	0	0	0	0	0	0	0	0	0	0	0	0	0	0	0	0	0	0	0	0	0	0	0	0	0	0	0	0	0	0	0	0	0	0	0	0	0	0	0	2	0	0
692	OTU_11039	0	0	0	0	0	0	0	1	0	0	0	0	0	0	0	0	0	0	0	0	0	0	0	0	0	0	0	0	0	0	0	0	0	0	0	0	0	0	0	0	0	0	0	0	0	2	0	0
693	OTU_1105	0	13	21	0	2	0	0	0	0	0	0	0	0	0	0	0	0	0	0	2	0	78	16	0	0	0	0	0	0	0	0	0	0	0	0	0	0	0	0	0	0	0	0	0	0	0	0	0
694	OTU_1106	2	0	0	0	0	0	0	0	0	0	9	0	0	0	0	0	7	2	0	0	35	0	0	25	5	16	17	0	4	4	131	127	44	0	0	0	2	0	0	1	0	0	1	2	0	3	0	15
695	OTU_1107	7	10	13	5	38	0	0	0	3	1	0	15	20	0	3	11	31	0	0	0	3	0	0	96	4	22	4	33	13	10	6	18	23	2	0	2	0	1	1	0	0	10	0	1	8	6	9	12
696	OTU_11072	0	0	0	0	0	0	0	0	0	0	0	0	0	0	0	1	0	0	0	0	0	0	0	0	0	0	0	0	0	0	0	0	0	0	0	0	0	0	0	0	0	0	0	0	0	0	0	0
697	OTU_1108	0	1	0	0	0	0	5	1	2	3	5	0	6	0	4	0	2	0	0	0	0	28	2	4	0	2	0	8	5	4	37	33	5	1	1	0	0	0	0	1	0	1	0	0	0	0	0	0
698	OTU_11080	0	0	0	0	0	0	0	0	0	0	0	0	0	0	0	0	0	0	0	0	13	2	0	42	42	57	21	19	16	14	35	58	23	0	0	0	0	0	0	0	0	0	0	0	0	0	0	0
699	OTU_11081	0	0	0	0	0	0	0	0	0	0	0	0	0	0	0	0	0	0	0	0	0	0	0	0	0	0	0	0	0	1	0	0	0	0	0	0	0	0	0	0	0	0	0	0	0	0	0	0
700	OTU_11082	0	0	0	0	0	0	0	0	0	0	0	0	0	0	0	0	0	0	0	0	11	1	0	1	2	1	0	1	2	2	2	0	9	0	0	0	0	0	0	0	0	0	0	0	0	0	0	0
701	OTU_11083	0	0	0	0	0	0	0	0	0	0	0	0	0	0	0	0	0	0	0	0	0	0	0	0	0	0	0	0	0	0	0	0	0	0	0	0	0	0	0	0	0	0	0	0	0	0	0	0
702	OTU_11084	0	0	0	0	0	0	0	0	0	0	0	0	0	0	0	0	0	0	0	0	0	0	0	0	3	0	0	2	1	0	0	0	1	0	0	0	0	0	0	0	0	0	0	0	0	0	0	0
703	OTU_11085	0	0	0	0	0	0	0	0	0	0	0	0	0	0	0	0	0	0	0	0	0	0	0	0	0	0	0	0	0	0	0	0	0	0	0	0	0	0	0	0	0	0	0	0	0	0	0	0
704	OTU_11086	0	0	0	0	0	0	0	0	0	0	0	0	0	0	0	0	0	0	0	0	0	0	0	0	4	1	0	0	0	0	0	0	0	0	0	0	0	0	0	0	0	0	0	0	0	0	0	0
705	OTU_11087	0	0	0	0	0	0	0	0	0	0	0	0	0	0	0	0	0	0	0	0	19	0	0	2	100	12	2	0	0	1	5	1	44	0	0	0	0	0	0	0	0	0	0	0	0	0	0	0
706	OTU_11088	0	0	0	0	0	0	0	0	0	0	0	0	0	0	0	0	0	0	0	0	0	0	0	0	0	0	0	0	0	0	0	0	0	0	0	0	0	0	0	0	0	0	0	0	0	0	0	0
707	OTU_11090	0	0	0	0	0	0	0	0	0	0	0	0	0	0	0	0	0	0	0	0	34	2	0	2	30	0	0	8	6	13	1	1	25	0	0	0	0	0	0	0	0	0	0	0	0	0	0	0
708	OTU_11091	0	0	0	0	0	0	0	0	0	0	0	0	0	0	0	0	0	0	0	0	2	0	0	1	0	0	0	0	0	0	1	0	3	0	0	0	0	0	0	0	0	0	0	0	0	0	0	0
709	OTU_11092	0	0	0	0	0	0	0	0	0	0	0	0	0	0	0	0	0	0	0	0	0	0	0	0	0	0	0	0	0	0	0	0	0	0	0	0	0	0	0	0	0	0	0	0	0	0	0	0
710	OTU_11093	0	0	0	0	0	0	0	0	0	0	0	0	0	0	0	0	0	0	0	0	0	0	0	0	0	0	0	0	0	0	0	0	0	0	0	0	0	0	0	0	0	0	0	0	0	0	0	0
711	OTU_11094	0	0	0	0	0	0	0	0	0	0	0	0	0	0	0	0	0	0	0	0	2	0	1	35	65	36	0	0	2	1	0	0	61	0	0	0	0	0	0	0	0	0	0	0	0	0	0	0
712	OTU_11095	0	0	0	0	0	0	2	0	0	0	0	1	0	0	0	0	0	4	0	0	3	0	0	1	14	1	0	0	0	0	0	0	8	0	0	0	0	0	0	0	0	0	0	0	0	0	0	0
713	OTU_11096	0	0	0	0	0	0	0	0	0	0	0	0	0	0	0	0	0	0	0	0	0	0	0	0	0	0	0	0	0	0	0	0	0	0	0	0	0	0	0	0	0	0	0	0	0	0	0	0
714	OTU_11098	0	0	0	0	0	0	0	0	0	0	0	0	0	0	0	0	0	0	0	0	9	2	1	24	32	54	41	120	45	93	18	24	33	0	0	0	0	0	0	0	0	0	0	0	0	0	0	0
715	OTU_11099	0	0	0	0	0	0	0	0	0	0	0	0	0	0	0	0	0	0	0	0	0	0	0	0	0	0	0	0	0	0	0	0	0	0	0	0	0	0	0	0	0	0	0	0	0	0	0	0
716	OTU_111	1	0	0	0	0	0	0	0	0	0	0	0	0	0	0	0	0	0	0	0	0	506	186	0	0	0	0	0	0	0	0	0	3	2	1	0	0	0	3	0	0	0	0	0	3	0	0	0
717	OTU_11100	0	0	0	0	0	0	0	0	0	0	0	0	0	0	0	0	0	0	0	0	0	0	0	0	0	0	0	0	0	0	0	0	0	0	0	0	0	0	0	0	0	0	0	0	0	0	0	0
718	OTU_11101	0	0	0	0	0	0	0	0	0	0	0	0	0	0	0	0	0	0	0	0	0	0	0	0	0	0	0	0	0	0	0	0	0	0	0	0	0	0	0	0	0	0	0	0	0	0	0	0
719	OTU_11102	0	0	0	0	0	0	0	0	0	0	0	0	0	0	0	0	0	0	0	0	0	0	0	0	0	0	0	0	0	0	0	0	0	0	0	0	0	0	0	0	0	0	0	0	0	0	0	0
720	OTU_11103	0	0	0	0	0	0	0	0	0	0	0	0	0	0	0	0	0	0	0	0	0	0	0	0	0	0	0	0	0	0	0	0	0	0	0	0	0	0	0	0	0	0	0	0	0	0	0	0
721	OTU_11104	0	0	0	0	0	0	0	0	0	0	0	0	0	0	0	0	0	0	0	0	4	0	0	62	192	134	100	141	148	132	476	645	26	0	0	0	0	0	0	0	0	0	0	0	0	0	0	0
722	OTU_11105	0	0	0	0	0	0	0	0	0	0	0	0	0	0	0	0	0	0	0	0	4	0	0	0	0	0	0	0	0	0	0	0	2	0	0	0	0	0	0	0	0	0	0	0	0	0	0	0
723	OTU_11106	0	0	0	0	0	0	0	0	0	0	0	0	0	0	0	0	0	0	0	0	0	0	0	0	0	0	0	0	0	0	0	0	0	0	0	0	0	0	0	0	0	0	0	0	0	0	0	0
724	OTU_11107	0	0	0	0	0	0	0	0	0	0	0	0	0	0	0	0	0	0	0	0	0	0	0	0	0	0	0	0	0	0	0	0	0	0	0	0	0	0	0	0	0	0	0	0	0	0	0	0
725	OTU_11108	0	0	0	0	0	0	0	0	0	0	0	0	0	0	0	0	0	0	0	0	0	0	0	0	0	0	0	0	0	0	0	0	0	0	0	0	0	0	0	0	0	0	0	0	0	0	0	0
726	OTU_11109	0	0	0	0	0	0	0	0	0	0	0	0	0	0	0	0	0	0	0	0	0	0	0	0	2	0	0	0	0	0	0	0	0	0	0	0	0	0	0	0	1	0	0	0	0	0	0	0
727	OTU_11111	0	0	0	0	0	0	0	0	0	0	0	0	0	0	0	0	0	0	0	0	0	0	0	0	0	0	0	0	0	0	0	0	0	0	0	0	0	0	0	0	0	0	0	0	0	0	0	0
728	OTU_11115	0	0	0	0	0	0	0	0	0	0	0	0	0	0	0	0	0	0	0	0	0	0	0	0	0	0	0	0	0	0	0	0	0	0	0	0	0	0	0	0	0	0	0	0	0	0	0	0
729	OTU_11116	0	0	0	0	0	0	1	0	0	0	0	0	0	0	0	0	0	0	0	0	0	0	0	0	0	0	0	0	0	0	0	0	0	0	0	0	0	0	0	0	0	0	0	0	0	0	0	0
730	OTU_11117	0	0	0	0	0	0	0	0	0	0	0	0	0	0	0	0	0	0	0	0	0	0	0	0	0	0	0	0	0	0	0	0	0	0	0	0	0	0	0	0	0	0	0	0	0	0	0	0
731	OTU_11119	0	0	0	0	0	0	0	0	0	0	0	0	0	0	0	0	0	0	0	0	0	0	0	0	0	0	0	0	0	0	0	0	0	0	0	0	0	0	0	0	0	0	0	0	0	0	0	0
732	OTU_1112	0	0	0	1	4	0	7	1	2	0	0	0	0	0	0	1	0	0	4	0	6	5	4	0	0	0	2	6	1	7	0	0	7	0	1	0	0	0	1	0	0	0	0	0	0	1	3	0
733	OTU_11120	0	0	0	0	0	0	0	0	0	0	0	0	0	0	0	0	0	2	0	0	67	4	3	0	14	3	1	0	1	0	0	0	65	0	0	0	0	0	0	0	0	0	0	0	0	0	0	0
734	OTU_11122	0	0	0	0	0	0	0	0	0	0	0	0	0	0	0	0	0	0	0	0	0	0	0	0	0	0	0	0	0	0	0	0	0	0	0	0	0	0	0	0	0	0	0	0	0	0	0	0
735	OTU_11123	0	0	0	0	0	0	0	0	0	0	0	0	0	0	0	0	0	0	0	0	11	1	8	0	2	0	0	0	1	0	18	12	35	0	0	0	0	0	0	0	0	0	0	0	0	0	0	0
736	OTU_11124	0	0	0	2	0	0	0	0	0	12	0	0	0	0	0	0	0	0	0	0	0	0	0	0	0	0	0	0	0	0	11	35	0	0	0	0	0	0	0	0	0	0	0	0	0	0	0	5
737	OTU_11125	0	0	0	0	0	0	0	0	0	0	0	0	0	0	0	0	0	0	0	0	0	0	0	0	0	0	0	0	0	0	0	0	0	0	0	0	0	0	0	0	0	0	0	0	0	0	0	0
738	OTU_11127	0	0	0	0	0	0	0	0	0	0	0	0	0	0	0	0	0	0	0	0	0	0	0	0	0	0	0	0	0	0	0	0	0	0	0	0	0	0	0	0	0	0	0	0	0	0	0	0
739	OTU_11128	0	0	0	0	0	0	0	0	0	0	0	0	0	0	0	0	0	0	0	0	0	0	0	0	0	0	0	0	0	0	0	0	0	0	0	0	0	0	0	0	0	0	0	0	0	0	0	0
740	OTU_1113	0	0	0	0	0	0	0	0	0	0	0	60	0	0	0	0	0	0	0	0	0	0	0	0	0	0	0	0	0	0	172	107	0	0	0	0	0	0	0	0	0	0	0	0	0	0	0	0
741	OTU_11130	0	0	0	0	0	0	0	0	0	0	0	0	0	0	0	0	0	0	0	0	0	0	0	0	0	0	0	0	0	0	0	0	0	0	0	0	0	0	0	0	0	0	0	0	0	0	0	0
742	OTU_11131	0	0	0	0	0	0	0	0	0	0	0	0	0	0	0	0	0	0	0	0	0	0	0	4	1	7	1	0	1	0	10	11	0	0	0	0	0	0	0	0	0	0	0	0	0	0	0	0
743	OTU_11132	0	0	0	0	0	0	0	0	0	0	0	3	0	0	0	0	0	0	0	0	0	0	0	0	0	1	0	0	0	0	0	0	0	0	0	8	0	0	0	0	0	0	0	0	0	0	0	0
744	OTU_11133	0	0	0	0	0	0	0	0	0	0	0	0	0	0	0	0	0	0	0	0	0	0	0	0	0	0	0	0	0	0	0	0	0	0	0	0	0	0	0	0	0	0	0	0	0	0	0	0
745	OTU_11134	0	0	0	0	0	0	0	0	0	0	0	0	0	0	0	0	0	0	0	0	0	0	0	0	0	0	0	0	0	0	0	0	0	0	0	0	0	0	0	0	0	0	0	0	0	0	0	2
746	OTU_11135	0	0	0	0	0	0	0	0	0	0	0	0	0	0	0	0	0	0	0	0	7	0	0	15	4	9	6	2	2	5	33	40	5	0	0	0	0	0	0	0	0	0	0	0	0	0	0	0
747	OTU_11136	0	0	0	0	0	0	0	0	0	0	0	0	0	0	0	0	0	0	0	0	0	0	0	0	0	0	0	0	0	0	0	0	0	0	0	0	0	0	0	0	0	0	0	0	0	0	0	0
748	OTU_11137	0	0	0	3	0	2	1	1	1	0	0	0	1	0	0	0	2	0	3	0	0	0	0	4	8	1	2	0	2	2	6	5	0	0	1	0	0	1	1	1	2	0	2	5	0	1	0	4
749	OTU_11138	0	0	0	0	0	0	0	0	0	0	0	0	0	0	0	0	0	0	0	0	0	0	0	0	0	0	0	0	0	0	0	0	0	0	0	0	0	0	0	0	0	0	0	0	0	0	0	0
750	OTU_11139	0	0	0	0	0	0	1	0	0	0	0	0	0	0	0	0	0	0	0	0	0	0	0	0	6	0	0	0	0	0	0	0	0	0	0	0	0	0	0	0	0	0	0	0	0	0	0	0
751	OTU_1114	2	30	4	0	3	0	1	0	0	0	0	0	0	0	0	6	0	0	0	2	0	3	3	0	0	8	0	14	13	9	0	0	0	11	14	0	11	0	7	0	14	0	0	0	13	18	8	0
752	OTU_11140	0	0	0	0	0	0	0	0	0	0	0	0	0	0	0	0	0	0	0	0	0	0	0	0	0	0	0	0	0	0	0	0	0	0	0	0	0	0	0	0	0	0	0	0	0	0	0	0
753	OTU_11141	0	0	0	0	0	0	0	0	0	0	0	0	0	0	0	0	0	0	0	0	0	0	0	0	0	0	0	0	0	0	8	1	0	0	0	3	0	0	0	3	0	0	0	0	0	0	0	0
754	OTU_11142	0	0	0	0	0	0	0	0	0	0	0	0	0	0	0	0	0	0	0	0	0	0	0	0	0	0	0	0	0	0	0	0	0	0	0	0	0	0	0	0	0	0	0	0	0	0	0	0
755	OTU_11143	0	0	0	0	0	0	0	0	0	0	0	0	0	0	0	0	0	0	0	0	0	0	0	15	4	16	0	1	0	0	36	25	8	0	0	0	0	0	0	0	0	0	0	2	0	0	0	0
756	OTU_11144	0	0	0	0	0	0	0	0	0	0	0	0	0	0	0	0	0	0	0	0	151	20	9	213	222	204	239	92	104	143	248	248	213	0	0	0	0	0	0	0	0	0	0	0	0	0	0	0
757	OTU_11145	0	0	0	0	0	0	0	0	0	0	0	0	0	0	0	0	0	0	0	0	0	0	0	0	0	0	0	0	0	0	0	0	0	0	0	0	0	0	0	0	0	0	0	0	0	0	0	0
758	OTU_11146	0	0	0	0	0	0	0	0	0	0	0	0	0	0	0	0	0	0	0	0	0	0	0	0	0	0	0	0	0	0	0	0	0	0	0	0	0	0	0	0	0	0	0	0	0	0	0	0
759	OTU_11147	0	0	0	0	0	0	0	0	0	0	0	0	0	0	0	0	0	0	0	0	0	0	0	0	0	0	0	0	0	0	0	0	0	0	0	0	0	0	0	0	0	0	0	0	0	0	0	0
760	OTU_1115	0	0	0	0	1	1	1	0	1	0	0	0	32	1	0	0	0	2	1	0	34	3	6	2	10	8	11	12	2	8	7	1	5	0	0	0	0	0	0	1	0	1	0	13	0	0	2	0
761	OTU_11150	0	0	0	0	0	0	0	0	0	0	0	0	0	0	0	0	0	0	0	0	0	0	0	0	0	0	0	0	0	0	0	0	0	0	0	0	0	0	0	0	0	0	0	0	0	0	0	3
762	OTU_11152	0	0	0	0	0	0	0	0	0	0	0	0	0	0	0	0	0	0	0	0	0	0	0	0	0	0	0	0	0	0	0	0	0	0	0	0	0	0	0	0	0	0	0	0	0	0	0	4
763	OTU_11153	0	0	0	0	0	0	0	8	0	20	0	12	0	4	0	0	0	0	0	0	0	0	0	6	0	2	0	0	0	0	0	0	0	0	0	0	0	0	0	0	0	2	0	0	7	2	1	9
764	OTU_11154	0	0	0	0	0	0	0	0	0	0	0	0	0	0	0	0	0	0	0	0	0	0	0	0	0	0	0	0	0	0	0	0	0	0	0	0	0	0	0	0	0	0	0	0	0	0	0	4
765	OTU_11155	0	0	0	0	0	0	0	0	0	0	0	0	0	0	0	0	0	0	0	0	9	0	0	0	1	0	0	0	0	1	1	0	0	0	0	0	0	0	0	0	0	0	0	0	0	0	0	2
766	OTU_11156	0	0	0	0	0	0	0	0	0	0	0	0	0	0	0	0	0	0	0	0	1	0	0	2	6	3	1	1	2	3	3	1	1	0	0	0	0	0	0	0	0	0	0	0	0	0	0	2
767	OTU_11157	0	0	0	0	0	0	0	0	0	0	0	0	0	0	0	0	0	0	0	0	0	0	0	0	0	0	0	0	0	0	0	0	0	0	0	0	0	0	0	0	0	0	0	0	0	0	2	0
768	OTU_11158	0	0	0	0	0	0	0	0	0	0	0	0	0	0	0	0	0	0	0	0	0	0	0	0	0	0	0	0	0	0	0	0	0	0	0	0	0	0	0	0	0	0	0	0	0	0	4	0
769	OTU_1116	0	0	0	0	0	1	9	17	25	0	0	0	0	41	7	14	0	0	0	0	0	0	0	0	0	0	7	19	18	10	0	0	0	0	0	11	0	14	0	4	0	27	9	7	21	7	9	0
770	OTU_11162	0	0	0	0	0	0	0	0	0	0	0	0	0	0	0	0	0	0	0	0	0	0	0	0	0	0	0	0	0	0	0	0	0	0	0	0	0	0	0	0	0	0	0	0	0	0	8	0
771	OTU_11163	0	0	0	0	0	0	0	0	0	0	0	0	0	0	0	0	0	0	0	1	0	0	0	0	0	0	0	0	0	0	0	0	2	0	0	0	0	0	0	0	0	0	0	0	0	0	5	0
772	OTU_11165	0	0	0	0	0	0	0	0	0	0	0	0	0	0	0	0	0	0	0	0	0	0	0	0	0	0	0	0	0	0	0	0	0	0	0	0	0	0	0	0	0	0	0	0	0	0	2	0
773	OTU_11166	0	0	0	0	0	0	1	0	0	0	0	0	0	0	0	0	0	0	0	0	0	0	0	0	0	0	0	0	0	0	0	0	0	0	0	0	0	0	0	0	0	0	0	0	0	0	2	0
774	OTU_11167	0	0	0	0	0	0	0	0	0	0	0	0	0	0	0	0	0	0	0	0	0	0	0	0	0	0	0	0	0	0	0	0	0	0	0	0	0	0	0	0	0	0	0	0	0	0	2	0
775	OTU_11169	0	1	1	0	0	0	0	0	0	0	0	0	0	0	0	0	0	0	0	0	0	0	0	0	0	0	0	0	0	0	0	0	0	0	0	0	0	0	0	0	0	0	0	0	0	0	5	0
776	OTU_1117	0	0	0	0	0	0	0	0	0	0	0	0	0	2	0	0	0	0	0	0	0	0	0	0	0	0	0	0	0	0	138	202	2	0	0	0	0	0	0	9	0	0	0	2	0	0	0	0
777	OTU_11170	0	0	0	0	0	0	0	0	0	0	0	0	0	0	0	0	0	0	0	0	0	0	0	0	0	0	0	0	0	0	0	0	0	0	0	0	0	0	0	0	0	0	0	0	0	0	0	2
778	OTU_11171	0	0	0	0	0	0	0	0	0	0	0	0	0	0	0	0	0	0	0	0	0	0	0	0	0	0	0	0	0	0	0	2	0	0	0	0	0	0	0	0	0	0	0	0	0	0	0	3
779	OTU_11172	0	0	0	0	0	0	0	0	0	0	0	0	0	0	0	0	0	0	0	0	31	14	0	37	69	109	43	55	42	43	74	222	59	0	0	0	0	0	0	0	0	0	0	0	0	0	0	2
780	OTU_11173	0	0	0	0	0	0	0	0	0	0	0	0	0	0	0	0	0	0	0	0	0	0	0	0	0	0	0	0	0	0	0	0	0	0	0	0	0	0	0	0	0	0	0	0	0	0	0	2
781	OTU_11174	0	0	0	0	0	0	0	0	0	0	0	0	0	0	0	0	0	0	0	0	0	0	0	0	0	0	0	0	0	0	0	0	0	0	0	0	0	0	0	0	0	0	0	0	0	0	0	2
782	OTU_11175	0	0	0	0	0	0	0	0	0	0	0	0	0	0	0	0	0	0	0	0	2	2	0	2	0	20	2	2	0	0	8	12	1	0	0	0	0	0	0	0	0	0	0	0	0	0	0	2
783	OTU_11178	0	0	0	0	0	0	0	0	0	0	0	0	0	0	0	0	0	0	0	0	0	0	0	0	0	0	0	0	0	0	0	1	0	0	0	0	0	0	0	0	0	0	0	0	0	0	0	2
784	OTU_11179	0	0	0	0	0	0	0	0	0	0	0	0	0	0	0	0	0	0	0	0	8	2	0	213	90	412	100	46	43	24	269	335	56	0	0	0	0	0	0	0	0	0	0	0	0	0	0	2
785	OTU_1118	0	0	0	0	0	0	0	0	0	0	5	0	39	0	0	0	0	0	0	0	41	1	4	0	0	0	0	4	0	0	0	0	16	0	0	0	0	0	0	0	0	0	0	0	0	0	6	0
786	OTU_11180	0	0	0	0	0	0	0	0	0	0	0	0	0	0	0	0	0	0	0	0	0	0	0	0	0	0	0	0	0	0	0	0	0	0	0	0	0	0	0	0	0	0	0	0	0	0	0	4
787	OTU_11181	0	0	0	0	0	0	0	0	0	1	0	0	0	0	0	0	0	0	0	0	0	0	0	0	0	0	0	0	0	0	0	0	0	0	0	0	0	0	0	0	0	0	0	0	0	0	0	4
788	OTU_11182	0	0	0	0	0	0	0	0	0	0	0	0	0	0	0	0	0	0	0	0	0	0	0	0	0	0	0	0	0	0	0	0	0	0	0	0	0	0	0	0	0	0	0	0	0	0	0	4
789	OTU_1119	0	0	0	0	0	0	0	0	0	0	0	0	0	0	0	0	0	0	0	0	0	0	0	0	0	0	0	0	0	0	0	0	0	2	1	0	0	2	0	0	0	8	0	0	2	0	0	0
790	OTU_112	0	0	0	0	0	0	0	0	0	0	0	0	0	0	0	0	0	0	0	0	0	0	0	0	0	0	0	0	0	0	0	0	0	0	0	0	0	0	0	0	0	0	0	0	0	0	0	0
791	OTU_1120	0	0	1	0	0	0	0	0	0	0	0	0	0	0	0	0	0	0	0	0	1	2	0	0	0	0	0	0	0	0	0	0	0	0	0	0	5	0	27	0	0	2	0	0	0	0	0	0
792	OTU_1121	0	0	0	0	0	0	0	0	0	0	0	0	0	0	0	0	0	0	0	0	0	0	0	0	0	0	0	0	0	0	2	0	0	12	12	0	0	0	0	0	0	4	0	0	5	0	0	0
793	OTU_11219	0	0	0	0	0	0	0	0	0	0	0	0	0	0	0	0	0	0	0	0	0	0	0	0	0	0	0	0	0	0	0	0	0	0	0	0	0	0	0	0	0	0	0	0	0	0	0	0
794	OTU_1122	0	0	1	0	0	0	0	0	0	0	0	0	0	0	0	0	0	0	0	0	0	3	2	0	0	0	0	0	0	0	0	0	0	0	0	0	0	0	0	0	0	0	0	0	0	0	0	0
795	OTU_1123	1	20	13	0	23	0	295	0	1	0	0	0	18	13	70	83	3	23	2	4	15	68	23	15	4	5	24	11	14	118	13	4	0	0	0	0	13	0	16	48	11	0	40	40	0	8	20	5
796	OTU_1124	0	34	0	0	0	0	1	0	0	0	0	0	0	2	0	7	0	14	0	0	19	232	271	0	11	0	0	0	0	0	44	71	157	0	0	0	0	0	0	0	96	0	0	0	0	0	0	12
797	OTU_1125	0	1	0	1	5	21	18	2	33	0	1	0	0	10	8	10	0	0	58	9	32	4	0	12	13	32	125	43	49	165	2	0	22	0	0	0	0	0	0	3	1	0	0	2	0	11	10	0
798	OTU_1126	0	70	4	0	1	0	0	0	0	0	0	0	0	0	0	31	0	0	0	73	6	209	34	0	0	0	1	16	16	30	0	2	0	0	0	0	14	0	0	0	1	0	0	0	0	0	8	0
799	OTU_11277	0	0	0	0	0	0	0	0	0	0	0	0	0	0	0	0	0	0	0	0	0	0	0	0	0	0	0	0	0	0	0	0	0	0	0	0	0	0	0	0	0	0	0	0	0	0	0	0
800	OTU_1129	2	1	1	0	3	0	0	0	0	2	1	0	2	0	0	0	1	11	0	0	0	0	0	23	5	6	13	0	0	0	108	93	22	1	1	4	0	5	0	7	0	23	0	4	0	0	0	3
801	OTU_113	259	419	71	986	580	147	139	126	106	61	122	87	72	137	29	602	922	91	912	160	1232	2471	1963	2545	1041	3024	2982	3984	4600	2130	2322	285	281	30	28	1063	91	900	38	105	6	606	147	190	846	354	232	196
802	OTU_1130	0	0	0	0	0	0	0	0	0	0	0	0	3	0	0	1	15	0	0	0	4	6	2	2	2	0	2	0	0	0	101	146	2	0	0	0	0	0	0	0	0	0	0	0	0	0	0	0
803	OTU_1131	0	0	0	0	0	0	0	0	0	0	0	0	0	0	0	0	0	0	0	0	105	0	0	0	0	0	0	0	0	0	33	84	91	0	0	0	0	0	0	31	5	0	15	3	0	3	1	2
804	OTU_1132	0	0	0	0	0	0	0	0	0	0	4	0	0	0	0	0	0	0	0	0	0	0	0	0	0	0	0	0	0	0	24	0	0	0	0	0	0	0	0	0	0	0	0	0	0	0	0	0
805	OTU_1133	1	2	0	1	2	1	8	18	9	7	14	12	0	15	9	2	9	17	9	0	6	0	0	33	87	43	26	59	55	43	40	35	14	0	0	7	2	12	3	3	1	1	7	1	3	6	20	19
806	OTU_11331	0	0	10	0	0	0	0	0	0	0	0	0	0	0	0	0	0	0	0	0	0	0	0	0	0	0	0	0	0	0	0	0	0	0	0	0	0	0	0	0	0	0	0	0	0	0	0	0
807	OTU_11336	0	0	0	0	0	0	0	0	0	0	0	0	0	0	0	0	0	0	0	0	0	0	0	0	0	0	0	0	0	0	0	0	0	0	0	0	0	0	0	0	0	0	3	3	0	0	0	0
808	OTU_1134	0	0	0	0	0	0	0	0	0	0	2	0	15	0	0	0	0	0	0	4	0	27	25	0	0	0	0	0	0	0	0	0	0	0	0	0	0	0	2	0	0	0	0	0	0	0	0	0
809	OTU_11340	0	0	0	0	0	0	0	0	0	0	0	0	0	0	0	0	0	0	0	0	2	0	0	0	0	0	0	0	0	0	0	0	0	0	0	0	0	0	0	0	0	0	0	0	0	0	0	0
810	OTU_11341	0	0	0	0	0	0	0	0	0	0	0	0	0	0	0	0	0	0	0	0	3	0	0	0	0	0	0	0	0	0	0	0	0	0	0	0	0	0	0	0	0	0	0	0	0	0	0	0
811	OTU_11342	0	0	0	0	0	0	0	0	0	0	0	0	6	0	0	0	0	0	0	0	9	0	0	0	2	0	0	0	0	0	0	0	2	0	0	0	0	0	0	0	0	0	0	0	0	0	0	0
812	OTU_11343	0	0	0	0	0	0	0	0	0	0	2	0	0	0	0	0	0	0	0	0	2	0	0	0	0	0	0	0	0	0	0	0	4	0	0	0	0	0	0	0	0	0	0	0	0	0	0	0
813	OTU_11344	0	0	0	0	0	0	0	0	0	0	0	0	0	0	0	0	0	0	0	0	4	0	0	0	0	0	0	0	0	0	0	0	0	0	0	0	0	0	0	0	0	0	0	0	0	0	0	0
814	OTU_11345	0	0	0	0	0	0	0	0	0	0	0	0	0	0	0	0	0	0	0	0	16	0	0	0	0	0	0	0	0	0	0	0	0	0	0	0	0	0	0	0	0	0	0	0	0	0	0	0
815	OTU_11346	0	1	0	0	0	0	0	0	0	0	0	0	0	0	0	0	0	0	0	0	1	0	0	0	3	0	0	0	0	0	0	0	0	0	0	0	0	0	0	0	0	0	0	0	0	0	0	0
816	OTU_11348	0	0	0	0	0	0	0	0	0	0	0	0	0	0	0	0	0	0	0	0	5	0	0	0	3	0	0	0	0	0	0	0	0	0	0	0	0	0	0	0	0	0	0	0	0	0	0	0
817	OTU_11349	0	0	0	0	0	0	0	0	0	0	0	0	0	0	0	0	0	0	0	0	22	0	0	0	0	0	0	0	0	0	0	0	2	0	0	0	0	0	0	0	0	0	0	0	0	0	0	0
818	OTU_1135	2	3	2	3	0	7	0	0	0	1	0	0	0	0	0	0	15	0	13	0	15	0	0	35	18	26	72	58	76	30	33	36	78	0	0	56	5	57	0	43	8	0	45	66	2	32	54	0
819	OTU_11350	0	0	0	0	0	0	0	0	0	0	0	0	0	0	0	0	0	0	0	0	10	0	0	0	0	0	0	0	1	0	1	0	0	0	0	0	0	0	0	0	0	0	0	0	0	0	0	0
820	OTU_11352	0	0	0	0	0	0	0	0	0	0	0	0	0	0	0	0	0	0	0	0	7	0	0	0	0	0	0	0	0	0	0	0	0	0	0	0	0	0	0	0	0	0	0	0	0	0	0	0
821	OTU_11353	0	0	0	0	0	0	0	0	0	0	0	0	0	0	0	0	0	0	0	0	2	0	0	6	8	0	2	0	2	2	0	0	3	0	0	0	0	0	0	1	0	0	0	0	0	0	0	0
822	OTU_11354	0	0	0	0	0	0	0	0	0	0	0	0	0	0	0	0	0	0	0	0	4	0	0	0	0	0	0	0	0	0	0	0	0	0	0	0	0	0	0	0	0	0	0	0	0	0	0	0
823	OTU_11355	0	0	0	0	0	0	0	0	0	0	0	0	0	0	0	0	0	0	0	0	4	2	2	0	0	0	0	0	0	0	0	0	0	0	0	0	0	0	0	0	0	0	0	0	0	0	0	0
824	OTU_11359	0	0	0	0	0	0	0	0	0	0	0	0	0	0	0	0	0	0	0	0	4	0	0	0	0	0	0	0	0	0	0	0	0	0	0	0	0	0	0	0	0	0	0	0	0	0	0	0
825	OTU_1136	0	0	0	0	0	0	0	0	0	0	284	0	28	0	0	8	0	10	0	0	83	0	0	0	133	0	0	0	0	0	0	47	83	0	0	0	0	0	0	0	0	0	0	0	0	0	5	0
826	OTU_11360	0	0	0	0	0	0	0	0	0	0	0	0	0	0	0	0	0	0	0	0	4	0	0	0	0	0	0	0	0	0	0	0	0	0	0	0	0	0	0	0	0	0	0	0	0	0	0	0
827	OTU_11361	0	0	0	0	0	0	0	0	0	0	0	0	0	0	0	0	0	0	0	0	7	0	0	0	0	0	0	0	0	0	0	0	0	0	0	0	0	0	0	0	0	0	0	0	0	0	0	0
828	OTU_11363	0	0	0	0	0	0	0	0	0	0	0	0	0	0	0	0	0	0	0	0	3	0	0	0	2	0	0	0	0	0	0	0	0	0	0	0	0	0	0	0	0	0	0	0	0	0	0	0
829	OTU_11364	0	0	0	0	0	0	0	0	0	0	0	0	0	0	0	0	0	0	0	0	3	0	0	0	0	0	0	0	0	0	0	0	0	0	0	0	0	0	0	0	0	0	0	0	0	0	0	0
830	OTU_11367	0	0	0	0	0	0	0	0	0	0	0	0	0	0	0	0	0	0	0	0	3	0	0	0	0	0	0	0	0	0	0	0	0	0	0	0	0	0	0	0	0	0	0	0	0	0	0	0
831	OTU_11368	0	0	0	0	0	0	0	0	0	0	0	0	0	0	0	0	0	0	0	3	0	0	0	0	0	0	0	0	0	0	0	0	0	0	0	0	0	0	0	0	0	0	0	0	0	0	0	0
832	OTU_11369	0	0	0	0	0	0	0	0	0	0	0	0	0	0	0	0	0	0	0	6	0	0	0	0	0	0	0	0	0	0	0	0	0	0	0	0	0	0	0	0	0	0	0	0	0	0	0	0
833	OTU_1137	3	5	76	1	8	0	0	0	40	0	0	0	0	0	34	39	0	4	2	4	0	0	2	0	0	2	2	43	6	13	0	0	109	1	0	0	0	0	6	0	0	0	0	0	0	0	0	0
834	OTU_11371	0	0	0	0	0	0	0	0	0	0	0	0	0	0	0	0	0	0	0	9	0	0	0	0	0	0	0	0	0	0	0	0	0	0	0	0	0	0	0	0	0	0	0	0	0	0	0	0
835	OTU_11372	0	0	0	0	0	0	0	0	0	0	0	0	0	0	0	0	0	0	0	3	0	0	2	0	0	0	0	0	0	0	0	0	0	0	0	0	0	0	0	0	0	0	0	0	0	0	0	0
836	OTU_11373	0	0	0	0	0	0	0	0	0	0	0	0	0	0	0	0	0	0	4	0	0	0	0	10	0	0	11	17	13	0	1	0	0	0	0	0	0	0	0	0	0	0	0	0	0	0	0	0
837	OTU_11374	0	0	0	0	0	0	0	0	0	0	0	0	0	0	0	0	0	0	0	7	0	0	0	0	0	0	0	0	0	0	0	0	0	0	0	0	0	0	0	0	0	0	0	0	0	0	0	0
838	OTU_11376	0	0	0	0	0	0	0	0	0	0	0	0	0	0	0	0	0	0	0	2	0	1	0	0	0	0	0	0	0	0	0	0	0	0	0	0	0	0	0	0	0	0	0	0	0	0	0	0
839	OTU_11377	0	0	0	0	0	0	0	0	0	0	0	0	0	0	0	0	0	0	0	4	0	0	0	0	0	0	0	0	0	0	0	0	0	0	0	0	0	0	0	0	0	0	0	0	0	0	0	0
840	OTU_11378	0	0	0	0	0	0	0	0	0	0	0	0	0	0	0	0	0	0	0	2	0	0	0	0	0	0	0	0	0	0	0	0	0	0	0	0	0	0	0	0	0	0	0	0	0	0	0	0
841	OTU_11379	0	0	0	0	0	0	0	0	0	0	0	0	0	0	0	0	0	0	0	0	2	0	0	0	6	0	0	0	0	0	0	0	4	0	0	0	0	0	0	0	0	0	0	0	0	0	0	0
842	OTU_1138	0	5	0	0	3	0	0	0	0	0	0	0	0	0	0	6	0	0	0	3	0	1	4	0	0	0	0	0	0	7	0	0	0	2	0	0	0	0	11	0	0	0	0	0	1	0	0	0
843	OTU_11380	0	0	0	0	0	0	0	0	0	0	0	0	0	0	0	0	0	0	0	0	56	0	0	0	23	0	3	0	0	0	0	0	91	0	0	0	0	0	0	0	0	0	0	0	0	0	0	0
844	OTU_11382	0	0	0	0	0	0	0	0	0	0	0	0	0	0	0	0	0	0	0	0	4	0	0	0	0	0	0	0	0	0	0	0	0	0	0	0	0	0	0	0	0	0	0	0	0	0	0	0
845	OTU_11384	0	0	0	0	0	0	0	0	0	0	0	0	0	0	0	0	0	0	0	13	0	0	0	0	0	0	0	0	0	0	0	0	0	0	0	0	0	0	0	0	0	0	0	0	0	0	0	0
846	OTU_11386	0	0	0	0	0	0	0	0	0	0	0	0	0	0	0	0	0	0	0	4	0	0	0	0	0	0	0	0	0	0	0	0	0	0	0	0	0	0	0	0	0	0	0	0	0	0	0	0
847	OTU_11387	0	0	0	0	0	0	0	0	0	0	0	0	0	0	0	0	0	0	0	5	0	0	0	0	0	0	0	0	0	0	0	0	0	0	0	0	0	0	0	0	0	0	0	0	0	0	0	0
848	OTU_11388	0	0	0	0	0	0	0	0	0	0	0	0	0	0	0	0	0	0	0	2	1	0	2	1	0	2	3	2	0	1	0	5	1	0	0	0	0	0	0	0	0	0	0	0	0	0	0	0
849	OTU_1139	4	1	10	1	10	0	1	0	1	0	0	0	0	0	0	1	5	4	0	0	19	0	9	3	2	0	0	1	0	2	121	111	11	0	0	0	0	2	1	0	0	0	3	0	0	0	0	0
850	OTU_11391	0	0	0	0	0	0	0	0	0	0	0	0	0	0	0	0	0	0	0	5	5	106	47	9	24	4	40	60	21	40	8	6	7	0	0	0	0	0	0	0	0	0	0	0	0	0	0	0
851	OTU_11393	0	0	0	0	0	0	0	0	0	0	0	0	0	0	0	0	1	0	0	0	0	0	0	9	0	4	0	0	0	0	7	2	0	0	0	0	0	0	0	0	0	0	0	0	0	0	0	0
852	OTU_11396	0	0	0	0	0	0	0	0	0	0	0	0	0	0	0	0	0	0	0	0	11	0	0	0	0	0	0	0	0	0	0	0	0	0	0	0	0	0	0	0	0	0	0	0	0	0	0	0
853	OTU_1140	0	0	0	0	1	6	1	2	0	68	33	19	33	6	0	0	16	17	0	0	437	0	0	59	429	32	52	3	10	8	30	22	728	0	0	0	0	0	0	3	0	1	6	6	0	0	0	18
854	OTU_11400	0	0	0	0	0	0	0	0	0	0	0	0	0	0	0	0	0	0	0	0	0	0	0	0	0	0	0	0	0	0	7	0	5	0	0	0	0	0	0	0	0	0	0	0	0	0	0	0
855	OTU_11404	0	0	0	0	0	0	0	0	0	0	0	0	0	1	2	0	0	0	0	0	6	0	0	0	0	0	0	0	0	0	1	0	0	0	0	0	0	0	0	0	0	0	0	0	0	0	0	0
856	OTU_11405	0	0	0	0	0	0	0	0	0	0	0	0	0	0	0	0	0	0	0	0	0	0	0	0	2	0	0	0	0	0	0	0	2	0	0	0	0	0	0	0	0	0	0	0	0	0	0	0
857	OTU_11407	0	0	0	0	0	0	0	0	0	0	0	0	0	0	0	0	0	0	0	0	5	0	0	0	0	0	0	0	0	0	0	0	0	0	0	0	0	0	0	0	0	0	0	0	0	0	0	0
858	OTU_11416	0	0	0	0	0	0	0	0	0	0	0	0	0	0	0	0	0	0	0	0	0	0	0	0	0	4	0	0	0	0	0	0	0	0	0	0	0	0	0	0	0	0	0	0	0	0	0	0
859	OTU_11420	0	0	0	0	0	0	0	0	0	0	0	0	3	0	0	0	0	0	0	0	9	0	0	0	0	0	0	0	0	0	0	0	0	0	0	0	0	0	0	0	0	0	0	0	0	0	0	0
860	OTU_11421	0	0	0	0	0	0	0	0	0	0	0	0	0	0	0	0	0	0	0	0	0	0	0	0	0	0	0	0	0	0	0	0	0	0	0	0	0	0	0	0	0	0	0	0	0	0	0	0
861	OTU_11423	0	0	0	0	0	0	0	0	0	0	0	0	0	0	0	0	0	3	0	0	7	0	0	0	0	0	0	0	0	0	0	0	0	0	0	0	0	0	0	0	0	0	0	0	0	0	0	0
862	OTU_11426	0	0	0	0	0	0	0	0	0	0	0	0	0	0	0	0	0	0	0	0	2	0	0	0	0	0	0	0	0	0	0	0	0	0	0	0	0	0	0	0	0	0	0	0	0	0	0	0
863	OTU_11428	0	0	0	0	0	0	0	0	0	0	0	0	0	0	0	0	0	0	0	0	10	0	0	0	0	0	0	0	0	0	0	0	0	0	0	0	0	0	0	0	0	0	0	0	0	0	0	0
864	OTU_1143	0	0	0	0	0	0	0	0	0	0	0	0	0	0	0	0	0	0	0	0	0	8	9	0	0	0	0	0	0	0	0	0	0	0	0	0	0	0	2	0	0	0	0	0	0	0	0	0
865	OTU_11430	0	0	0	0	0	0	0	0	0	0	0	0	0	0	0	0	0	0	0	0	6	0	0	0	2	0	0	0	0	0	0	0	0	0	0	0	0	0	0	0	0	0	0	0	0	0	0	0
866	OTU_11431	0	0	1	0	1	0	0	0	0	0	1	0	10	0	0	0	0	0	3	0	13	0	0	0	0	0	0	1	0	0	0	0	3	0	0	0	0	0	0	0	0	0	0	0	0	0	0	0
867	OTU_11436	0	0	0	0	0	0	0	0	0	0	0	0	0	0	0	0	0	0	0	0	4	0	0	0	0	0	0	0	0	0	0	0	0	0	0	0	0	0	0	0	0	0	0	0	0	0	0	0
868	OTU_11437	0	0	0	0	0	0	0	0	0	0	0	0	0	0	0	0	0	0	0	0	2	0	0	0	0	0	0	0	0	0	0	0	3	0	0	0	0	0	0	0	0	0	0	0	0	0	0	0
869	OTU_11438	0	0	0	0	0	0	0	0	0	0	0	0	0	0	0	0	0	0	0	0	2	0	0	0	0	0	0	0	0	0	0	0	0	0	0	0	0	0	0	0	0	0	0	0	0	0	0	0
870	OTU_11439	0	0	0	0	0	0	0	0	0	0	0	0	0	0	0	0	0	0	0	0	4	0	0	0	0	0	0	0	0	0	0	0	2	0	0	0	0	0	0	0	0	0	0	0	0	0	0	0
871	OTU_11444	0	1	1	0	0	0	0	0	0	0	0	0	0	0	1	0	0	2	0	0	2	1	1	0	3	0	0	0	2	0	0	0	7	0	0	0	0	0	0	0	0	0	0	0	0	0	0	0
872	OTU_11448	0	0	0	0	0	0	0	0	0	0	0	0	0	0	0	0	0	0	0	0	0	0	0	0	0	0	0	0	0	0	0	0	2	0	0	0	0	0	0	0	0	0	0	0	0	0	0	0
873	OTU_1145	0	0	0	0	0	0	0	0	0	0	0	0	0	0	0	0	1	0	0	0	0	0	2	0	0	0	0	0	0	0	0	0	0	0	0	0	0	0	1	0	0	1	0	0	0	1	0	0
874	OTU_11453	0	0	0	0	0	0	0	0	0	0	0	0	0	0	0	0	2	0	0	0	0	0	0	0	0	0	0	0	0	0	0	0	0	0	0	0	0	0	0	0	0	0	0	0	0	0	0	0
875	OTU_11454	0	0	0	0	0	0	0	0	0	0	0	0	0	0	0	0	2	0	0	0	0	0	0	0	0	0	0	0	0	0	0	0	0	0	0	0	0	0	0	0	0	0	0	0	0	0	0	0
876	OTU_11455	0	0	0	0	0	0	0	0	0	0	0	0	0	0	0	0	0	0	0	0	2	0	0	1	0	0	0	0	0	0	0	0	2	0	0	0	0	0	0	0	0	0	0	0	0	0	0	0
877	OTU_11457	0	0	0	0	0	0	0	0	0	0	0	0	0	0	0	0	0	0	0	0	0	0	0	0	0	0	0	0	0	0	0	0	0	0	0	0	0	1	0	0	0	3	0	0	0	0	0	0
878	OTU_11458	0	0	0	0	0	0	0	0	0	0	0	0	0	0	0	0	0	0	0	0	0	0	0	0	0	0	0	0	0	0	0	0	0	0	0	0	0	0	0	0	0	0	0	0	0	0	0	0
879	OTU_11463	0	0	0	0	0	0	0	0	0	0	0	0	0	0	0	0	0	0	0	0	0	0	0	0	0	0	0	0	0	0	0	0	0	0	0	0	0	0	0	0	0	0	0	0	0	0	0	0
880	OTU_11469	0	0	0	0	0	0	0	0	0	0	0	0	0	0	0	0	2	0	0	0	0	0	0	0	0	0	0	0	0	0	0	0	0	0	0	0	0	0	0	0	0	0	0	0	0	0	0	0
881	OTU_1147	4	0	0	0	0	0	0	8	0	0	0	0	0	0	0	0	0	0	0	0	0	0	0	5	0	2	7	2	4	0	67	47	0	6	4	1	0	2	0	5	0	5	7	3	5	1	0	0
882	OTU_11470	0	0	0	0	0	0	0	0	0	0	0	0	0	0	0	0	3	0	0	0	0	0	0	0	0	0	0	0	0	0	0	0	0	0	0	0	0	0	0	0	0	0	0	0	0	0	0	0
883	OTU_11471	0	0	0	0	0	0	0	0	0	0	0	0	0	0	0	0	7	0	0	0	0	0	0	0	0	0	0	0	0	0	1	0	0	0	0	0	0	0	0	1	0	0	0	0	0	0	0	0
884	OTU_11472	0	0	0	0	0	0	0	0	0	0	0	0	0	0	0	0	2	0	0	0	0	0	0	0	0	0	0	0	0	0	0	0	0	0	0	0	0	0	0	0	0	0	0	0	0	0	0	0
885	OTU_11473	0	0	0	0	0	0	0	0	0	0	0	0	0	0	0	0	2	0	0	0	0	0	0	0	0	0	0	0	0	0	0	0	0	0	0	0	0	0	0	0	0	0	0	0	0	0	0	0
886	OTU_11474	0	0	0	0	0	0	0	0	0	0	0	0	0	0	0	0	2	0	0	0	0	0	0	2	1	1	0	3	9	9	1	8	0	0	0	0	0	0	0	0	0	0	0	0	0	0	0	0
887	OTU_11475	0	0	0	0	0	0	0	0	0	7	0	1	0	0	0	0	10	0	0	0	1	0	0	2	1	7	0	0	0	0	0	0	1	0	0	0	0	0	0	0	0	0	0	0	0	0	0	0
888	OTU_11477	15	0	0	16	2	0	0	51	0	4	0	0	0	13	0	0	6	0	0	0	0	0	0	22	0	15	0	8	29	1	28	21	0	3	2	8	0	10	1	2	0	17	0	1	20	0	2	0
889	OTU_11478	0	0	0	0	0	0	0	0	0	0	0	2	0	0	0	0	5	0	0	0	0	0	0	2	0	2	0	0	0	0	10	6	1	0	0	0	0	0	0	0	0	0	0	0	0	0	0	0
890	OTU_11479	0	0	0	0	0	0	0	0	0	0	0	0	0	0	0	0	2	0	0	0	0	0	0	0	0	0	0	0	0	0	0	0	0	0	0	0	0	0	0	0	0	0	0	0	0	0	0	0
891	OTU_1148	0	0	0	0	0	0	0	0	0	0	0	0	22	0	0	0	0	0	0	0	0	0	4	0	0	0	0	0	0	0	0	0	0	0	0	0	0	0	0	0	0	0	0	0	0	0	0	0
892	OTU_11480	0	0	0	0	0	0	0	0	0	0	0	0	0	0	0	0	3	0	0	0	1	0	0	310	160	300	97	83	122	29	202	175	0	0	0	0	0	0	0	0	0	0	0	0	0	0	0	0
893	OTU_11481	0	0	0	0	0	0	0	0	0	1	0	0	0	0	0	0	4	0	0	0	0	0	0	0	0	0	0	0	0	0	0	0	0	0	0	0	0	0	0	0	0	0	0	0	0	0	0	0
894	OTU_11482	0	0	0	0	0	0	0	0	0	0	0	0	0	0	0	0	2	0	0	0	0	0	0	6	3	14	0	0	0	0	6	14	27	0	0	0	0	0	0	0	0	0	0	0	0	0	0	0
895	OTU_11484	0	0	0	0	0	0	0	0	0	0	0	0	0	0	0	0	0	0	0	0	0	0	0	0	0	0	0	0	0	0	1	1	0	0	0	0	0	0	0	0	0	1	0	0	1	0	0	0
896	OTU_11495	0	0	0	0	0	0	0	0	0	0	0	0	0	0	0	0	0	0	0	0	0	1	0	3	0	4	5	8	4	7	0	1	0	0	0	0	0	0	0	0	0	0	0	0	0	0	0	0
897	OTU_1150	0	0	0	0	0	0	0	0	0	0	0	0	0	0	0	0	0	0	0	0	193	0	0	0	0	0	0	0	0	0	0	0	0	0	0	0	0	0	0	0	0	0	0	0	0	0	0	0
898	OTU_11506	0	0	0	0	0	0	0	0	0	0	0	0	0	0	0	0	0	0	0	0	0	10	0	0	0	0	0	0	0	0	0	0	0	0	0	0	0	0	0	0	0	0	0	0	0	0	0	0
899	OTU_1151	0	0	0	0	0	0	0	0	0	0	0	0	0	0	0	0	0	0	0	0	0	4	17	0	0	0	0	0	0	0	0	0	0	0	0	0	0	0	0	0	0	0	0	0	0	0	0	0
900	OTU_11512	0	0	0	0	0	0	0	0	0	0	0	0	0	0	0	0	0	0	8	0	0	0	0	0	0	0	0	0	0	0	0	0	0	0	0	0	0	0	0	0	0	0	0	0	0	0	0	0
901	OTU_11513	0	0	0	0	0	0	0	0	0	0	0	0	0	0	0	0	0	0	2	0	0	0	0	0	0	0	0	0	0	0	0	0	0	0	0	0	0	0	0	0	0	0	0	0	0	0	0	0
902	OTU_11515	0	0	0	0	0	0	0	0	0	0	0	0	0	0	0	0	0	0	3	0	0	0	0	0	0	0	0	0	0	0	0	0	0	0	0	0	0	0	0	0	0	0	0	0	0	0	0	0
903	OTU_11516	0	0	0	0	0	0	1	0	0	0	0	0	0	0	0	0	0	0	3	0	0	0	0	0	5	0	2	0	0	0	0	0	0	0	0	0	0	0	0	1	0	0	1	0	0	0	0	0
904	OTU_11517	0	0	0	0	0	0	0	0	0	0	0	0	0	0	0	0	0	0	2	0	73	12	3	189	125	183	595	401	625	563	133	126	99	0	0	0	0	0	0	0	0	0	0	0	0	0	0	0
905	OTU_11518	0	0	0	0	0	0	0	0	0	0	0	0	0	0	0	0	0	0	3	0	0	0	0	0	0	0	0	0	0	0	0	0	0	0	0	0	0	0	0	0	0	0	0	0	0	0	0	0
906	OTU_1152	0	0	0	0	0	16	20	0	0	25	5	0	22	7	0	0	45	15	4	0	49	2	0	53	134	216	64	28	16	8	0	0	102	0	0	0	0	0	0	7	0	0	9	11	0	0	6	1
907	OTU_11521	0	0	0	0	0	0	0	0	0	0	0	0	0	0	0	0	0	26	0	0	0	0	0	0	0	0	0	0	0	0	0	0	0	0	0	0	0	0	0	0	0	0	0	0	0	0	0	0
908	OTU_11523	0	0	0	0	0	0	0	0	0	0	0	0	0	0	0	0	0	2	0	0	0	0	0	0	0	0	0	0	0	0	0	0	0	0	0	0	0	0	0	0	0	0	0	0	0	0	0	0
909	OTU_11524	0	0	0	0	0	0	0	0	0	0	0	0	0	0	0	0	0	2	0	0	8	1	0	4	31	7	5	1	0	3	0	0	15	0	0	0	0	0	0	0	0	0	0	0	0	0	0	0
910	OTU_11525	0	0	0	0	0	0	0	0	0	0	0	0	0	0	0	0	0	1	0	0	0	0	0	0	0	0	0	0	0	0	0	0	0	0	0	0	0	0	0	0	0	0	0	0	0	0	0	0
911	OTU_11527	0	0	0	0	0	0	0	0	0	0	0	0	0	0	0	0	0	2	0	0	0	0	0	0	0	0	0	0	0	0	0	0	0	0	0	0	0	0	0	0	0	0	0	0	0	0	0	0
912	OTU_11529	0	0	0	0	0	0	0	0	0	0	0	0	0	0	0	0	0	5	0	0	0	0	0	0	0	0	0	0	0	0	0	0	0	0	0	0	0	0	0	0	0	0	0	0	0	0	0	0
913	OTU_1153	28	62	17	10	111	4	48	25	91	0	7	0	4	5	45	74	1	4	61	8	0	15	20	22	68	13	64	48	81	78	3	6	38	1	3	4	29	2	68	2	17	15	1	0	8	23	24	4
914	OTU_11530	0	0	0	0	0	0	0	0	0	0	0	0	0	0	0	0	0	3	0	0	0	0	0	0	0	0	0	0	0	0	0	0	0	0	0	0	0	0	0	0	0	0	0	0	0	0	0	0
915	OTU_11532	0	0	0	0	0	0	0	0	0	0	0	0	0	0	0	0	0	2	0	0	0	0	0	0	0	0	0	0	0	0	0	0	0	0	0	0	0	0	0	0	0	0	0	0	0	0	0	0
916	OTU_11533	0	0	0	0	0	0	0	0	0	0	0	0	0	0	0	0	0	2	0	0	0	0	0	0	0	0	0	0	0	0	0	0	0	0	0	0	0	0	0	0	0	0	0	0	0	0	0	0
917	OTU_11535	0	0	0	0	0	0	0	0	0	0	0	0	0	0	0	0	0	2	0	0	0	0	0	3	3	6	3	1	2	0	0	0	3	0	0	0	0	0	0	0	0	0	0	0	0	0	0	0
918	OTU_11536	0	0	0	0	0	0	0	0	0	0	0	0	0	0	0	0	0	3	0	0	0	0	0	0	0	0	0	0	0	0	0	0	0	0	0	0	0	0	0	0	0	0	0	0	0	0	0	0
919	OTU_11537	0	0	0	0	0	0	0	0	0	0	0	0	0	0	0	0	0	0	4	0	0	0	0	0	0	0	0	2	0	0	0	0	0	0	0	0	0	0	0	0	0	0	0	0	0	0	0	0
920	OTU_11539	0	0	0	0	0	0	0	0	0	0	0	0	0	0	0	0	0	0	2	0	247	0	1	99	308	665	313	542	125	92	0	0	0	0	0	0	0	0	0	0	0	0	0	0	0	0	0	0
921	OTU_1154	0	0	0	0	0	0	4	4	0	0	10	1	1	0	4	4	8	4	1	0	0	0	0	8	9	10	20	5	0	5	119	206	10	0	0	0	0	0	0	0	0	0	1	0	0	0	0	0
922	OTU_11540	0	0	0	0	0	0	0	0	0	0	0	0	0	0	0	0	0	0	5	0	0	0	0	0	0	0	0	0	0	0	0	0	0	0	0	0	0	0	0	0	0	0	0	0	0	0	0	0
923	OTU_11541	0	0	0	0	0	0	0	0	0	0	0	0	0	0	0	0	0	0	2	0	0	0	0	0	0	0	0	0	0	0	0	0	0	0	0	0	0	0	0	0	0	0	0	0	0	0	0	0
924	OTU_11542	0	0	0	0	0	0	0	0	0	0	0	0	0	0	0	0	0	0	2	0	0	0	0	0	0	0	0	2	0	0	0	0	0	0	0	0	0	0	0	0	0	0	0	0	0	0	0	0
925	OTU_11543	0	0	0	0	0	0	0	0	0	0	0	0	0	0	0	0	0	0	5	0	0	0	0	0	0	0	0	0	0	0	0	0	0	0	0	0	0	0	0	0	0	0	0	0	0	0	0	0
926	OTU_11544	0	0	0	0	0	0	0	0	0	0	0	0	0	0	0	0	0	0	3	0	0	0	0	0	0	0	0	0	0	0	0	0	0	0	0	0	0	0	0	0	0	0	0	0	0	0	0	0
927	OTU_11545	0	0	0	0	0	0	0	0	0	0	0	0	0	0	0	0	0	0	2	0	0	0	0	0	0	0	0	0	0	0	0	0	0	0	0	0	0	0	0	0	0	0	0	0	0	0	0	0
928	OTU_11546	0	0	0	0	0	0	0	0	0	0	0	0	0	0	0	0	0	0	5	0	0	0	0	0	0	0	0	0	0	0	0	0	0	0	0	0	0	0	0	0	0	0	0	0	0	0	0	0
929	OTU_11547	0	0	0	0	0	0	0	0	0	0	0	0	0	0	0	0	2	0	0	0	307	4	17	913	416	1024	417	2249	1361	888	721	805	661	0	0	0	0	0	0	0	0	0	0	0	0	0	0	0
930	OTU_11548	0	0	0	0	0	0	0	0	0	0	0	0	0	0	0	0	2	0	0	0	0	0	0	0	0	0	0	0	0	0	1	0	0	0	0	0	0	0	0	0	0	0	0	0	0	0	0	0
931	OTU_11549	0	0	0	0	0	0	0	0	0	0	0	0	0	0	0	0	2	0	0	0	0	0	0	0	0	0	0	0	0	0	0	1	0	0	0	0	0	0	0	0	0	0	0	0	0	0	0	0
932	OTU_1155	0	5	0	0	0	11	33	1	19	1	0	42	7	5	9	5	0	0	9	0	24	3	10	2	80	3	19	42	17	15	2	3	9	0	0	2	0	0	0	50	0	0	42	33	1	0	3	5
933	OTU_11550	0	0	0	0	0	0	0	0	0	0	0	0	0	0	0	0	3	0	0	0	0	0	0	0	0	0	0	0	0	0	0	0	0	0	0	0	0	0	0	0	0	0	0	0	0	0	0	0
934	OTU_11553	0	0	0	0	0	0	0	0	0	0	0	0	0	0	0	0	1	0	0	0	0	0	0	88	0	250	20	494	0	377	1	0	0	0	0	0	0	0	0	0	0	0	0	0	1	0	0	0
935	OTU_11554	0	0	0	0	0	0	0	0	0	0	0	0	0	0	0	0	0	4	0	0	0	0	0	0	0	0	0	0	0	0	0	0	0	0	0	0	0	0	0	0	0	0	0	0	0	0	0	0
936	OTU_11557	0	0	0	0	0	0	0	0	0	0	0	0	0	0	0	0	2	0	0	0	0	0	0	0	0	0	0	0	0	0	0	0	0	0	0	0	0	0	0	0	0	0	0	0	0	0	0	0
937	OTU_11558	0	0	0	0	0	0	0	0	0	0	0	0	0	0	0	0	5	0	0	0	0	0	0	0	0	0	0	0	0	0	10	30	0	0	0	0	0	0	0	1	0	0	0	5	0	0	0	0
938	OTU_1156	0	0	0	0	0	0	2	0	0	0	3	0	11	0	0	0	0	0	0	0	218	5	2	85	296	152	90	123	130	146	279	288	111	0	0	1	0	0	4	0	1	0	0	0	0	1	19	0
939	OTU_11560	0	0	0	0	0	0	0	0	0	0	0	0	0	0	0	0	2	0	0	0	0	0	0	0	0	0	0	0	0	0	0	0	0	0	0	0	0	0	0	0	0	0	0	0	0	0	0	0
940	OTU_11563	0	0	0	0	0	0	0	0	0	0	0	0	0	0	0	0	0	9	0	0	0	0	0	0	0	0	0	0	0	0	0	0	0	0	0	0	0	0	0	0	0	0	0	0	0	0	0	0
941	OTU_11566	0	0	0	0	0	0	0	0	0	0	0	0	0	0	0	0	0	3	0	0	0	0	0	0	0	0	0	0	0	0	0	0	0	0	0	0	0	0	0	0	0	0	0	0	0	0	0	0
942	OTU_11568	0	0	0	0	0	0	0	0	0	0	0	0	0	0	0	0	0	2	0	0	0	0	0	0	3	0	0	0	0	0	0	0	4	0	0	0	0	0	0	0	0	0	0	0	0	0	0	0
943	OTU_11573	0	0	0	0	0	0	0	0	0	0	0	0	0	0	0	0	0	5	0	0	0	0	0	0	0	0	0	0	0	0	0	0	0	0	0	0	0	0	0	0	0	0	0	0	0	0	0	0
944	OTU_11574	0	0	0	0	0	0	0	0	0	0	0	0	0	0	0	0	0	2	0	0	1	0	0	0	5	1	1	10	2	2	1	1	6	0	0	0	0	0	0	0	0	0	0	0	0	0	0	0
945	OTU_11578	0	0	0	0	0	0	0	0	0	0	0	0	0	0	0	0	0	2	0	0	0	0	0	0	0	0	0	0	0	0	0	0	0	0	0	0	0	0	0	0	0	0	0	0	0	0	0	0
946	OTU_1158	0	0	0	0	0	20	3	0	0	13	1	1	0	1	0	0	1	0	4	0	0	0	0	16	22	81	4	107	83	18	25	21	0	0	0	2	0	0	0	8	0	1	6	2	0	0	0	6
947	OTU_11580	0	0	0	0	0	0	0	0	0	0	0	0	0	0	0	0	0	2	0	0	0	0	0	0	0	0	0	0	0	0	0	0	0	0	0	0	0	0	0	0	0	0	0	0	0	0	0	0
948	OTU_11581	0	0	0	0	0	0	0	0	0	0	0	0	0	0	0	0	0	3	0	0	0	0	0	0	0	0	0	0	0	0	0	0	0	0	0	0	0	0	0	0	0	0	0	0	0	0	0	0
949	OTU_11582	0	0	0	0	0	0	0	0	0	0	0	0	0	0	0	0	0	3	0	0	0	0	0	0	0	0	0	0	0	0	0	0	0	0	0	0	0	0	0	0	0	0	0	0	0	0	0	0
950	OTU_11583	0	0	0	0	0	0	0	0	0	0	0	0	0	0	0	0	0	3	0	0	0	0	0	0	0	0	0	0	0	0	0	0	0	0	0	0	0	0	0	0	0	0	0	0	0	0	0	0
951	OTU_11584	0	0	0	0	0	0	0	0	0	0	0	0	0	0	0	0	0	2	0	0	0	0	0	0	0	0	0	0	0	0	0	0	0	0	0	0	0	0	0	0	0	0	0	0	0	0	0	0
952	OTU_11585	0	0	0	0	0	0	0	0	0	0	0	0	0	0	0	0	0	2	0	0	0	0	0	0	0	0	0	0	0	0	0	0	0	0	0	0	0	0	0	0	0	0	0	0	0	0	0	0
953	OTU_11586	0	0	0	0	0	0	0	0	0	0	0	0	0	0	0	0	0	2	0	0	0	0	0	0	0	0	0	0	0	0	0	0	0	0	0	0	0	0	0	0	1	0	0	0	0	0	0	0
954	OTU_11587	0	0	0	0	0	0	0	0	0	0	0	0	0	0	0	0	0	2	0	0	0	0	0	0	0	0	0	0	0	0	0	0	0	0	0	0	0	0	0	0	0	0	0	0	0	0	0	0
955	OTU_11591	0	0	0	0	0	0	0	0	0	0	0	0	0	0	0	0	0	2	0	0	0	0	0	0	0	0	0	0	0	0	0	0	0	0	0	0	0	0	0	0	0	0	0	0	0	0	0	0
956	OTU_11595	0	0	0	0	0	0	0	0	0	0	0	0	0	0	0	0	0	2	0	0	0	0	0	0	0	0	0	0	0	0	0	0	0	0	0	0	0	0	0	0	0	0	0	0	0	0	0	0
957	OTU_11596	0	0	0	0	0	0	0	0	0	0	0	0	0	0	0	0	0	3	0	0	0	0	0	0	0	0	0	0	0	0	0	0	0	0	0	0	0	0	0	0	0	0	0	0	0	0	0	0
958	OTU_11597	0	0	0	0	0	0	0	0	0	0	0	0	0	0	0	0	0	2	0	0	0	0	0	0	0	0	0	0	0	0	0	0	0	0	0	0	0	0	0	0	0	0	0	0	0	0	0	0
959	OTU_11599	0	0	0	0	0	0	0	0	0	0	0	0	0	0	0	0	0	2	0	0	0	0	0	0	0	0	0	0	0	0	0	0	0	0	0	0	0	0	0	0	0	0	0	0	0	0	0	0
960	OTU_116	0	728	22	1	49	13	165	2	11	0	5	0	1854	59	55	55	0	0	8	483	2873	160	295	0	168	2	3	80	35	17	2	0	335	1	1	7	23	0	24	22	220	33	20	45	26	0	40	0
961	OTU_1160	3	0	0	0	0	0	0	1	9	0	0	0	0	0	0	9	0	0	4	0	0	0	0	0	0	1	2	17	25	45	0	0	0	0	0	0	0	0	2	1	0	1	0	0	0	0	2	0
962	OTU_11602	0	0	0	0	0	0	0	0	0	0	0	0	0	0	0	0	0	3	0	0	0	0	0	1	1	1	0	0	0	0	2	2	0	0	0	0	0	0	0	0	0	0	0	0	0	0	0	0
963	OTU_11603	0	0	0	0	0	0	0	0	0	0	0	0	0	0	0	0	0	4	0	0	0	0	0	0	0	0	0	0	0	0	0	0	0	0	0	0	0	0	0	0	0	0	0	0	0	0	0	0
964	OTU_11607	0	0	0	0	0	0	0	0	0	0	0	0	0	0	0	0	0	0	0	0	0	2	0	0	0	0	0	0	0	0	0	0	0	0	0	0	1	0	0	0	0	0	0	0	0	0	0	0
965	OTU_11608	0	0	0	0	0	0	0	0	0	0	0	0	0	0	0	0	0	0	0	0	0	0	9	0	6	0	0	0	0	12	0	0	0	0	0	0	0	0	0	0	0	0	0	0	1	0	0	0
966	OTU_11609	0	0	0	0	0	0	0	0	0	0	0	0	0	0	0	0	0	0	0	0	0	0	4	0	0	0	0	0	0	0	0	0	0	0	0	0	0	0	0	0	0	0	0	0	0	0	0	0
967	OTU_1161	0	1	0	0	0	0	0	0	0	0	8	0	0	0	0	0	0	0	60	0	0	11	0	0	3	0	16	135	52	161	0	2	0	0	0	0	0	0	0	0	0	0	0	0	0	0	0	0
968	OTU_11610	0	0	0	0	0	0	0	0	0	0	0	0	0	0	0	0	0	0	0	0	0	23	22	0	0	0	0	0	0	0	0	0	0	0	0	0	0	0	0	0	0	0	0	0	0	0	0	0
969	OTU_11611	0	0	0	0	0	0	0	0	0	0	0	0	0	0	0	0	0	0	0	0	0	2	0	0	0	0	0	0	0	0	0	0	0	0	0	0	0	0	0	0	0	0	0	0	0	0	0	0
970	OTU_11612	0	0	1	0	0	0	0	0	0	0	0	0	0	0	0	0	0	0	0	0	0	5	0	0	0	0	0	0	0	0	0	0	0	0	0	0	0	0	0	0	0	0	0	0	0	0	0	0
971	OTU_11613	0	0	0	0	0	0	0	0	0	0	0	0	0	0	0	0	0	0	0	0	0	0	2	0	0	0	0	0	0	0	0	0	0	0	0	0	0	0	0	0	0	0	0	0	0	0	0	0
972	OTU_11614	0	0	0	0	0	0	0	0	0	0	0	0	0	0	0	0	0	0	0	0	0	0	2	0	0	0	0	0	0	0	0	0	0	0	0	0	0	0	0	0	0	0	0	0	0	0	0	0
973	OTU_11615	0	0	0	0	0	0	0	0	0	0	0	0	0	0	0	0	0	0	0	0	0	4	0	0	0	0	0	0	0	0	0	0	0	0	0	0	0	0	0	0	0	0	0	0	0	0	0	0
974	OTU_11616	0	0	0	0	0	0	0	0	0	0	0	0	1	0	0	0	0	0	0	0	2	2	0	0	0	0	0	0	0	0	0	0	0	0	0	0	0	0	0	0	0	0	0	0	0	0	0	0
975	OTU_11617	0	0	0	0	0	0	0	0	0	0	0	0	0	0	0	0	0	0	0	0	0	4	0	0	0	0	0	0	0	0	0	0	0	0	0	0	0	0	0	0	0	0	0	0	0	0	0	0
976	OTU_11618	0	0	0	0	0	0	0	0	0	0	0	0	0	0	0	0	0	0	0	0	0	6	0	0	0	0	0	0	0	0	0	0	0	0	0	0	0	0	0	0	0	0	0	0	0	0	0	0
977	OTU_1162	1	14	76	2	9	0	0	3	8	0	2	0	0	0	13	17	2	0	18	0	0	41	20	9	2	1	4	16	10	8	15	3	1	37	29	0	0	0	7	0	0	0	0	0	0	15	32	0
978	OTU_11620	0	0	0	0	0	0	0	0	0	0	0	0	0	0	0	0	0	0	0	0	0	1	0	0	0	0	0	0	4	0	0	0	0	0	0	0	0	0	0	0	0	0	0	0	0	0	0	0
979	OTU_11624	0	0	0	0	0	0	0	0	0	0	0	0	0	0	0	0	0	0	0	0	0	0	4	0	0	0	0	0	0	0	0	0	0	0	0	0	0	0	0	0	0	0	0	0	0	0	0	0
980	OTU_11626	0	0	0	0	0	0	0	0	0	0	0	0	0	0	0	0	0	0	0	0	0	0	0	0	0	0	0	0	0	0	0	0	0	0	0	0	0	0	0	0	0	0	0	0	0	0	0	0
981	OTU_11627	0	0	0	0	0	0	0	0	0	0	0	0	0	0	0	0	0	0	0	0	0	0	2	0	0	0	0	0	0	0	1	0	3	0	0	0	0	0	0	0	0	0	0	0	0	0	0	0
982	OTU_11628	0	0	0	0	0	0	0	0	0	0	0	0	0	0	0	0	1	0	0	0	0	0	0	0	0	0	0	0	0	0	0	2	0	0	0	0	0	0	0	0	0	0	0	0	0	0	0	0
983	OTU_11629	0	0	0	0	0	0	0	0	0	0	0	0	0	0	0	0	0	0	0	0	0	0	0	0	0	0	0	0	0	0	0	0	5	0	0	0	0	0	0	0	0	0	0	0	0	0	0	0
984	OTU_1163	0	1	0	0	0	0	0	0	0	12	0	1	0	5	4	4	3	0	0	0	4	0	0	8	1	97	84	0	6	8	11	7	4	0	0	0	0	0	0	1	0	1	0	0	0	0	0	1
985	OTU_11632	0	0	0	0	0	0	0	0	0	0	0	0	0	0	0	0	0	0	0	0	0	0	0	0	0	0	0	0	0	2	0	0	0	0	0	0	0	0	0	0	0	0	0	0	0	0	0	0
986	OTU_11634	0	0	0	0	0	0	0	0	0	0	0	0	0	0	0	0	0	0	0	0	0	0	2	0	0	0	0	0	0	0	0	0	0	0	0	0	0	0	0	0	0	0	0	0	0	0	0	0
987	OTU_11635	0	0	0	0	0	0	0	0	0	0	0	0	0	0	0	0	0	0	0	0	0	0	3	0	0	0	0	0	0	0	0	0	0	0	0	0	0	0	0	0	0	0	0	0	0	0	0	0
988	OTU_11636	0	0	0	0	0	0	0	0	0	0	0	0	0	0	0	0	0	0	0	0	0	5	15	0	0	68	16	0	0	0	0	0	0	0	0	0	0	0	0	0	0	0	0	0	0	0	0	0
989	OTU_11638	0	0	0	0	0	0	0	0	0	0	0	0	0	0	0	0	0	0	0	0	0	2	0	0	0	0	0	0	0	0	0	0	0	0	0	0	0	0	0	0	0	0	0	0	0	0	0	0
990	OTU_1164	1	0	0	0	2	0	1	1	0	13	0	0	97	0	0	0	2	0	1	0	163	5	3	1	33	5	0	5	0	0	4	0	145	0	0	0	0	0	4	0	0	0	0	0	0	0	2	33
991	OTU_11643	0	0	0	0	0	0	0	0	0	0	0	0	0	0	0	0	0	0	0	0	0	0	0	0	0	0	0	0	0	0	19	23	0	0	0	0	0	0	0	0	0	0	0	0	0	0	0	0
992	OTU_11644	0	0	0	0	0	0	0	0	0	0	0	0	0	0	0	0	0	0	0	0	3	0	0	0	0	1	0	0	0	1	4	1	0	0	0	0	0	0	0	0	0	0	0	1	0	0	0	0
993	OTU_11645	0	0	0	0	0	0	0	0	0	0	0	0	0	0	0	0	0	0	0	0	0	9	2	0	2	0	0	1	1	7	0	0	0	0	0	0	0	0	0	0	0	0	0	0	0	0	0	0
994	OTU_11648	0	0	0	0	0	0	0	0	0	0	0	0	0	0	0	0	0	0	0	0	0	0	0	0	0	0	0	0	0	0	0	0	0	0	0	0	0	0	0	0	0	0	0	0	0	0	0	0
995	OTU_1165	0	5	0	0	0	0	21	0	0	0	0	0	0	0	0	0	0	0	3	0	0	83	0	0	0	0	0	28	0	0	0	0	0	0	0	0	0	0	0	0	0	8	0	0	11	0	0	0
996	OTU_11651	0	0	0	0	0	0	0	0	0	0	0	0	0	0	0	0	0	0	0	0	0	0	0	1	0	0	0	0	0	0	4	9	0	0	0	0	0	0	0	0	0	0	0	0	0	0	0	0
997	OTU_11652	0	0	0	0	0	0	0	0	0	0	0	0	0	0	0	0	0	0	0	0	0	0	0	0	0	0	0	0	0	0	0	0	0	0	0	0	0	0	0	0	0	0	0	0	0	0	0	0
998	OTU_11658	0	0	0	0	0	0	0	0	0	0	0	0	0	0	0	0	0	0	0	0	5	0	0	0	0	0	0	0	0	0	0	0	1	0	0	0	0	0	0	0	0	0	0	0	0	0	0	0
999	OTU_11659	0	0	0	0	0	0	0	0	0	0	0	0	0	0	0	0	0	0	0	0	2	0	0	0	0	0	1	0	0	0	0	0	0	0	0	0	0	0	0	0	2	0	0	0	0	0	0	0
1000	OTU_1166	1	45	38	2	0	3	5	1	1	0	0	0	0	0	0	7	0	0	0	0	0	199	67	0	3	2	3	0	11	2	0	0	0	3	1	4	1	4	1	0	7	10	4	0	3	3	2	0
1001	OTU_11660	0	0	0	0	0	0	0	0	0	0	0	0	0	0	0	0	0	0	0	0	62	0	0	0	0	0	0	0	0	0	0	0	7	0	0	0	0	0	0	0	0	0	0	0	0	0	0	0
1002	OTU_11661	0	0	0	0	0	0	0	0	0	0	0	0	0	0	0	0	0	0	0	0	0	210	49	15	1	2	5	2	7	13	10	19	7	0	0	0	0	0	0	0	0	0	1	0	0	0	0	0
1003	OTU_11662	0	0	0	0	0	0	0	0	0	0	0	0	0	0	0	0	0	0	0	0	0	0	0	0	0	0	0	0	0	0	0	0	0	0	0	0	0	0	0	0	0	0	0	0	0	0	0	0
1004	OTU_11666	0	0	0	0	0	0	0	0	0	0	0	0	0	0	0	0	0	0	0	0	0	0	0	0	0	0	0	0	0	0	0	0	0	0	0	0	0	0	0	0	0	0	0	0	0	0	0	0
1005	OTU_11667	0	0	0	0	0	0	0	0	0	0	0	0	0	0	0	0	0	0	0	0	0	0	0	2	4	2	0	0	0	0	1	3	0	0	0	0	0	0	0	0	0	0	0	0	0	0	0	0
1006	OTU_11668	0	0	0	0	0	0	0	0	0	0	0	0	0	0	0	0	0	0	0	0	0	0	0	0	0	0	0	0	0	0	0	2	0	0	0	0	0	0	0	0	0	0	0	0	0	0	0	0
1007	OTU_11669	0	0	0	0	0	0	0	0	0	0	0	0	0	0	0	0	0	0	0	0	0	0	0	3	3	4	2	7	4	4	5	3	1	0	0	0	0	0	0	0	0	0	0	0	0	0	0	0
1008	OTU_11672	0	0	0	0	0	0	0	0	0	0	0	0	0	0	0	0	0	0	0	0	0	0	0	0	0	0	0	0	0	0	0	4	0	0	0	0	0	0	0	0	0	0	0	0	0	0	0	0
1009	OTU_11674	0	0	0	0	0	0	0	0	0	0	0	0	0	0	0	0	0	0	0	0	0	0	0	0	0	1	0	0	0	0	1	0	0	0	0	0	0	0	0	0	0	0	0	0	0	0	0	0
1010	OTU_11675	0	0	0	0	0	0	0	0	0	0	0	0	0	0	0	0	2	0	0	0	0	0	0	0	0	0	0	0	0	0	4	5	0	0	0	0	0	0	0	1	0	0	0	0	0	0	0	0
1011	OTU_11676	0	0	0	0	0	0	0	0	0	0	0	0	0	0	0	0	0	0	0	0	0	0	0	0	0	0	0	0	0	0	9	8	3	0	0	0	0	0	0	0	0	0	0	0	0	0	0	0
1012	OTU_11677	0	0	0	0	0	0	0	0	0	0	0	0	0	0	0	0	3	0	0	0	0	0	0	0	0	0	0	0	0	0	0	0	0	0	0	0	0	0	0	0	0	0	0	2	0	0	0	0
1013	OTU_11680	0	0	0	0	0	2	0	0	0	0	0	0	0	0	0	0	0	0	0	0	0	0	0	7	3	1	0	0	0	1	5	4	1	0	0	0	0	0	0	0	0	0	0	0	0	0	0	4
1014	OTU_11681	0	0	0	0	0	0	0	0	0	0	0	0	0	0	0	0	0	0	0	0	0	0	0	0	0	0	0	0	0	0	6	18	0	0	0	0	0	0	0	0	0	0	0	0	0	0	0	0
1015	OTU_11683	0	0	0	0	0	0	0	0	0	0	0	0	0	0	0	0	0	0	0	0	0	0	0	0	0	0	0	0	0	0	7	0	0	0	0	0	0	0	0	0	0	0	0	0	0	0	0	0
1016	OTU_11684	0	0	0	0	0	0	0	0	0	0	0	0	0	0	0	0	0	0	0	0	0	0	0	0	6	2	0	0	0	0	2	0	0	0	0	0	0	0	0	0	0	0	0	0	0	0	0	0
1017	OTU_11685	0	0	0	0	0	0	0	0	0	0	0	0	0	0	0	0	0	0	0	0	246	4	6	34	103	37	59	92	26	50	239	293	233	0	0	0	0	0	0	0	0	0	0	0	0	0	0	0
1018	OTU_11686	0	0	0	0	0	0	0	0	0	0	0	0	0	0	0	0	0	0	0	0	0	0	0	0	0	0	0	0	0	0	2	2	0	0	0	0	0	0	0	0	0	0	0	0	0	0	0	0
1019	OTU_11688	0	0	0	0	0	0	0	0	0	0	0	0	0	0	0	0	0	0	0	0	0	0	0	0	0	0	0	0	0	0	0	2	2	0	0	0	0	0	0	0	0	0	0	0	0	0	0	0
1020	OTU_1169	0	0	0	0	0	1	0	0	0	0	0	0	2	0	0	0	0	0	10	0	1	0	0	18	21	8	6	98	57	33	0	0	0	0	0	0	0	0	0	3	0	0	6	7	0	0	5	0
1021	OTU_11690	0	0	0	0	0	0	0	0	0	0	0	0	0	0	0	0	0	0	0	0	0	0	0	0	0	0	0	0	0	0	0	0	0	0	0	0	0	0	0	0	0	0	0	0	0	0	0	0
1022	OTU_11692	0	0	0	5	0	0	0	0	0	0	0	0	0	0	0	0	0	0	0	0	175	621	281	214	261	317	114	261	210	177	293	291	317	0	0	0	0	0	0	0	0	0	0	0	0	0	0	0
1023	OTU_11693	0	0	0	2	0	0	0	0	0	0	0	0	0	0	0	0	0	0	0	0	0	0	0	0	0	1	0	0	0	0	0	0	0	0	0	0	2	0	0	0	0	0	0	0	0	0	0	0
1024	OTU_11696	0	0	4	0	0	0	0	0	0	0	0	0	0	0	0	0	0	0	0	0	0	0	0	0	0	0	0	0	0	0	0	0	0	0	0	0	0	0	0	0	0	0	0	0	0	0	0	0
1025	OTU_11697	0	0	2	0	0	0	0	0	0	0	0	0	0	0	0	0	0	0	0	0	0	0	0	0	0	0	0	0	0	0	0	0	0	0	0	0	0	0	0	0	0	0	0	0	0	0	0	0
1026	OTU_11698	0	0	6	0	0	0	0	0	0	0	0	0	0	0	0	0	0	0	0	0	0	0	0	0	0	0	0	0	0	0	0	0	0	0	0	0	0	0	0	0	0	0	0	0	0	0	0	0
1027	OTU_11699	0	0	2	0	0	0	0	0	0	0	0	0	0	0	0	0	0	0	0	0	0	0	0	0	0	0	0	0	0	0	0	0	0	0	0	0	0	0	0	0	0	0	0	0	0	0	0	0
1028	OTU_117	3	2	3	2	3	0	1	9	0	3	0	3	0	10	0	5	2	0	4	0	7	0	0	35	69	13	18	5	18	39	24	21	14	3	1	6	0	3	2	1	1	1	1	4	0	0	2	0
1029	OTU_1170	16	23	78	11	12	0	5	11	9	0	4	0	0	5	36	73	0	0	10	0	7	168	77	2	5	1	15	26	15	25	0	1	1	27	22	3	12	11	13	1	0	4	1	1	1	7	14	0
1030	OTU_11700	0	0	2	0	0	0	0	0	0	0	0	0	0	0	0	0	0	0	0	0	0	0	0	0	0	0	0	0	0	0	0	0	0	0	0	0	0	0	0	0	0	0	0	0	0	0	0	0
1031	OTU_11701	1	0	2	0	0	0	0	1	0	0	0	0	0	0	0	0	0	0	0	0	0	0	0	0	0	0	0	0	0	0	0	0	0	1	0	0	0	0	0	0	0	0	0	0	0	0	0	0
1032	OTU_11702	0	0	2	0	0	0	0	0	0	0	0	0	0	0	0	0	0	0	0	0	0	276	151	0	0	0	0	2	0	3	0	0	0	0	0	0	0	0	0	0	0	0	0	0	0	0	0	0
1033	OTU_11703	0	0	0	0	2	0	0	0	0	0	0	0	0	0	0	0	0	0	0	0	0	0	0	0	0	0	0	0	0	0	0	0	0	0	0	0	0	0	0	0	0	0	0	0	0	0	0	0
1034	OTU_11705	0	0	0	0	2	0	0	0	0	0	0	0	0	0	0	0	0	0	0	0	0	0	0	0	0	0	0	0	0	0	0	0	0	0	0	0	0	0	0	0	0	0	0	0	0	0	0	0
1035	OTU_11706	0	0	0	0	3	0	0	0	0	0	0	0	0	0	0	0	0	0	0	0	0	0	0	0	0	0	0	0	0	0	0	0	0	0	0	0	0	0	0	0	0	0	0	0	0	0	0	0
1036	OTU_11707	0	0	0	0	2	0	0	0	0	0	0	0	0	0	0	0	0	0	0	0	23	1	5	43	48	24	11	33	103	118	68	77	14	0	0	0	0	0	0	0	0	0	0	0	0	0	0	0
1037	OTU_1171	0	0	0	0	0	0	0	0	0	0	0	0	0	0	0	0	0	3	0	0	0	0	0	0	0	0	0	0	0	23	20	151	0	0	0	0	0	0	0	0	0	0	0	0	0	0	0	2
1038	OTU_11711	0	0	0	2	0	0	0	0	0	0	0	0	0	0	0	0	0	0	0	0	0	0	0	0	0	0	0	0	0	0	0	0	0	0	0	0	0	0	0	0	0	0	0	0	0	0	0	0
1039	OTU_11712	0	0	0	2	0	0	0	0	0	0	0	0	0	0	0	0	0	0	0	0	0	0	0	0	0	0	0	0	0	0	0	0	0	0	0	0	0	0	0	0	0	0	0	0	0	0	0	0
1040	OTU_11717	0	0	0	0	0	0	0	0	0	0	0	0	0	0	0	0	0	0	0	0	36	0	3	6	38	63	38	49	100	35	94	70	22	0	0	0	0	0	0	0	0	0	0	0	0	0	0	0
1041	OTU_1172	0	0	0	0	0	0	0	0	0	0	3	0	25	0	0	0	1	9	0	0	12	0	0	0	15	6	0	0	0	0	13	17	146	0	0	0	0	0	0	0	0	0	0	0	0	0	0	0
1042	OTU_11720	0	0	0	0	0	0	0	0	0	0	0	0	0	0	0	0	0	0	0	0	0	0	0	0	0	0	0	0	0	0	0	0	0	0	0	0	0	0	0	0	0	0	0	0	0	0	0	0
1043	OTU_11721	0	0	0	0	0	0	0	0	0	0	0	0	0	0	0	0	0	0	0	0	0	0	0	0	0	1	0	2	0	3	0	0	0	0	0	0	0	0	0	0	0	0	0	0	0	0	0	0
1044	OTU_11722	0	0	0	0	0	0	0	0	0	0	0	0	0	0	0	0	0	0	0	0	4	9	1	3	4	3	14	26	33	22	5	0	22	0	0	0	0	0	0	0	0	0	0	0	0	0	0	0
1045	OTU_11725	0	0	2	0	0	0	0	0	0	0	0	0	0	0	0	0	0	0	0	0	0	0	0	0	0	0	0	0	0	0	0	0	0	0	0	0	0	0	0	0	0	0	0	0	0	0	0	0
1046	OTU_11726	0	0	3	0	0	0	0	0	0	0	0	0	0	0	0	0	0	0	0	0	0	0	0	0	0	0	0	0	0	0	0	0	0	0	0	0	0	0	0	0	0	0	0	0	0	0	0	0
1047	OTU_11728	0	3	6	0	0	0	0	0	0	0	0	0	0	0	0	0	0	0	0	0	0	0	0	0	0	0	0	2	0	0	0	0	0	0	0	0	0	0	0	0	0	0	0	0	0	0	0	0
1048	OTU_11729	0	0	0	0	0	0	0	0	0	0	0	0	0	0	0	0	0	0	0	0	0	6	5	0	2	0	4	2	16	9	0	0	0	0	0	0	0	0	0	0	0	0	0	0	0	0	0	0
1049	OTU_11731	0	0	4	0	0	0	0	0	0	0	0	0	0	0	0	0	0	0	0	0	0	0	0	0	0	0	0	0	0	0	0	0	0	0	0	0	0	0	0	0	0	0	0	0	0	0	0	0
1050	OTU_11732	0	0	2	0	0	0	0	0	0	0	0	0	0	0	0	0	0	0	0	0	0	0	0	0	0	0	0	0	0	1	0	0	0	0	0	0	0	0	0	0	0	0	0	0	0	0	0	0
1051	OTU_11733	0	0	0	0	0	2	0	0	0	0	0	0	0	0	0	0	0	0	0	0	0	0	0	0	0	0	0	0	0	0	0	0	0	0	0	0	0	0	0	0	0	0	0	0	0	0	0	0
1052	OTU_11734	0	0	0	0	0	4	0	0	0	0	0	0	0	0	0	0	0	0	0	0	0	0	0	0	0	0	0	0	0	0	0	0	0	0	0	0	0	0	0	0	0	0	0	0	0	0	0	0
1053	OTU_11735	0	0	0	0	0	2	0	0	0	0	0	0	0	0	0	0	0	0	0	0	0	0	0	0	0	0	0	0	1	0	0	0	0	0	0	0	0	0	0	0	0	0	0	0	0	0	0	0
1054	OTU_11736	0	0	0	0	0	6	0	0	0	0	0	0	0	0	0	0	0	0	0	0	0	0	0	0	0	0	0	0	0	0	0	0	2	0	0	0	0	0	0	0	0	0	0	0	0	0	0	0
1055	OTU_11737	0	0	0	0	0	5	0	0	0	0	0	0	0	0	0	0	0	0	0	0	0	0	0	0	0	0	0	0	0	0	0	0	0	0	0	0	0	0	0	0	0	0	0	0	0	0	0	0
1056	OTU_11738	0	0	0	0	0	3	0	0	0	0	0	0	0	0	0	0	0	0	0	0	0	0	0	0	0	0	0	0	0	0	0	0	0	0	0	0	0	0	0	0	0	0	0	0	0	0	0	0
1057	OTU_11739	0	0	0	0	0	2	0	0	0	0	0	0	0	0	0	0	0	0	0	0	0	0	0	0	0	0	0	0	0	0	0	0	0	0	0	0	0	0	0	0	0	0	0	0	0	0	0	0
1058	OTU_11740	0	0	0	0	0	4	0	1	0	0	0	1	0	0	0	0	0	0	0	0	0	0	0	2	0	0	0	0	0	0	0	0	0	0	0	0	0	0	0	0	0	0	0	0	0	0	0	0
1059	OTU_11744	0	0	0	0	0	2	0	0	0	0	0	0	0	0	0	0	0	0	0	0	0	0	0	10	10	16	3	4	2	0	0	1	0	0	0	0	0	0	0	0	0	0	0	0	0	0	0	0
1060	OTU_11745	0	0	0	0	0	0	2	0	0	0	0	0	0	0	0	0	0	0	0	0	0	0	0	0	0	0	0	0	0	0	0	0	0	0	0	0	0	0	0	0	0	0	0	0	0	0	0	0
1061	OTU_11746	0	0	0	0	0	0	3	0	0	0	0	0	0	0	0	0	0	0	0	0	0	0	0	0	0	0	0	0	0	0	0	0	0	0	0	0	0	0	0	0	0	0	0	0	0	0	0	0
1062	OTU_11747	0	0	0	0	0	0	2	0	0	0	0	0	0	0	0	0	0	0	0	0	4	2	1	0	2	0	0	1	0	0	2	1	3	0	0	0	0	0	0	0	0	0	0	0	0	0	0	0
1063	OTU_11748	0	0	0	0	0	0	2	0	0	0	0	0	0	0	0	0	0	0	0	0	0	0	0	0	0	0	0	0	0	0	0	0	0	0	0	0	0	0	0	0	0	0	0	0	0	0	0	0
1064	OTU_11749	0	0	0	0	0	0	2	0	0	0	0	0	0	0	0	0	0	0	0	0	0	0	0	1	0	1	1	1	0	0	1	0	0	0	0	0	0	0	0	0	0	0	0	0	0	0	0	0
1065	OTU_1175	0	0	0	0	0	0	0	0	0	0	0	37	0	0	0	0	16	0	0	0	0	0	0	0	0	0	0	0	0	0	45	48	0	0	0	0	0	0	0	0	0	0	1	0	0	0	0	2
1066	OTU_11750	0	0	0	0	0	0	2	0	0	0	0	0	0	0	0	0	0	0	0	0	15	0	0	41	7	33	38	7	7	37	6	15	3	0	0	0	0	0	0	0	0	0	0	0	0	0	0	0
1067	OTU_11751	0	0	0	0	0	0	2	0	0	0	0	0	0	0	0	0	0	0	0	0	0	0	0	0	0	0	0	0	0	0	0	0	0	0	0	0	0	0	0	0	0	0	0	0	0	0	0	0
1068	OTU_11752	0	0	0	0	0	0	2	0	0	0	0	0	0	0	0	0	0	0	0	0	0	0	0	0	1	0	0	0	0	0	0	0	0	0	0	0	0	3	0	0	0	1	2	0	0	0	0	0
1069	OTU_11753	0	0	0	0	0	0	13	0	0	0	0	0	0	0	0	0	0	0	0	0	0	0	0	0	0	0	0	0	0	0	0	0	0	0	0	0	0	0	0	0	0	0	0	0	0	0	0	0
1070	OTU_11755	0	0	0	0	0	0	2	0	0	0	0	0	0	0	0	0	0	0	0	0	0	0	0	0	0	0	0	0	0	0	0	0	0	0	0	0	0	0	0	0	0	0	0	0	0	0	0	0
1071	OTU_11756	0	0	0	0	0	0	2	0	0	0	0	0	0	0	0	0	0	0	0	0	0	1	0	0	1	0	1	26	22	9	0	0	13	0	0	0	0	0	0	0	0	0	0	0	0	0	0	0
1072	OTU_11757	0	0	0	0	0	0	2	0	0	0	0	0	0	0	0	0	0	0	0	0	0	0	0	0	0	0	0	0	0	0	0	0	0	0	0	0	0	0	0	0	0	0	0	0	0	0	0	0
1073	OTU_11759	0	0	0	0	0	0	4	0	0	0	0	0	0	0	0	0	0	0	0	0	0	0	0	0	0	0	0	0	0	0	0	0	0	0	0	0	0	0	0	0	0	0	0	0	0	0	0	0
1074	OTU_11760	0	0	0	0	0	3	0	0	0	0	0	0	0	0	0	0	0	0	0	0	0	0	0	0	0	0	0	0	0	0	0	0	0	0	0	0	0	0	0	0	0	0	0	0	0	0	0	0
1075	OTU_11761	0	0	0	0	0	4	0	0	0	1	0	0	1	5	0	0	0	0	0	0	0	0	0	0	1	4	0	0	0	0	0	0	0	0	0	0	0	0	0	0	0	0	0	0	1	0	0	0
1076	OTU_11763	0	0	0	0	3	0	0	0	0	0	0	0	0	0	0	0	0	0	0	0	0	0	0	0	2	0	0	0	0	0	0	0	0	0	0	0	0	1	0	0	0	0	0	0	0	0	0	0
1077	OTU_11764	0	0	0	0	4	0	0	0	0	0	0	0	0	0	0	0	0	0	0	0	0	0	0	0	0	0	0	0	0	0	0	0	0	0	0	0	0	0	0	0	0	0	0	0	0	0	0	0
1078	OTU_11765	0	4	0	0	2	0	0	0	0	0	5	0	0	0	0	0	0	0	0	0	0	0	0	0	0	0	0	0	0	0	0	0	1	0	0	0	0	0	2	0	0	0	1	0	0	0	0	0
1079	OTU_11766	0	0	0	0	2	0	0	0	0	0	0	0	0	0	0	0	0	0	0	0	0	0	0	0	0	0	0	0	0	0	0	0	0	0	0	0	0	0	0	0	0	0	0	0	0	0	0	0
1080	OTU_11767	0	0	0	0	4	0	0	0	0	0	0	0	0	0	0	0	0	0	0	0	0	0	0	0	0	0	0	0	0	0	0	0	0	0	0	0	0	0	0	0	0	0	0	0	0	0	0	0
1081	OTU_11768	0	0	0	0	3	0	0	0	0	0	0	0	0	0	0	0	0	0	0	0	0	0	0	0	0	0	0	0	0	0	0	0	0	0	0	0	0	0	0	0	0	0	0	0	0	0	0	0
1082	OTU_11769	0	0	0	0	2	0	0	0	0	0	0	0	0	0	0	0	0	0	0	0	0	0	0	0	0	0	0	0	0	0	0	0	0	0	0	0	0	0	0	0	0	0	0	0	0	0	0	0
1083	OTU_1177	0	2	0	0	0	0	0	0	0	0	0	0	0	0	0	0	0	0	0	0	0	2	0	0	0	0	0	0	0	0	0	0	0	0	0	0	0	0	0	0	0	0	0	0	0	0	0	0
1084	OTU_11771	0	0	0	0	4	0	0	0	0	0	0	0	0	0	0	0	0	0	0	0	0	0	0	0	0	0	0	0	0	0	0	0	0	0	0	0	0	0	0	0	0	0	0	0	0	0	0	0
1085	OTU_11774	0	0	0	0	2	0	0	0	0	0	0	0	0	0	0	0	0	0	0	0	0	0	0	0	0	0	0	0	0	0	0	0	0	0	0	0	0	0	0	0	0	0	0	0	0	0	7	0
1086	OTU_11777	0	0	0	1	3	0	0	0	0	0	0	0	0	0	0	0	0	0	0	0	0	0	0	0	0	0	0	0	0	1	0	0	0	0	0	0	0	0	0	0	0	0	0	0	0	0	3	0
1087	OTU_11778	0	0	0	0	2	0	0	0	0	0	0	0	0	0	0	0	0	0	0	0	0	0	1	4	5	1	5	3	1	6	1	4	1	0	0	0	0	0	0	0	0	0	0	0	0	0	0	0
1088	OTU_11779	0	0	0	0	2	0	0	0	0	0	0	0	0	0	0	0	0	0	0	0	0	0	0	0	0	0	0	0	0	0	0	0	0	0	0	0	0	0	0	0	0	0	0	0	0	0	0	0
1089	OTU_1178	0	0	0	0	0	0	0	0	0	0	0	0	3	0	0	0	0	0	0	0	161	3	6	0	0	1	0	0	0	0	0	0	27	0	0	0	0	0	0	0	0	0	0	0	0	0	0	0
1090	OTU_11780	0	0	0	0	2	0	0	0	0	0	0	0	0	0	0	0	0	0	0	0	0	0	0	0	0	0	0	0	0	0	2	6	0	0	0	0	0	0	1	0	1	0	0	0	0	0	0	0
1091	OTU_11781	0	0	0	0	2	0	0	0	0	0	0	0	0	0	0	0	0	0	0	0	0	0	0	0	0	0	0	0	0	0	0	0	0	0	0	0	0	0	0	0	0	0	0	0	0	0	0	0
1092	OTU_11783	0	0	0	0	0	5	1	0	0	0	0	0	0	0	0	0	0	0	0	0	0	0	0	2	0	0	0	0	0	0	0	0	0	0	0	0	0	0	0	3	0	0	1	0	0	0	0	0
1093	OTU_11784	0	0	0	0	0	12	6	0	0	8	0	0	0	15	0	2	1	0	3	0	0	0	0	5	2	1	6	3	1	4	1	0	0	0	0	1	0	1	0	4	3	1	15	0	0	0	0	0
1094	OTU_11785	0	0	0	0	2	0	0	0	0	0	0	0	0	0	0	0	0	0	0	0	0	0	0	0	0	0	0	0	0	0	0	0	0	0	0	0	0	0	0	0	0	0	0	0	0	0	0	0
1095	OTU_11786	0	0	0	0	2	0	0	0	0	0	0	0	0	0	0	0	0	0	0	0	0	0	0	0	0	0	0	0	0	0	0	0	0	0	0	0	0	0	0	0	0	0	0	0	0	0	0	0
1096	OTU_11787	0	0	0	0	2	0	0	0	0	0	0	0	0	0	0	0	0	0	0	0	15	1	1	0	0	0	0	0	0	4	0	1	0	0	0	0	0	0	0	0	0	0	0	0	0	0	0	0
1097	OTU_11788	0	0	0	0	0	4	0	0	0	0	0	0	0	0	0	0	0	0	0	0	0	0	0	0	0	0	0	0	0	0	0	0	0	0	0	0	0	0	0	0	0	0	0	2	0	0	0	0
1098	OTU_11790	0	0	0	0	0	2	0	0	0	0	0	0	0	0	0	0	0	0	0	0	0	0	0	0	0	0	0	0	0	0	0	0	0	0	0	0	0	0	0	0	0	0	0	0	0	0	0	0
1099	OTU_11791	0	0	0	0	0	3	0	0	0	0	0	0	0	0	0	0	0	0	0	0	0	0	0	0	0	0	0	0	0	0	0	0	0	0	0	0	0	0	0	0	0	0	0	0	0	0	0	0
1100	OTU_11792	0	0	0	0	2	0	0	0	0	0	0	0	0	0	0	0	0	0	0	0	0	0	0	0	0	0	0	0	0	0	0	0	0	0	0	0	0	0	0	0	0	0	0	0	0	0	0	0
1101	OTU_11793	0	0	0	0	0	4	0	0	0	0	0	0	0	0	0	0	0	0	0	0	0	0	0	0	0	0	0	0	0	0	0	0	0	0	0	0	0	0	0	0	0	0	0	0	0	0	0	0
1102	OTU_118	0	0	2	0	0	0	0	0	0	0	0	0	0	0	0	1	0	0	0	53	0	22	7	0	0	0	0	0	0	0	0	0	0	0	0	0	0	0	0	0	0	0	0	0	0	0	0	0
1103	OTU_1180	0	0	0	0	0	0	0	0	0	0	22	0	3	0	0	0	2	4	0	2	4	7	14	0	0	1	0	75	57	23	8	26	0	0	0	9	0	0	0	14	0	4	0	0	19	0	0	0
1104	OTU_1181	3	28	23	3	21	0	0	7	4	0	7	0	0	1	10	5	0	11	0	0	0	0	8	26	16	0	0	0	0	10	0	0	0	6	2	9	46	7	15	0	6	0	0	3	0	0	14	0
1105	OTU_11812	0	0	0	0	0	0	0	0	0	0	0	0	0	0	0	0	0	0	0	0	1	0	0	0	0	4	0	0	0	1	0	0	0	0	0	0	0	0	0	1	0	0	0	0	0	0	0	0
1106	OTU_1182	0	10	1	1	2	2	5	0	2	0	3	0	4	3	5	0	4	6	10	0	36	4	0	10	7	10	6	19	2	5	36	29	16	0	0	0	0	0	0	3	0	3	4	0	1	3	4	0
1107	OTU_11820	0	0	0	0	0	0	0	0	0	0	0	0	0	0	0	0	0	0	0	0	0	0	0	0	0	0	0	0	0	0	0	0	1	0	0	0	0	0	0	0	0	0	0	0	0	0	0	0
1108	OTU_11827	0	0	0	0	0	0	0	0	0	0	0	0	0	0	0	0	0	0	0	0	0	0	0	0	0	0	0	0	0	0	0	0	0	0	0	0	0	0	0	0	0	0	0	0	0	0	0	0
1109	OTU_11828	0	0	0	0	0	0	0	0	0	0	0	0	0	0	0	0	0	0	0	0	0	0	0	0	0	0	0	0	0	0	0	0	0	0	0	0	0	0	0	0	0	0	0	0	0	0	0	0
1110	OTU_11829	0	0	0	0	0	0	0	0	0	0	0	0	36	0	0	0	0	0	0	0	7	0	0	0	0	0	0	0	0	0	0	0	5	0	0	0	0	0	0	0	0	0	0	0	0	0	0	0
1111	OTU_1183	13	0	0	0	0	0	0	97	343	0	0	0	0	13	0	3	1	0	0	0	0	2	5	0	0	0	52	21	50	250	0	0	0	0	0	0	0	0	0	0	0	8	0	0	21	0	2	0
1112	OTU_11832	0	0	0	0	0	0	0	0	0	0	0	0	0	0	0	0	0	0	0	0	0	0	0	0	0	0	0	0	0	0	0	0	0	0	0	0	0	0	0	0	0	0	0	0	0	0	0	0
1113	OTU_1184	0	0	0	0	0	0	0	0	0	0	0	0	0	0	0	0	1	4	0	0	12	10	6	0	0	0	0	0	0	0	84	77	0	0	0	0	0	0	0	0	0	0	0	0	0	0	0	0
1114	OTU_11840	0	0	0	0	0	0	0	0	0	0	0	0	0	0	0	0	0	0	0	0	1	0	0	2	0	0	0	0	0	0	7	8	0	0	0	0	0	0	0	0	0	0	0	0	0	0	0	0
1115	OTU_11847	0	0	0	0	0	0	0	0	0	0	0	0	0	0	0	0	0	0	0	0	0	0	0	3	0	0	0	0	0	0	0	0	0	0	0	0	0	0	0	0	0	0	0	0	0	0	0	0
1116	OTU_1185	0	0	15	0	0	0	0	0	0	0	0	0	0	0	0	0	0	0	0	0	0	0	0	0	0	0	0	0	0	0	0	0	0	0	0	0	0	0	0	0	0	0	0	0	3	0	0	0
1117	OTU_11852	0	0	0	0	0	0	0	0	0	0	0	0	0	0	0	0	0	0	0	0	13	0	0	13	26	18	10	1	7	8	27	21	9	0	0	0	0	0	0	0	0	0	0	0	0	0	0	0
1118	OTU_11857	0	0	0	0	0	0	0	0	0	0	0	0	0	0	0	0	0	0	0	0	4	1	0	15	14	7	5	5	23	11	28	31	2	0	0	0	0	0	0	0	0	0	0	0	0	0	0	0
1119	OTU_1186	0	1	1	0	2	0	1	1	2	0	0	0	0	0	0	0	4	3	2	0	16	4	2	13	16	52	12	21	25	5	9	29	7	0	0	0	0	0	0	2	3	0	0	2	0	11	1	0
1120	OTU_11860	0	0	0	0	0	0	0	0	0	0	0	0	0	0	0	0	0	0	0	0	0	0	0	0	0	0	0	0	0	0	0	0	0	0	0	0	0	0	0	0	0	0	0	0	0	0	0	3
1121	OTU_11869	0	0	0	0	0	0	0	0	0	0	0	0	0	0	0	0	0	0	0	0	0	0	0	0	0	0	0	0	0	0	0	0	10	0	0	0	0	0	0	0	0	0	0	0	0	0	0	0
1122	OTU_11870	0	0	0	0	0	0	0	0	0	0	0	0	0	0	0	0	0	0	0	0	0	0	0	0	3	0	0	0	0	0	0	0	6	0	0	0	0	0	0	0	0	0	0	0	0	0	0	0
1123	OTU_1188	2	0	0	0	2	0	38	4	22	0	0	0	0	4	26	0	0	5	17	0	0	0	0	8	43	8	30	65	51	76	25	20	15	0	0	1	0	0	0	2	0	0	9	3	0	0	0	1
1124	OTU_11880	0	0	0	0	0	0	0	0	0	0	0	0	0	0	0	0	0	0	0	0	1	5	0	40	6	15	3	5	12	6	16	23	0	0	0	0	0	0	0	0	0	0	0	0	0	0	0	0
1125	OTU_11886	0	0	0	0	0	0	0	0	0	0	0	0	0	0	0	0	0	0	0	0	10	0	0	0	0	0	0	0	0	0	0	0	0	0	0	0	0	0	0	0	0	0	0	0	0	0	0	0
1126	OTU_11888	0	0	0	0	0	0	0	0	0	0	0	0	0	0	0	0	0	0	0	0	29	2	2	0	0	0	0	0	0	0	0	0	39	0	0	0	0	0	0	0	0	0	0	0	0	0	0	0
1127	OTU_1189	0	0	46	0	0	0	1	0	0	0	0	0	0	0	0	2	0	0	0	0	0	15	15	0	0	0	0	0	0	0	0	0	0	0	0	0	0	0	2	0	0	0	0	0	0	0	1	0
1128	OTU_11893	0	0	0	0	0	0	0	0	0	0	0	0	0	0	0	0	0	0	0	0	0	0	0	0	0	0	0	0	0	0	0	0	0	0	0	0	0	0	0	0	0	0	0	0	0	0	0	0
1129	OTU_11894	0	0	0	0	0	0	0	0	0	0	0	0	0	0	0	0	0	0	0	0	5	2	1	0	0	0	0	0	0	0	0	0	3	0	0	0	0	0	0	0	0	0	0	0	0	0	0	0
1130	OTU_11895	0	0	0	0	0	0	0	0	0	0	0	0	0	5	0	0	0	0	0	0	3	0	0	0	0	0	0	0	0	0	0	0	1	0	0	0	0	0	0	0	0	0	0	0	0	0	0	0
1131	OTU_11896	0	0	0	0	0	0	0	0	0	0	0	0	0	0	0	0	0	0	0	0	0	1	2	0	0	0	0	0	0	0	0	0	0	0	0	0	0	0	0	0	0	0	0	0	0	0	0	1
1132	OTU_11899	0	0	0	0	0	0	0	0	0	0	0	0	0	0	0	0	0	0	0	0	1	0	0	0	0	0	0	0	0	0	0	0	0	0	0	0	0	0	0	0	0	0	0	0	0	0	0	0
1133	OTU_119	0	4	0	0	0	0	0	0	0	0	0	0	0	0	4	0	0	0	0	0	0	7	2	0	0	0	0	0	0	0	0	0	0	0	0	0	0	0	4	0	0	5	0	0	0	0	0	0
1134	OTU_1190	0	7	25	0	3	0	6	0	1	0	1	0	0	6	2	5	0	6	0	0	29	9	1	2	81	8	18	1	8	14	2	4	15	0	0	0	2	0	2	1	21	0	2	1	1	11	11	0
1135	OTU_11900	0	2	0	0	0	0	0	0	0	0	0	0	0	0	0	0	0	0	0	0	0	0	0	0	0	0	0	0	0	0	0	0	0	0	0	0	0	0	0	0	0	0	0	0	0	0	0	0
1136	OTU_11901	0	2	0	0	0	0	0	0	0	0	0	0	0	0	0	0	0	0	0	0	0	0	0	0	2	0	0	0	0	0	0	0	0	0	0	0	0	0	0	0	0	0	0	0	0	0	0	0
1137	OTU_11902	0	2	0	0	0	0	0	0	0	0	0	0	0	0	0	0	0	0	0	0	0	0	0	0	0	0	0	0	0	0	0	0	0	0	0	0	0	0	0	0	0	0	0	0	0	0	0	0
1138	OTU_11905	0	3	0	0	0	0	0	0	0	0	0	0	0	0	0	0	0	0	0	0	1	0	0	0	2	0	0	0	0	0	0	0	0	0	0	0	0	0	0	0	0	0	0	0	0	0	0	0
1139	OTU_11906	0	4	0	0	0	0	0	0	0	0	0	0	0	0	1	0	0	0	0	0	5	0	0	0	2	0	3	2	5	1	2	0	2	0	0	0	0	0	0	0	0	0	0	0	0	0	0	0
1140	OTU_11907	0	5	0	0	0	0	0	0	0	0	0	0	0	0	0	0	0	0	0	0	0	0	0	0	0	0	0	0	0	0	0	0	0	0	0	0	0	0	0	0	0	0	0	0	0	0	0	0
1141	OTU_11908	0	3	0	0	0	0	0	0	0	0	0	0	0	0	0	0	0	0	0	0	0	0	0	0	0	0	0	0	0	0	0	0	0	0	0	0	0	0	0	0	0	0	0	0	0	0	0	0
1142	OTU_11909	0	2	0	0	0	0	0	0	0	0	0	0	0	0	0	0	0	0	0	0	0	0	0	0	0	0	0	2	0	1	0	0	0	0	0	0	0	0	0	0	0	0	0	0	0	0	0	0
1143	OTU_1191	12	22	0	5	3	0	10	0	29	0	6	0	0	3	33	2	0	31	25	0	0	0	0	0	2	0	70	38	50	73	0	0	0	0	2	0	0	0	8	0	5	0	0	0	0	9	8	0
1144	OTU_11911	0	6	1	0	3	0	0	0	0	0	0	0	0	0	1	0	0	0	0	0	2	2	0	2	12	11	3	7	1	2	0	3	5	0	0	0	0	0	0	0	3	0	1	0	0	0	0	0
1145	OTU_11912	0	2	0	0	0	0	0	0	0	0	0	0	0	0	0	0	0	0	0	0	0	0	0	0	0	0	0	0	0	0	0	0	0	0	0	0	0	0	0	0	0	0	0	0	0	0	0	0
1146	OTU_11913	0	2	0	0	0	0	0	0	0	0	0	0	0	0	0	0	0	0	0	0	0	0	0	0	0	0	0	0	0	0	0	0	0	0	0	0	0	0	0	0	0	0	0	0	0	0	0	0
1147	OTU_11914	0	2	0	0	0	0	0	0	0	0	0	0	0	0	0	0	0	0	0	0	16	1	1	0	6	1	11	60	42	23	0	0	14	0	0	0	0	0	0	0	0	0	0	0	0	0	0	0
1148	OTU_11916	2	0	0	0	2	0	0	0	0	0	0	0	0	0	0	0	0	0	0	0	0	0	0	0	0	6	0	0	0	0	0	0	0	0	0	0	0	0	0	0	0	0	1	0	0	0	0	0
1149	OTU_11917	3	0	0	0	1	0	0	0	0	0	0	0	0	0	0	0	0	0	0	0	2	0	1	12	5	12	3	9	7	5	8	6	2	0	0	0	0	0	0	0	0	0	0	0	0	0	0	0
1150	OTU_11919	0	2	0	0	0	0	0	0	0	0	0	0	0	0	0	0	0	0	0	0	14	0	1	3	66	5	42	93	41	64	1	0	168	0	0	0	0	0	0	0	0	0	0	0	0	0	0	0
1151	OTU_1192	0	16	0	0	1	0	1	4	6	0	0	0	0	12	4	0	0	0	3	0	0	0	0	0	3	2	27	89	75	30	0	0	0	1	3	0	2	3	2	0	2	5	0	0	5	1	1	0
1152	OTU_11920	0	2	0	0	0	0	0	0	0	0	0	0	0	0	0	0	0	0	0	0	0	0	0	0	0	0	0	0	0	0	0	0	0	0	0	0	0	0	0	0	0	0	0	0	0	0	0	0
1153	OTU_11921	0	2	0	0	0	0	0	0	0	0	0	0	0	0	0	0	0	0	0	0	0	0	0	0	0	0	0	0	0	0	0	0	0	0	0	0	0	0	0	0	0	0	0	0	0	0	0	0
1154	OTU_11922	0	2	0	0	0	0	0	0	0	0	0	0	0	0	0	0	0	0	0	0	20	0	2	4	18	28	17	40	14	24	12	11	43	0	0	0	0	0	0	0	0	0	0	0	0	0	0	0
1155	OTU_11923	0	2	0	0	0	0	0	0	0	0	0	0	0	0	0	0	0	0	0	0	0	0	0	0	0	0	0	0	0	0	0	0	0	0	0	0	0	0	0	0	0	0	0	0	0	0	0	0
1156	OTU_11924	0	0	0	0	0	0	0	0	0	0	0	0	0	0	0	0	0	0	0	0	0	0	0	0	0	0	0	0	0	0	0	0	0	0	0	0	0	0	0	0	0	0	0	0	0	0	0	0
1157	OTU_11926	0	0	0	0	0	0	0	0	0	0	0	0	0	0	0	0	0	0	0	0	14	0	0	0	0	0	0	0	0	0	0	0	32	0	0	0	0	0	0	0	0	0	0	0	0	0	0	0
1158	OTU_11927	0	0	0	0	0	0	0	0	0	0	0	0	4	0	0	0	0	0	0	0	7	1	4	0	0	0	0	0	0	0	0	0	4	0	0	0	0	0	0	0	0	0	0	0	0	0	0	0
1159	OTU_11928	0	0	0	0	0	0	0	0	0	0	0	0	0	0	0	0	0	0	0	0	0	0	0	0	0	0	0	0	0	0	0	0	0	0	0	0	0	0	0	0	0	0	0	0	0	0	0	1
1160	OTU_11929	3	0	0	0	0	0	0	0	0	0	0	0	0	0	0	0	0	0	0	0	0	0	0	0	0	0	0	0	0	0	0	0	0	0	0	0	0	0	0	0	0	0	0	0	0	0	0	0
1161	OTU_1193	2	0	0	0	0	3	0	0	0	0	0	0	0	0	0	3	0	0	0	0	0	0	6	0	0	0	1	3	4	0	3	6	0	0	0	0	0	3	0	0	3	1	0	0	1	0	4	0
1162	OTU_11930	2	0	0	0	0	0	0	0	0	0	0	0	0	0	0	0	0	0	0	0	0	0	0	0	0	0	0	0	0	0	0	0	0	0	0	0	0	0	0	0	0	0	0	0	0	0	0	0
1163	OTU_11931	2	0	0	0	0	0	0	0	0	0	0	0	0	0	0	0	0	0	0	0	0	0	0	0	0	0	0	0	0	0	0	0	0	0	0	0	0	0	0	0	0	1	0	0	0	0	0	0
1164	OTU_11932	3	0	0	0	0	0	0	0	0	0	0	0	0	0	0	0	0	0	0	0	0	0	0	0	0	0	0	0	0	0	0	0	0	0	0	0	0	0	0	0	0	0	0	0	0	0	0	0
1165	OTU_11933	2	0	0	0	0	0	0	1	0	0	0	0	0	0	0	0	0	0	0	0	0	0	0	0	2	2	0	2	1	2	0	0	0	0	0	0	0	0	0	0	0	0	0	0	0	0	0	0
1166	OTU_11937	0	0	0	0	0	0	0	0	0	0	0	0	0	0	0	0	0	0	0	0	0	0	0	0	0	0	0	0	0	0	0	0	0	0	0	0	0	0	0	0	0	0	0	0	0	0	0	0
1167	OTU_1194	0	0	0	0	0	0	0	0	0	0	0	2	0	2	0	0	10	0	0	0	0	0	0	109	0	16	3	14	2	6	92	126	0	0	0	0	0	0	0	32	0	0	25	19	0	0	0	11
1168	OTU_11949	0	0	0	0	0	0	0	0	0	0	0	0	0	0	0	0	0	0	0	0	0	0	0	0	0	0	0	0	0	0	0	0	2	0	0	0	0	0	0	0	0	0	0	0	0	0	0	0
1169	OTU_11951	3	0	0	0	0	0	0	0	1	0	0	0	0	0	0	0	1	0	0	0	0	0	0	0	0	0	1	0	0	1	0	0	0	0	0	0	0	0	0	0	0	0	0	0	1	0	0	0
1170	OTU_11953	3	0	0	0	0	0	0	0	0	0	0	0	0	0	0	0	0	0	0	0	0	0	0	0	0	0	0	0	0	1	0	0	0	0	0	0	0	0	0	0	0	0	0	0	0	0	0	0
1171	OTU_11954	2	0	0	0	0	0	0	0	0	0	0	0	0	0	0	0	0	0	0	0	0	0	0	0	0	0	0	0	0	0	0	0	0	0	0	0	0	0	0	0	0	0	0	0	0	0	0	0
1172	OTU_11955	2	0	0	0	0	0	0	0	0	0	0	0	0	0	0	0	0	0	0	0	0	0	0	0	0	0	0	0	0	0	0	0	0	0	0	0	0	0	0	0	0	0	0	0	0	0	0	0
1173	OTU_11956	2	0	0	0	0	0	0	0	0	0	0	0	0	0	0	0	0	0	0	0	0	0	0	0	0	0	0	0	0	0	0	0	0	0	0	0	0	0	0	0	0	0	0	0	0	0	0	0
1174	OTU_11957	4	0	0	0	0	0	0	0	0	0	0	0	0	0	0	0	0	0	0	0	1	0	0	4	2	7	4	34	11	11	0	0	0	0	0	0	0	0	0	0	0	0	0	0	0	0	0	0
1175	OTU_11958	2	5	0	1	0	0	0	0	0	0	0	0	0	0	2	4	0	0	0	0	3	0	0	0	2	0	2	21	13	14	0	0	4	0	1	0	0	0	0	0	1	0	0	0	0	1	1	0
1176	OTU_11959	0	0	0	0	0	0	0	0	0	0	0	0	3	0	0	0	0	0	0	0	0	0	0	0	0	0	0	0	0	0	0	0	0	0	0	0	0	0	0	0	0	0	0	0	0	0	0	0
1177	OTU_1196	0	0	0	0	0	0	0	0	2	0	0	0	0	0	4	0	0	2	0	0	1	1	0	1	0	0	0	0	0	11	2	2	0	1	1	1	0	0	0	0	0	0	0	0	1	0	1	0
1178	OTU_11960	0	0	0	0	0	0	0	0	0	0	0	0	2	0	0	0	0	0	0	0	0	0	0	0	0	0	0	0	0	0	0	0	0	0	0	0	0	0	0	0	0	0	0	0	0	0	0	0
1179	OTU_11962	0	0	0	0	0	0	0	0	0	0	0	0	0	4	0	0	0	0	0	0	0	0	0	0	0	0	0	0	0	0	0	0	0	0	0	0	0	0	0	0	0	0	0	0	0	0	0	0
1180	OTU_11963	0	0	0	0	0	0	0	0	0	0	0	0	13	0	0	0	0	0	0	0	0	0	0	0	0	0	0	0	0	0	0	0	0	0	0	0	0	0	0	0	0	0	0	0	0	0	0	0
1181	OTU_11964	0	0	0	0	0	0	0	0	0	0	0	0	2	0	0	0	0	0	0	0	0	0	0	0	0	0	0	0	0	0	0	0	0	0	0	0	0	0	0	0	0	0	0	0	0	0	0	0
1182	OTU_11965	0	0	0	0	0	0	0	0	0	0	0	0	2	0	0	0	0	0	0	0	47	1	0	0	0	0	0	0	0	0	0	0	1	0	0	0	0	0	0	0	0	0	0	0	0	0	0	0
1183	OTU_11967	0	0	0	0	0	0	0	0	0	0	0	0	2	0	0	0	0	0	0	0	1	0	0	0	0	0	0	0	0	0	0	0	23	0	0	0	0	0	0	0	0	0	0	0	0	0	0	0
1184	OTU_11968	0	0	0	0	0	0	0	0	0	0	0	0	2	0	0	0	0	0	0	0	35	0	0	18	13	8	6	2	9	9	0	1	19	0	0	0	0	0	0	0	0	0	0	0	0	0	0	0
1185	OTU_11969	0	0	0	0	0	0	0	0	0	0	0	0	2	0	0	0	0	0	0	0	0	0	0	0	0	0	0	0	0	0	0	0	0	0	0	0	0	0	0	0	0	0	0	0	0	0	0	0
1186	OTU_1197	0	0	0	0	0	0	0	0	0	0	0	0	1	0	0	0	0	0	0	0	0	0	4	0	0	0	0	0	0	0	0	2	0	0	0	0	1	0	4	0	0	0	0	0	5	0	0	1
1187	OTU_11970	0	0	0	0	0	0	0	0	0	0	0	0	1	0	0	0	0	0	0	0	3	3	13	6	0	0	0	0	0	2	0	0	0	0	0	0	0	0	0	0	0	1	0	0	0	0	0	0
1188	OTU_11971	0	0	0	0	0	0	0	0	0	0	0	0	5	0	0	0	0	0	0	0	0	0	0	0	0	0	0	0	0	0	0	0	0	0	0	0	0	0	0	0	0	0	0	0	0	0	0	0
1189	OTU_11972	0	0	0	0	0	0	0	0	0	0	0	0	7	0	0	0	0	0	0	0	0	0	0	0	0	0	0	0	0	0	0	0	0	0	0	0	0	0	0	0	0	0	0	0	0	0	0	0
1190	OTU_11973	0	0	0	0	0	0	0	0	0	0	0	0	5	0	0	0	0	0	0	0	0	0	0	0	0	0	0	0	0	0	0	0	0	0	0	0	0	0	0	0	0	0	0	0	0	0	0	0
1191	OTU_11974	0	0	0	0	0	0	4	0	0	0	1	0	0	6	0	0	0	1	2	0	0	0	0	3	2	1	5	1	4	3	1	0	1	0	0	0	0	1	0	0	0	0	0	0	0	5	4	0
1192	OTU_11975	0	0	0	0	0	0	0	0	0	0	0	0	0	6	0	0	0	0	0	0	0	0	0	0	0	0	0	0	0	0	0	0	0	0	0	0	0	0	0	0	0	0	0	0	0	0	0	0
1193	OTU_11976	0	0	0	0	0	0	0	0	0	0	0	0	0	2	0	0	0	0	0	0	2	2	6	5	15	12	70	10	19	5	0	2	2	0	0	0	0	0	0	0	0	0	0	0	0	0	0	0
1194	OTU_11978	0	0	0	0	0	0	0	0	0	0	0	0	0	5	0	0	0	0	0	0	0	0	0	0	0	0	0	0	0	0	0	0	0	0	0	0	0	0	0	0	0	0	0	0	0	0	0	0
1195	OTU_11979	0	0	0	0	0	0	0	0	0	0	0	0	0	2	0	0	0	0	0	0	0	0	0	1	13	2	0	2	2	1	3	5	4	0	0	0	0	0	0	0	0	0	0	0	0	0	0	0
1196	OTU_1198	0	0	0	0	0	0	0	0	0	0	0	0	0	0	0	0	0	0	0	0	0	3	2	0	0	0	0	0	0	0	0	0	0	0	0	0	0	0	0	0	0	2	0	0	7	0	0	0
1197	OTU_11981	0	0	0	0	0	0	0	0	0	0	0	0	0	4	0	0	0	0	0	0	0	0	0	0	0	0	0	0	0	0	0	2	0	0	0	0	0	0	0	0	0	0	0	0	0	0	0	0
1198	OTU_11982	0	0	0	0	0	0	0	0	0	0	0	0	0	2	0	0	0	0	0	0	11	3	0	66	70	55	137	130	142	101	0	0	5	0	0	1	0	0	0	0	0	0	0	0	0	0	0	0
1199	OTU_11983	0	0	0	0	0	0	0	0	0	0	0	0	0	8	0	0	0	0	0	0	0	0	0	2	0	0	0	0	2	1	0	0	0	0	0	0	0	0	0	0	0	0	0	0	0	0	0	0
1200	OTU_11984	0	0	0	0	0	0	0	0	0	0	0	0	0	3	0	0	0	0	0	0	0	0	0	0	0	0	0	0	0	0	0	0	0	0	0	0	0	0	0	0	0	0	0	0	0	0	0	0
1201	OTU_11986	0	0	0	0	0	0	0	0	0	0	0	9	0	0	0	0	0	0	0	0	0	0	0	0	0	0	2	0	0	0	0	0	0	0	0	0	0	0	0	0	0	0	0	0	0	0	0	0
1202	OTU_11987	0	0	0	0	0	0	0	0	0	0	0	11	0	0	0	0	0	0	0	0	0	0	0	0	0	0	0	0	0	0	0	0	0	0	0	0	0	0	0	0	0	0	0	0	0	0	0	0
1203	OTU_11988	0	0	0	0	0	0	0	0	0	0	0	3	0	0	0	0	0	0	0	0	0	0	0	0	0	0	0	0	0	0	0	0	0	0	0	0	0	0	0	0	0	0	0	0	0	0	0	0
1204	OTU_11989	0	0	0	0	0	0	0	0	0	0	0	6	0	0	1	0	0	0	0	0	0	0	0	3	0	3	1	0	6	7	0	0	0	0	0	0	0	1	0	0	0	1	0	0	2	4	5	0
1205	OTU_11990	0	0	0	0	0	0	0	0	0	0	0	4	0	0	0	0	0	0	0	0	0	0	0	0	0	0	0	0	0	0	0	0	0	0	0	0	0	0	0	0	0	0	0	0	0	0	0	0
1206	OTU_11991	0	0	0	0	0	0	0	0	0	0	0	4	0	0	0	0	0	0	0	0	0	0	0	0	0	0	0	0	0	0	0	0	0	0	0	0	0	0	0	0	0	0	0	0	0	0	0	0
1207	OTU_11994	0	0	0	0	0	0	0	0	0	0	0	3	0	0	0	0	0	0	0	0	0	0	0	0	0	0	0	0	0	0	0	0	0	0	0	0	0	0	0	0	0	0	0	0	0	0	0	0
1208	OTU_11995	0	0	0	0	0	0	0	0	0	0	0	10	0	0	0	0	0	0	0	0	0	0	0	0	0	0	0	0	0	0	0	0	0	0	0	0	0	0	0	0	0	0	0	0	0	0	0	0
1209	OTU_11996	0	0	0	0	0	0	0	0	0	0	0	7	0	0	0	0	0	0	0	0	0	0	0	0	0	0	0	0	0	0	0	0	0	0	0	0	0	0	0	0	0	0	0	0	0	0	0	0
1210	OTU_11997	0	0	0	0	0	0	0	0	0	0	0	5	0	0	0	0	0	0	0	0	0	0	0	0	0	0	0	0	0	0	0	0	0	0	0	0	0	0	0	0	0	0	0	0	0	0	0	0
1211	OTU_11998	0	0	0	0	0	0	0	0	0	0	0	7	0	0	0	0	0	0	0	0	0	0	0	0	0	0	0	0	0	0	0	0	0	0	0	0	0	0	0	0	0	0	0	0	0	0	0	0
1212	OTU_12	1	53	28	5	8	18	66	2	34	4	28	24	18	0	21	25	28	5	4	392	15	509	201	21	64	15	12	54	117	84	12	17	21	2	2	0	2	0	12	0	13	1	1	1	0	9	85	22
1213	OTU_120	0	0	0	0	0	0	0	0	0	0	0	0	0	0	0	0	0	0	0	4	0	0	0	0	0	0	0	0	0	0	0	0	0	4	2	0	0	7	9	4	0	178	0	1	153	0	0	0
1214	OTU_1200	0	0	0	0	0	0	0	0	0	0	0	0	0	0	0	0	1	0	0	0	0	0	0	145	23	0	0	0	0	0	0	0	0	0	0	0	0	0	0	0	0	0	0	0	0	3	40	0
1215	OTU_12000	0	0	0	0	0	0	0	0	0	0	0	5	0	0	0	0	0	0	0	0	0	0	0	0	0	0	0	0	0	0	0	0	0	0	0	0	0	0	0	0	0	0	0	0	0	0	0	0
1216	OTU_12002	0	0	0	0	0	0	0	0	0	0	0	0	6	0	0	0	0	0	0	0	0	0	0	0	0	0	0	0	0	0	0	0	1	0	0	0	0	0	0	0	0	0	0	0	0	0	0	0
1217	OTU_12003	0	0	0	0	0	0	0	0	0	0	0	0	6	0	0	0	0	0	0	0	8	0	0	0	0	0	0	0	0	0	0	0	0	0	0	0	0	0	0	0	0	0	0	0	0	0	0	0
1218	OTU_12004	0	0	0	0	0	0	0	0	0	0	0	0	2	0	0	0	0	0	0	0	0	0	0	0	0	0	0	0	0	0	0	0	0	0	0	0	0	0	0	0	0	0	0	0	0	0	0	0
1219	OTU_12005	0	0	0	0	0	0	0	0	0	0	0	0	2	0	0	0	0	0	0	0	22	1	1	0	0	0	0	0	0	0	0	0	39	0	0	0	0	0	0	0	0	0	0	0	0	0	0	0
1220	OTU_12006	0	0	0	0	0	0	0	0	0	0	0	0	2	0	0	0	0	0	0	0	2	0	0	0	0	0	0	0	0	0	4	6	0	0	0	0	0	0	0	0	0	0	0	0	0	0	0	0
1221	OTU_12007	0	0	0	0	0	0	1	0	0	0	0	0	4	0	4	0	0	0	0	0	0	0	0	0	0	3	0	0	0	0	0	0	0	0	0	0	0	0	0	0	0	0	0	0	0	0	0	2
1222	OTU_12008	0	0	0	0	0	0	0	0	0	0	0	5	0	0	0	0	0	0	0	0	0	0	0	0	0	0	0	0	0	0	7	0	0	0	0	0	0	0	0	0	0	0	0	0	0	0	0	0
1223	OTU_1201	157	1	2	13	27	5	0	104	123	0	0	0	0	48	6	52	0	0	0	0	0	2	0	0	10	0	4	0	14	9	0	0	0	295	253	62	4	21	0	1	0	170	2	0	175	48	9	1
1224	OTU_12012	0	0	0	0	0	0	0	0	0	0	0	0	2	0	0	0	0	0	0	0	5	0	0	1	0	0	0	0	0	0	25	28	1	0	0	0	0	0	0	0	0	0	0	0	0	0	0	0
1225	OTU_12013	0	0	0	0	0	0	0	0	0	0	0	0	8	0	0	0	0	0	0	0	0	0	0	0	0	0	0	0	0	0	0	0	0	0	0	0	0	0	0	0	0	0	0	0	0	0	0	0
1226	OTU_12014	0	0	0	0	0	0	0	0	0	0	0	0	0	0	0	2	0	0	0	0	1	10	9	2	6	0	1	1	1	4	4	2	3	0	0	0	0	0	0	0	0	0	0	0	0	0	0	0
1227	OTU_12016	0	0	0	0	0	0	0	0	0	0	0	0	0	0	0	2	0	0	0	0	0	2	0	0	0	0	0	0	0	0	0	0	0	0	0	0	0	0	0	0	0	0	0	0	0	0	0	0
1228	OTU_12017	0	0	0	0	0	0	0	0	0	0	0	0	0	0	0	3	0	0	0	0	0	0	0	0	0	0	0	0	0	0	0	0	0	0	0	0	0	0	0	0	0	0	0	0	0	0	0	0
1229	OTU_12018	0	0	0	0	0	0	0	0	0	0	0	0	0	0	0	2	0	0	0	0	0	0	0	0	0	0	0	0	0	0	0	0	0	0	0	0	0	0	0	0	0	0	0	0	0	0	0	0
1230	OTU_12019	0	0	0	0	0	0	0	0	0	0	0	0	0	0	0	3	0	0	0	0	0	0	0	0	0	0	0	0	0	2	0	0	0	0	0	0	0	0	0	0	0	0	0	0	0	0	0	0
1231	OTU_1202	0	0	1	0	0	0	0	0	0	0	0	0	21	0	0	2	0	0	0	0	0	2	4	0	0	5	2	0	0	0	121	72	0	0	0	0	0	0	0	0	0	0	0	0	0	0	2	0
1232	OTU_12020	0	0	0	0	0	0	0	0	0	0	0	0	0	0	0	2	0	0	0	0	0	2	0	1	0	0	0	0	0	0	0	0	0	0	0	0	0	0	0	0	0	0	0	0	0	0	0	0
1233	OTU_12021	0	0	0	0	0	0	0	0	0	0	0	0	0	0	0	2	0	0	0	0	3	0	0	2	0	0	0	1	1	0	0	0	0	0	0	0	0	0	0	0	0	0	0	0	0	0	0	0
1234	OTU_12023	0	0	0	0	0	0	0	0	0	0	0	0	0	0	0	2	0	0	0	0	0	0	0	0	0	0	3	1	0	0	0	0	1	0	0	0	0	0	4	0	0	0	0	0	0	0	0	0
1235	OTU_12024	0	0	0	0	0	0	0	0	0	0	0	0	0	0	0	0	0	0	0	0	0	0	0	0	0	0	0	0	0	0	0	7	0	0	0	0	0	0	0	0	0	0	0	0	0	0	0	0
1236	OTU_12027	0	0	0	0	0	0	0	0	0	0	0	0	0	0	0	4	0	0	0	0	0	0	0	1	0	0	0	0	0	0	0	0	0	0	0	0	0	0	0	0	0	0	0	0	0	0	0	0
1237	OTU_12028	0	0	0	0	0	0	0	0	0	0	0	0	0	0	0	2	0	0	0	0	0	0	0	0	0	0	0	0	0	0	0	0	0	0	0	0	0	0	0	0	0	0	0	0	0	0	0	0
1238	OTU_12029	0	0	0	0	0	0	0	0	0	0	0	0	0	0	0	4	0	0	0	0	0	0	0	0	0	0	0	0	0	0	0	0	0	0	0	0	0	0	0	0	0	0	0	0	0	0	0	0
1239	OTU_1203	0	0	3	0	3	0	1	3	0	0	5	0	1	0	0	0	3	1	1	0	3	1	0	8	40	3	3	18	6	4	81	92	17	0	0	7	0	0	2	5	0	1	12	17	3	3	2	16
1240	OTU_12030	0	0	0	0	0	0	0	0	0	0	0	0	0	0	0	2	0	0	0	0	0	0	0	0	0	0	0	0	0	0	0	0	0	0	0	0	0	0	0	0	0	0	0	0	0	0	0	0
1241	OTU_12031	0	0	0	0	0	0	0	0	0	0	0	0	0	0	0	2	0	0	0	0	0	0	0	0	0	0	0	0	0	0	0	0	0	0	0	0	0	0	0	0	0	0	0	0	0	0	0	0
1242	OTU_12032	0	0	0	0	0	0	0	0	0	0	0	0	0	0	0	2	0	0	0	0	0	0	0	0	0	0	0	0	0	0	0	0	0	0	0	0	0	0	0	0	0	0	0	0	0	0	0	0
1243	OTU_12033	0	0	0	0	0	0	0	0	0	0	0	0	0	0	0	2	0	0	0	0	3	8	0	36	1	14	7	9	11	10	0	0	3	0	0	0	0	0	0	0	0	0	0	0	0	0	0	0
1244	OTU_12034	0	0	0	0	0	0	0	0	0	0	0	0	0	0	0	2	0	0	0	0	33	83	8	48	104	50	39	47	25	43	37	95	152	0	0	0	0	0	0	0	0	0	0	0	0	0	0	0
1245	OTU_12035	0	0	0	0	0	0	0	0	0	0	0	0	0	0	0	3	0	0	0	0	0	0	0	0	0	0	0	0	0	0	0	0	0	0	0	0	0	0	0	0	0	0	0	0	0	0	0	0
1246	OTU_12036	0	0	0	0	0	0	0	0	0	0	0	0	0	0	3	0	0	0	0	0	0	0	0	0	0	0	0	0	0	0	0	0	0	0	0	0	0	0	0	0	0	0	0	0	0	0	0	0
1247	OTU_12037	0	0	0	0	0	0	0	0	0	0	0	0	0	0	9	0	0	0	0	0	0	0	0	0	0	0	0	0	0	0	0	0	0	0	0	0	0	0	0	0	0	0	0	0	0	0	0	0
1248	OTU_12038	1	5	3	0	1	0	0	0	0	0	0	0	0	3	0	1	0	0	0	0	0	0	0	0	0	2	5	0	1	2	0	0	0	0	0	0	0	0	0	0	0	0	0	0	0	0	0	0
1249	OTU_12039	0	0	0	0	0	0	0	0	0	0	0	0	0	2	0	0	0	0	0	0	0	0	0	1	7	0	0	1	0	1	0	1	0	0	0	1	1	1	0	1	0	0	0	0	0	0	0	0
1250	OTU_1204	0	0	7	0	1	5	2	0	2	1	5	5	0	1	0	1	6	1	0	3	159	0	17	136	129	26	2	9	2	5	142	204	79	4	0	0	3	0	3	3	12	1	5	0	2	0	3	17
1251	OTU_12040	0	0	0	0	0	0	0	0	0	0	0	0	0	0	5	0	0	0	0	0	0	0	0	0	0	0	0	0	0	0	0	0	0	0	0	0	0	0	0	4	0	0	0	0	0	0	0	0
1252	OTU_12041	0	0	0	0	0	0	0	0	0	0	0	0	0	0	3	0	0	0	0	0	0	0	0	0	0	0	0	0	0	0	0	0	0	0	0	0	0	0	0	0	0	0	0	0	0	0	0	0
1253	OTU_12042	0	0	0	0	0	0	0	0	0	0	0	0	0	0	2	0	0	0	0	0	0	0	0	0	1	2	0	0	2	1	0	0	0	0	0	0	0	0	0	0	0	0	0	0	0	0	0	0
1254	OTU_12044	0	0	0	0	0	0	0	0	0	0	0	0	0	3	0	0	0	0	0	0	0	0	0	0	0	0	0	0	0	0	0	0	0	0	0	0	0	0	0	0	0	0	0	0	0	0	0	0
1255	OTU_12045	0	0	0	0	0	0	0	0	0	0	0	0	0	2	0	0	0	0	0	0	0	0	0	0	0	0	0	0	0	0	0	0	0	0	0	0	0	0	0	0	0	0	0	0	0	0	0	0
1256	OTU_12046	0	0	0	0	0	0	0	0	0	0	0	0	0	3	0	0	0	0	0	0	0	0	0	0	0	0	0	0	0	0	0	0	0	0	0	0	0	0	0	0	0	0	0	0	0	0	0	0
1257	OTU_12047	0	0	0	0	0	0	0	0	0	0	0	0	0	2	0	0	0	0	0	0	0	0	0	0	0	0	0	0	0	0	0	0	0	0	0	0	0	0	0	0	0	0	0	0	0	0	0	0
1258	OTU_12049	0	0	0	0	0	0	0	0	0	0	0	0	0	0	2	0	0	0	0	0	0	0	0	0	0	0	0	0	0	0	0	0	0	0	0	0	0	0	0	0	0	0	0	0	0	0	0	0
1259	OTU_1205	0	23	0	0	2	0	1	2	0	6	2	0	9	5	0	1	12	30	2	0	63	5	11	0	25	12	1	5	0	0	51	51	54	0	0	0	0	0	1	22	8	0	24	32	0	3	2	0
1260	OTU_12052	0	0	0	0	0	0	0	0	0	0	0	0	0	0	2	0	0	0	0	0	0	0	0	0	0	0	0	0	0	0	0	0	0	0	0	0	0	0	0	0	0	0	0	0	0	0	0	0
1261	OTU_12053	0	0	0	0	0	0	0	0	0	0	0	0	0	0	2	0	0	0	0	0	0	0	0	0	0	0	0	0	0	0	0	0	0	0	0	0	0	0	0	0	0	0	0	0	0	0	0	0
1262	OTU_12054	0	0	0	0	0	0	0	0	0	0	0	0	0	0	9	0	0	0	0	0	0	0	0	0	0	0	0	0	0	0	0	0	0	0	0	0	0	0	0	0	0	0	0	0	0	0	0	0
1263	OTU_12055	0	0	0	0	0	0	1	0	0	0	0	2	0	8	22	0	0	8	0	0	32	0	0	0	0	0	0	0	0	0	3	1	0	0	0	0	0	0	0	0	0	0	0	0	0	0	11	0
1264	OTU_12057	0	0	0	0	0	0	0	0	0	0	0	0	0	0	7	0	0	0	0	0	0	0	0	0	0	0	0	0	0	0	0	0	0	0	0	0	0	0	0	0	0	0	0	0	0	0	0	0
1265	OTU_12058	0	0	0	0	0	0	0	0	0	0	0	0	0	0	3	0	0	0	0	0	0	0	0	0	0	0	0	0	0	0	0	0	0	0	0	0	0	0	0	0	0	0	0	0	0	0	0	0
1266	OTU_12059	0	0	0	0	0	0	0	3	0	0	0	0	0	0	0	0	0	0	0	0	0	0	0	0	0	0	0	0	0	0	0	0	0	0	0	0	0	0	0	0	0	0	0	0	0	0	0	0
1267	OTU_1206	0	0	0	0	0	0	0	0	1	0	0	0	0	0	0	0	0	0	0	10	0	5	2	0	0	0	0	0	0	0	0	0	0	0	0	0	0	0	0	0	0	1	0	0	0	0	0	0
1268	OTU_12060	0	0	0	0	0	0	0	2	0	0	0	0	0	0	0	0	0	0	0	0	0	0	0	0	0	0	0	0	0	0	0	0	0	0	0	0	0	0	0	0	0	0	0	0	0	0	0	0
1269	OTU_12061	0	0	0	0	0	0	0	0	3	0	0	0	0	0	0	0	0	0	0	0	0	0	0	0	0	0	0	0	0	0	0	0	0	0	0	0	0	0	0	0	0	0	0	0	0	0	0	0
1270	OTU_12062	0	0	0	0	0	0	0	0	2	0	0	0	0	0	0	0	0	0	0	0	20	0	3	108	38	208	271	358	468	580	11	18	117	0	0	0	0	0	0	0	0	0	0	0	0	0	0	0
1271	OTU_12063	0	0	0	0	0	0	0	0	2	0	0	0	0	0	0	0	0	0	0	0	0	0	0	0	0	0	1	0	0	0	0	0	0	0	0	0	0	0	0	0	0	0	0	0	0	0	0	0
1272	OTU_12064	0	0	0	0	0	0	0	0	2	0	0	0	0	0	0	0	0	0	0	0	0	0	0	0	0	0	0	0	0	0	0	0	0	0	0	0	0	0	0	0	0	0	0	0	0	0	0	0
1273	OTU_12069	0	0	0	0	0	0	0	2	0	0	0	0	0	0	0	0	0	0	0	0	0	0	0	10	0	7	3	9	5	11	3	2	0	0	0	0	0	0	0	0	0	0	0	0	0	0	0	0
1274	OTU_1207	0	0	0	0	0	0	0	0	0	0	0	0	0	0	0	0	0	0	0	0	0	28	11	0	0	0	0	0	0	0	0	0	0	0	0	0	0	0	0	0	0	0	0	0	0	0	0	0
1275	OTU_12071	0	0	0	0	0	0	0	0	2	0	0	0	0	0	0	0	0	0	0	0	0	0	0	0	0	0	0	0	0	0	0	0	0	0	0	0	0	0	0	0	0	0	0	0	0	0	0	0
1276	OTU_12072	0	0	0	0	0	0	0	0	2	0	0	0	0	0	0	0	0	0	0	0	0	0	0	0	0	0	0	0	0	0	0	0	0	0	0	0	0	0	0	0	0	0	0	0	0	0	0	0
1277	OTU_12073	0	0	0	0	0	0	0	0	3	0	0	0	0	0	0	0	0	0	0	0	0	0	0	0	0	0	0	0	0	0	0	0	0	0	0	0	0	0	0	0	0	0	0	0	0	0	0	0
1278	OTU_12074	0	0	0	0	0	0	0	0	2	0	0	0	0	0	0	0	0	0	0	0	0	0	0	0	0	0	0	0	0	0	0	0	0	0	0	0	0	0	0	0	0	0	0	0	0	0	0	0
1279	OTU_12077	0	0	0	0	0	0	0	0	3	0	0	0	0	0	0	0	0	0	0	0	0	0	0	0	0	0	0	0	0	0	0	0	0	0	0	0	0	0	0	0	0	0	0	0	0	0	0	0
1280	OTU_12078	0	0	0	0	0	0	0	0	2	0	0	0	0	0	0	0	0	0	0	0	0	0	0	0	0	0	0	0	0	0	0	0	0	0	0	0	0	0	0	0	0	0	0	0	0	0	0	0
1281	OTU_1208	1	0	0	0	0	0	0	0	0	0	0	0	0	0	0	0	0	0	0	0	0	0	8	0	0	0	0	2	0	2	0	0	0	0	0	0	0	0	0	0	0	5	0	0	18	0	0	0
1282	OTU_12082	0	0	0	0	0	0	2	0	0	0	0	0	0	0	0	0	0	0	0	0	3	1	2	24	14	12	28	6	18	22	2	1	2	0	0	0	0	0	0	0	0	0	0	0	0	0	0	0
1283	OTU_12083	0	0	0	0	0	0	2	0	0	0	0	0	0	0	0	0	0	0	0	0	0	0	0	0	0	0	0	0	0	0	0	0	0	0	0	0	0	0	0	0	0	0	0	0	0	0	0	0
1284	OTU_12084	0	0	0	0	0	0	2	0	0	0	0	0	0	0	0	0	0	0	0	0	2	0	0	0	1	0	2	0	4	0	0	0	5	0	0	0	0	0	0	0	0	0	0	0	0	0	0	0
1285	OTU_12086	0	0	0	0	0	0	2	0	0	0	0	0	0	0	0	0	0	0	0	0	0	0	0	0	0	0	0	1	0	0	0	1	0	0	0	0	0	0	0	0	0	0	0	0	0	0	0	0
1286	OTU_12088	0	0	0	0	0	0	2	0	0	0	0	0	0	0	0	0	0	0	0	0	0	0	0	2	0	0	5	3	5	5	0	0	0	0	0	0	0	0	0	0	0	0	0	0	0	0	0	0
1287	OTU_12089	0	0	0	0	0	0	2	0	0	0	0	0	0	0	0	0	0	0	0	0	0	0	0	0	0	3	2	0	0	0	0	0	0	0	0	0	0	0	0	0	0	0	0	0	0	0	0	0
1288	OTU_12090	0	0	0	0	0	0	2	0	0	0	0	0	0	0	0	0	0	0	0	0	0	0	0	0	0	0	0	0	0	0	0	0	0	0	0	0	0	0	0	0	0	0	0	0	0	0	0	0
1289	OTU_12091	0	0	0	0	0	0	1	0	0	0	0	0	0	0	0	0	0	0	1	0	0	0	0	0	0	0	0	0	0	0	0	0	0	0	0	0	0	0	0	0	0	0	0	0	0	0	0	0
1290	OTU_12095	0	0	0	0	0	0	2	0	0	0	0	0	0	0	0	0	0	0	0	0	0	0	0	0	0	0	0	0	0	0	0	0	0	0	0	0	0	0	0	0	0	0	0	0	0	0	0	0
1291	OTU_12096	0	0	0	0	0	0	2	0	1	0	0	0	0	0	0	0	0	0	0	0	0	0	0	0	0	1	1	5	2	1	1	2	0	0	0	0	0	0	0	1	0	0	0	0	0	0	0	1
1292	OTU_12098	0	0	0	0	0	0	2	0	0	0	0	0	0	0	0	0	0	0	0	0	0	0	0	0	0	0	0	0	0	0	0	0	0	0	0	0	0	0	0	0	0	0	0	0	0	0	0	0
1293	OTU_12099	0	0	0	0	0	0	2	0	0	0	0	0	0	0	0	0	0	0	0	0	0	0	0	0	0	0	0	0	0	0	0	1	0	0	0	0	0	0	0	0	0	0	0	0	0	0	0	0
1294	OTU_12101	0	0	0	0	0	0	2	0	0	0	0	0	0	0	0	0	0	0	0	0	0	0	0	0	0	0	0	0	0	0	0	0	0	0	0	0	0	0	0	0	0	0	0	0	0	0	0	0
1295	OTU_12106	0	0	0	0	0	0	2	0	0	0	0	0	0	0	0	0	0	0	0	0	44	3	5	972	477	1675	1206	995	729	615	241	276	54	0	0	0	0	0	0	0	0	0	0	0	0	0	0	0
1296	OTU_12107	0	0	0	0	0	0	0	2	0	0	0	0	0	0	0	0	0	0	0	0	0	0	0	0	0	0	0	0	0	0	0	0	0	0	0	0	0	0	0	0	0	0	0	0	0	0	0	0
1297	OTU_12108	0	0	0	0	0	0	0	3	0	0	0	0	0	0	0	0	0	0	0	0	0	0	0	0	0	0	0	0	0	0	0	0	0	0	0	0	0	0	0	0	0	0	0	0	0	0	0	2
1298	OTU_12109	0	0	0	0	0	0	0	0	0	0	2	0	0	0	0	0	0	0	0	0	0	0	0	0	0	0	0	0	0	0	0	0	0	0	0	0	0	0	0	0	0	0	0	0	0	0	0	0
1299	OTU_1211	0	0	0	0	0	0	0	0	0	0	0	0	0	0	0	6	0	0	0	0	32	0	0	0	0	0	0	0	0	0	0	0	3	0	0	3	0	0	0	7	0	0	18	13	0	0	0	0
1300	OTU_12110	0	0	0	0	0	0	0	0	0	0	3	0	0	0	0	0	0	0	0	0	0	0	0	0	0	0	0	0	0	0	0	0	0	0	0	0	0	0	0	0	0	0	0	0	0	0	0	0
1301	OTU_12111	0	0	0	0	0	0	0	0	0	0	7	0	0	0	0	0	0	0	0	0	0	0	0	0	0	0	0	0	0	0	0	0	0	0	0	0	0	0	0	0	0	0	0	0	0	0	0	0
1302	OTU_12113	0	0	0	0	0	0	0	0	0	0	5	0	0	0	0	0	0	0	0	0	0	0	0	0	0	0	0	0	0	0	0	0	0	0	0	0	0	0	0	0	0	0	0	0	0	0	0	0
1303	OTU_12114	0	0	0	0	0	0	0	0	0	0	2	0	0	0	0	0	0	0	0	0	140	90	40	14	134	90	204	131	45	96	46	83	207	0	0	0	0	0	0	0	0	0	0	0	0	0	0	0
1304	OTU_12115	0	0	0	0	0	0	0	0	0	0	6	0	0	0	0	0	0	0	0	0	0	0	0	0	0	0	0	0	0	0	0	0	0	0	0	0	0	0	0	0	0	0	0	0	0	0	0	0
1305	OTU_12117	0	0	0	0	0	0	0	0	0	0	4	0	0	0	0	0	0	0	0	0	0	0	0	0	0	0	0	0	0	0	0	0	0	0	0	0	0	0	0	0	0	0	0	0	0	0	0	0
1306	OTU_12118	0	0	0	0	0	0	0	0	0	0	2	0	0	0	0	0	0	0	0	0	0	0	0	0	0	0	0	0	0	0	0	0	0	0	0	0	0	0	0	0	0	0	0	0	0	0	0	0
1307	OTU_12119	0	0	0	0	0	0	0	0	0	0	5	0	0	0	0	0	0	0	0	0	0	0	0	0	0	0	0	0	0	0	0	0	0	0	0	0	0	0	0	0	0	0	0	0	0	0	0	0
1308	OTU_1212	0	0	0	0	0	0	0	0	0	0	0	0	13	0	0	0	0	0	0	11	87	2	5	0	0	0	0	0	0	0	0	0	2	0	0	0	0	0	0	0	0	0	0	0	0	0	0	0
1309	OTU_12120	0	0	0	0	0	0	0	0	0	0	6	0	0	0	0	0	0	0	0	0	0	0	0	0	0	0	0	0	0	0	0	0	0	0	0	0	0	0	0	0	0	0	0	0	0	0	0	0
1310	OTU_12122	0	0	0	0	0	0	0	0	0	2	0	0	0	0	0	0	0	0	0	0	0	0	0	0	0	0	0	0	0	0	0	0	0	0	0	0	0	0	0	0	0	0	0	0	0	0	0	0
1311	OTU_12123	0	0	0	0	0	0	0	0	0	3	0	0	0	0	0	0	0	0	0	0	0	0	0	0	0	0	0	0	0	0	0	0	0	0	0	0	0	2	0	0	0	0	0	1	0	0	0	0
1312	OTU_12124	0	0	0	0	0	0	0	0	0	2	0	0	0	0	0	0	0	0	0	0	0	0	0	4	0	3	0	0	0	0	1	1	2	0	0	0	0	0	0	0	0	0	0	0	0	0	0	0
1313	OTU_12125	0	0	0	0	0	0	0	0	0	0	2	0	0	0	0	0	0	0	0	0	0	0	0	0	0	0	0	0	0	0	0	0	0	0	0	0	0	0	0	0	0	0	0	0	0	0	0	0
1314	OTU_12126	0	0	0	0	0	0	0	0	0	0	8	0	0	0	0	0	0	0	0	0	0	0	0	0	0	0	0	0	0	0	0	0	0	0	0	0	0	0	0	0	0	0	0	0	0	0	0	0
1315	OTU_12127	0	0	0	0	0	0	0	0	0	0	2	0	0	0	0	0	0	0	0	0	0	0	0	0	0	0	0	0	0	0	0	0	0	0	0	0	0	0	0	0	0	0	0	0	0	0	0	0
1316	OTU_12128	0	0	0	0	0	0	0	0	0	0	6	0	0	0	0	0	0	0	0	0	0	0	0	0	0	0	0	0	0	0	0	0	0	0	0	0	0	0	0	0	0	0	0	0	0	0	0	0
1317	OTU_12129	0	0	0	0	0	0	0	0	0	0	2	0	0	0	0	0	0	0	0	0	0	0	0	0	0	0	0	0	0	0	0	0	0	0	0	0	0	0	0	0	0	0	0	0	0	0	0	0
1318	OTU_1213	10	28	27	14	25	1	22	8	8	5	0	0	3	3	9	16	14	3	0	5	43	12	18	14	44	44	23	27	14	22	0	0	6	0	1	4	14	0	51	4	43	4	2	7	0	20	47	0
1319	OTU_12131	0	0	0	0	0	0	0	0	0	0	3	0	0	0	0	0	0	0	0	0	0	0	0	0	0	0	0	0	0	0	0	0	0	0	0	0	0	0	0	0	0	0	0	0	0	0	0	0
1320	OTU_12134	0	0	0	0	0	0	0	0	0	0	5	0	0	0	0	0	0	0	0	0	0	0	0	0	0	0	0	0	0	0	0	0	0	0	0	0	0	0	0	0	0	0	0	0	0	0	0	0
1321	OTU_12137	0	0	0	0	0	0	0	0	0	0	2	0	0	0	0	0	0	0	0	0	0	0	0	0	0	0	0	0	0	0	0	0	0	0	0	0	0	0	0	0	0	0	0	0	0	0	0	0
1322	OTU_12138	0	0	0	0	0	0	0	0	0	0	0	7	0	0	0	0	0	0	0	0	9	2	2	31	22	24	5	4	6	8	63	56	21	0	0	0	0	0	0	0	0	0	0	0	0	0	0	0
1323	OTU_1214	0	23	38	10	33	16	33	0	26	6	135	38	0	22	20	12	14	123	91	96	202	128	94	177	617	80	313	116	76	194	44	57	375	0	3	5	9	4	6	33	148	24	50	25	24	194	167	31
1324	OTU_12140	0	0	0	0	0	0	0	0	0	0	2	0	0	0	0	0	0	0	0	0	0	0	0	0	0	0	0	0	0	0	0	0	0	0	0	0	0	0	0	0	0	0	0	0	0	0	0	0
1325	OTU_12145	0	0	0	0	0	0	0	0	0	0	4	0	0	0	0	0	0	0	0	0	0	0	0	0	0	0	0	0	0	0	0	0	0	0	0	0	0	0	0	0	0	0	0	0	0	0	0	0
1326	OTU_12146	0	0	0	0	0	0	0	0	0	5	0	0	0	0	0	0	0	0	0	0	0	0	0	0	0	0	0	0	0	0	0	0	0	0	0	0	0	0	0	0	0	0	0	0	0	0	0	0
1327	OTU_12147	0	0	0	0	0	0	0	0	3	0	0	0	0	0	0	0	0	0	0	0	0	0	0	0	0	0	0	2	0	0	0	0	0	0	0	0	0	0	0	0	0	0	0	0	0	0	0	0
1328	OTU_12149	0	0	0	0	0	0	0	0	0	3	0	0	0	0	0	0	0	0	0	0	0	0	0	0	0	0	0	0	0	0	0	0	0	0	0	0	0	0	0	0	0	0	0	0	0	0	0	0
1329	OTU_1215	1	0	0	2	0	15	1	2	0	98	7	40	9	7	1	0	32	4	1	0	21	0	0	81	76	62	45	0	7	1	113	106	31	0	0	0	0	0	1	15	0	0	26	26	0	12	1	60
1330	OTU_12150	0	0	0	0	0	0	0	0	0	4	0	0	0	0	0	0	0	0	0	0	0	0	0	0	0	0	0	0	0	0	0	0	0	0	0	0	0	0	0	0	0	0	0	0	0	0	0	0
1331	OTU_12152	0	0	0	0	0	0	0	0	3	0	0	0	0	0	0	0	0	0	0	0	0	0	0	0	0	0	0	0	0	0	0	0	0	0	0	0	0	0	0	0	0	0	0	0	0	0	0	0
1332	OTU_12153	0	0	0	0	0	0	0	0	2	0	0	0	0	0	0	0	0	0	0	0	1	0	0	1	1	3	11	18	3	37	10	8	1	0	0	0	0	0	0	0	0	0	0	0	0	0	0	0
1333	OTU_12154	0	0	0	0	0	0	0	0	2	0	0	0	0	0	0	0	0	0	0	0	1	0	0	4	1	15	11	5	6	7	9	10	6	0	0	0	0	0	0	0	0	0	0	0	0	0	0	0
1334	OTU_12156	0	0	0	0	0	0	0	0	2	0	0	0	0	0	0	0	0	0	0	0	0	0	0	1	1	0	9	7	34	32	1	0	0	0	0	0	0	0	0	0	0	0	0	0	0	0	0	0
1335	OTU_12158	0	0	0	0	0	0	0	0	2	0	0	0	0	0	0	0	0	0	0	0	0	0	0	1	0	0	0	0	0	0	1	0	0	0	0	0	0	0	0	0	0	0	0	0	0	0	0	0
1336	OTU_12159	0	0	0	0	0	0	0	0	4	0	0	0	0	0	0	0	0	0	0	0	0	0	0	0	0	0	0	0	0	0	0	0	0	0	0	0	0	0	0	0	0	0	0	0	0	0	0	0
1337	OTU_1216	10	0	0	4	8	0	2	0	7	0	0	28	0	1	0	2	0	1	1	0	0	0	0	4	2	19	14	18	25	17	62	50	2	0	0	1	0	0	0	1	0	0	0	3	0	6	10	0
1338	OTU_12161	0	0	0	0	0	0	0	0	0	3	0	13	0	0	0	0	0	0	0	0	46	0	0	0	0	0	0	0	0	0	125	79	5	0	0	0	0	0	0	0	0	0	0	0	0	0	0	0
1339	OTU_12162	0	0	0	0	0	0	0	0	0	8	0	0	0	0	0	0	0	0	0	0	0	0	0	0	0	0	0	0	0	0	0	0	0	0	0	0	0	0	0	0	0	0	0	0	0	0	0	0
1340	OTU_12164	0	0	0	0	0	0	1	0	0	15	0	0	0	0	0	0	0	0	0	0	0	0	0	0	5	0	0	0	0	0	0	0	0	0	0	0	0	0	0	0	0	0	0	0	0	0	0	0
1341	OTU_12166	0	0	0	0	0	0	0	0	0	7	0	0	0	0	0	0	0	0	0	0	0	0	0	0	0	0	0	0	0	0	0	0	0	0	0	0	0	0	0	0	0	0	0	0	0	0	0	0
1342	OTU_12167	0	0	0	0	0	0	0	0	0	3	0	0	0	0	0	0	0	0	0	0	0	0	0	0	0	0	0	0	0	0	0	0	0	0	0	0	0	0	0	0	0	0	0	0	0	0	0	0
1343	OTU_12168	0	0	0	0	0	0	0	0	0	2	0	0	0	0	0	0	0	0	0	0	0	0	0	7	1	7	1	1	0	0	2	1	0	0	0	0	0	0	0	0	0	0	0	0	0	0	0	0
1344	OTU_12169	0	0	0	0	0	0	0	0	0	3	0	0	0	0	0	0	0	0	0	0	0	0	0	0	0	0	0	0	0	0	0	0	0	0	0	0	0	0	0	0	0	0	0	0	0	0	0	0
1345	OTU_1217	0	0	0	0	0	0	0	0	0	0	0	0	0	0	0	0	0	0	0	0	0	4	35	0	0	0	0	0	0	0	0	0	0	0	0	0	0	0	0	0	0	0	0	0	0	0	0	0
1346	OTU_12170	0	0	0	0	0	0	0	0	0	3	0	0	0	0	0	0	0	0	0	0	0	0	0	0	0	0	0	0	0	0	2	0	0	0	0	0	0	0	0	0	0	0	0	2	0	0	0	0
1347	OTU_12171	0	0	0	0	0	0	0	0	0	3	0	0	0	0	0	0	0	0	0	0	0	0	0	0	0	0	0	0	0	0	0	0	0	0	0	0	0	0	0	0	0	0	0	0	0	0	0	0
1348	OTU_12172	0	0	0	0	0	0	0	0	0	2	0	0	0	0	0	0	0	0	0	0	0	0	0	0	0	0	0	0	0	0	0	0	0	0	0	0	0	0	0	0	0	0	0	0	0	0	0	0
1349	OTU_12173	0	0	0	0	0	0	0	0	0	6	0	0	0	0	0	0	0	0	0	0	0	0	0	0	0	0	0	0	0	0	0	0	0	0	0	0	0	0	0	0	0	0	0	0	0	0	0	0
1350	OTU_12174	0	0	0	0	0	0	0	0	0	1	0	0	0	0	0	0	0	0	0	0	0	0	0	0	0	2	0	0	0	0	0	2	0	0	0	0	0	0	0	0	0	0	0	0	0	0	0	2
1351	OTU_12175	0	0	0	0	0	0	0	0	0	0	0	0	0	0	0	0	0	0	0	0	0	0	0	0	0	0	0	0	0	0	2	0	1	0	0	0	0	0	0	0	0	0	0	0	0	0	0	0
1352	OTU_12176	0	0	0	0	0	0	0	0	0	0	0	0	0	0	0	0	0	0	0	0	0	0	0	0	0	0	0	2	0	0	2	2	0	0	0	0	0	0	0	0	0	0	0	0	0	0	0	0
1353	OTU_12178	0	0	0	0	0	0	0	0	0	0	0	0	0	0	0	0	0	0	0	0	0	0	0	0	0	0	0	0	0	0	8	1	0	0	0	0	0	0	0	0	0	0	0	0	0	0	0	0
1354	OTU_1218	0	0	0	0	0	0	0	0	0	0	0	0	0	0	0	0	0	0	18	0	0	0	0	28	8	12	2	121	47	4	0	0	0	0	0	1	0	0	0	0	0	0	1	0	0	0	0	3
1355	OTU_12180	0	0	0	0	0	0	0	0	0	0	0	0	0	0	0	0	0	0	0	0	0	0	0	0	0	0	0	0	0	0	4	0	0	0	0	0	0	0	0	0	0	0	0	0	0	0	0	0
1356	OTU_12182	0	0	0	0	0	0	0	0	0	1	0	0	0	0	0	0	0	0	0	0	0	0	0	3	0	2	0	0	0	0	72	24	0	0	0	0	0	0	0	0	0	0	0	0	0	0	0	0
1357	OTU_12183	0	0	0	0	0	0	0	0	0	0	0	0	0	0	0	0	0	0	0	0	0	0	0	0	0	0	0	0	4	5	0	0	0	0	0	0	0	0	0	0	0	0	0	0	0	0	0	0
1358	OTU_12188	0	0	0	0	0	0	0	0	0	0	0	0	0	0	0	0	0	0	0	0	0	0	0	2	2	2	4	1	4	0	2	0	1	0	0	0	0	0	0	0	0	0	0	0	0	0	0	0
1359	OTU_1219	8	22	1	20	1	0	17	3	0	0	78	0	0	9	14	0	0	0	6	5	0	19	0	121	286	156	45	182	18	13	0	0	0	0	0	83	3	0	0	0	2	0	0	0	0	6	3	0
1360	OTU_12190	0	0	0	0	0	0	0	0	0	0	0	0	0	0	0	0	0	0	0	0	0	0	0	0	0	0	0	0	0	0	0	4	0	0	0	0	0	0	0	0	0	0	0	0	0	0	0	0
1361	OTU_12192	0	0	0	0	0	0	0	0	0	0	0	0	0	0	0	0	0	0	0	0	0	0	0	0	0	0	0	0	0	0	0	8	0	0	0	0	0	0	0	0	0	0	0	0	0	0	0	0
1362	OTU_12196	0	0	0	0	0	0	0	0	0	0	0	0	0	0	0	0	0	0	0	0	0	0	0	0	0	0	0	0	0	0	0	0	0	0	0	0	0	0	0	0	0	0	0	0	0	0	0	0
1363	OTU_12199	0	0	0	0	0	0	0	0	0	0	0	0	0	0	0	0	0	0	0	0	0	0	0	0	0	0	1	0	0	0	0	0	0	0	0	0	0	0	0	0	0	0	0	0	0	0	0	0
1364	OTU_122	0	1	0	0	0	0	0	0	0	0	0	0	0	0	0	1	0	0	0	0	0	0	0	0	0	0	0	0	0	0	0	0	0	0	0	0	0	0	0	0	3	0	0	0	0	0	4	0
1365	OTU_1220	0	0	0	0	0	0	0	0	0	0	0	0	0	0	0	0	0	0	0	0	2	0	0	0	6	30	12	0	7	0	0	0	30	0	0	0	0	0	0	0	0	11	0	0	15	0	0	0
1366	OTU_12201	0	0	0	0	0	0	0	0	0	0	0	0	0	0	0	0	0	0	0	0	0	0	0	0	0	0	0	0	0	0	0	2	0	0	0	0	0	0	0	0	0	0	0	0	0	0	0	0
1367	OTU_12202	0	0	0	0	0	0	0	0	0	0	0	0	0	0	0	0	0	0	0	0	0	0	0	0	0	0	0	0	0	0	4	0	0	0	0	0	0	0	0	0	0	0	0	0	0	0	0	0
1368	OTU_12204	0	0	0	0	0	0	0	0	0	0	0	0	0	0	0	0	0	0	0	0	0	0	0	2	0	0	0	0	0	0	4	0	0	0	0	0	0	0	0	0	0	0	0	0	0	0	0	0
1369	OTU_12205	0	0	0	0	0	0	0	0	0	0	0	0	0	0	0	0	0	0	0	0	0	0	0	0	0	0	0	0	0	0	0	4	0	0	0	0	0	0	0	0	0	0	0	0	0	0	0	0
1370	OTU_12206	0	0	0	0	0	0	0	0	0	0	0	0	0	0	0	0	0	0	0	0	0	0	0	33	0	9	1	0	1	0	3	17	0	0	0	0	0	0	0	0	0	0	0	0	0	0	0	0
1371	OTU_12209	0	0	0	0	0	0	0	0	0	0	0	0	0	0	0	0	0	0	0	0	2	0	0	4	1	0	0	0	0	0	5	3	0	0	0	0	0	0	0	0	0	0	0	0	0	0	0	0
1372	OTU_1221	0	25	3	0	6	1	37	1	23	0	2	0	0	27	38	24	0	13	1	0	9	0	5	4	3	3	16	132	31	25	0	0	0	0	0	4	0	0	0	8	2	0	7	7	0	0	4	0
1373	OTU_12210	0	0	0	0	0	0	0	0	0	0	0	0	0	0	0	0	0	0	0	0	0	0	0	0	0	0	0	0	0	0	0	4	0	0	0	0	0	0	0	0	0	0	0	0	0	0	0	0
1374	OTU_12211	0	0	0	1	0	0	0	0	0	0	0	0	0	0	0	0	0	0	0	0	0	0	0	0	0	0	0	0	0	0	0	4	0	0	0	0	0	0	0	0	0	0	0	0	0	0	0	0
1375	OTU_12213	0	0	0	0	0	0	0	0	0	0	0	0	0	0	0	0	0	0	0	0	0	0	0	0	0	0	0	0	0	0	3	3	0	0	0	0	0	0	0	0	0	0	0	0	0	0	0	0
1376	OTU_12214	0	0	0	0	0	0	0	0	0	0	0	0	0	0	0	0	0	0	0	0	0	0	0	0	0	0	0	0	0	0	0	10	0	0	0	0	0	0	0	0	0	0	0	0	0	0	0	0
1377	OTU_12215	0	0	0	0	0	0	0	0	0	0	0	0	0	0	0	0	0	0	0	0	0	0	0	0	0	0	0	0	0	0	0	6	0	0	0	0	0	0	0	0	0	0	0	0	0	0	0	0
1378	OTU_12216	0	0	0	0	0	0	0	0	0	0	0	0	0	0	0	0	0	0	0	0	0	0	0	0	0	0	0	0	0	0	0	3	0	0	0	0	0	0	0	0	0	0	0	0	0	0	0	0
1379	OTU_12218	0	0	0	0	0	0	0	0	0	0	0	0	0	0	0	0	0	0	0	0	0	0	0	0	0	0	0	0	0	0	0	2	0	0	0	0	0	0	0	0	0	0	0	0	0	0	0	0
1380	OTU_12219	0	0	0	0	0	0	0	0	0	0	0	0	0	0	0	0	0	0	0	0	0	0	0	0	0	0	0	0	0	0	0	5	0	0	0	0	0	0	0	0	0	0	0	0	0	0	0	0
1381	OTU_12220	0	0	0	0	0	0	0	0	0	0	0	0	0	0	0	0	0	0	0	0	0	0	0	0	0	0	0	0	0	0	1	4	0	0	0	0	0	0	0	0	0	0	0	0	0	0	0	0
1382	OTU_12221	0	0	0	0	0	0	0	0	0	0	0	0	0	0	0	0	0	0	0	0	0	0	0	0	0	0	0	0	0	0	0	2	0	0	0	0	0	0	0	0	0	0	0	0	0	0	0	0
1383	OTU_12222	0	0	0	0	0	0	0	0	0	0	0	0	0	0	0	0	0	0	0	0	0	0	0	0	0	0	0	0	0	0	0	5	0	0	0	0	0	0	0	0	0	0	0	0	0	0	0	0
1384	OTU_12225	0	0	0	0	0	0	0	0	0	0	0	0	0	0	0	0	0	0	0	0	0	0	0	0	0	0	0	2	0	2	0	0	0	0	0	0	0	0	0	0	0	0	0	0	0	0	0	0
1385	OTU_12226	0	0	0	0	0	0	0	0	0	0	0	0	0	0	0	0	0	0	0	0	0	0	0	0	0	0	0	0	0	6	0	0	0	0	0	0	0	0	0	0	0	0	0	0	0	0	0	0
1386	OTU_12227	0	0	0	0	0	0	0	0	0	0	0	0	0	0	0	0	0	0	0	0	0	0	0	0	0	0	0	0	0	2	0	0	0	0	0	0	0	0	0	0	0	0	0	0	0	0	0	0
1387	OTU_12228	0	0	0	0	0	0	0	0	0	0	0	0	0	0	0	0	0	0	0	0	0	0	0	1	10	23	43	10	5	2	0	2	20	0	0	0	0	0	0	0	0	0	0	0	0	0	0	0
1388	OTU_1223	0	25	1	2	2	8	2	0	0	22	17	13	19	1	1	2	59	10	4	0	230	10	4	64	27	62	24	0	3	6	35	64	46	0	0	0	0	0	0	14	0	0	10	22	0	0	5	25
1389	OTU_12231	0	0	0	0	0	0	0	0	0	0	0	0	0	0	0	0	0	0	0	0	0	0	0	0	0	0	0	0	3	2	0	0	0	0	0	0	0	0	0	0	0	0	0	0	0	0	0	0
1390	OTU_12237	0	0	0	0	0	0	0	0	0	0	0	0	0	0	0	0	0	0	0	0	0	1	0	1	0	0	1	0	2	2	0	0	1	0	0	0	0	0	0	0	0	0	0	0	0	0	0	0
1391	OTU_12238	0	0	0	0	0	0	0	0	0	0	0	0	0	0	0	0	0	0	0	0	0	0	0	0	0	0	0	0	0	4	0	0	0	0	0	0	0	0	0	0	0	0	0	0	0	0	0	0
1392	OTU_1224	0	0	0	0	0	0	0	0	0	0	0	0	1	0	0	0	0	0	0	0	7	0	0	0	0	0	0	0	0	0	0	0	125	0	0	0	0	0	0	0	0	0	0	0	0	0	0	0
1393	OTU_12246	0	0	0	0	0	0	0	0	0	0	0	0	18	0	0	0	0	3	0	0	6	0	0	0	37	0	0	0	0	0	0	0	78	0	1	0	0	0	0	0	2	0	0	0	0	0	0	0
1394	OTU_12247	7	14	5	12	4	0	1	5	5	0	0	17	0	0	0	0	7	0	63	0	0	0	0	29	13	25	45	17	106	71	3	3	0	0	1	2	1	0	1	2	2	3	2	3	6	1	1	6
1395	OTU_12248	0	0	0	0	0	0	0	0	0	0	0	0	0	0	0	0	0	0	0	0	0	0	0	6	1	0	4	0	0	2	1	0	0	0	0	0	0	0	0	0	0	0	0	0	0	0	0	0
1396	OTU_12250	0	0	0	0	0	0	0	0	0	0	0	0	0	0	0	0	0	0	0	0	0	2	2	4	0	0	5	10	8	43	1	0	0	0	0	0	0	0	0	0	0	0	0	0	0	0	0	0
1397	OTU_12259	0	0	0	0	0	0	0	0	0	0	0	0	0	0	0	0	0	0	0	0	0	0	0	2	0	0	0	0	2	0	0	0	0	0	0	0	0	0	0	0	0	0	0	0	0	0	0	0
1398	OTU_12262	0	0	0	0	0	0	0	0	0	0	0	0	0	0	0	0	0	0	0	0	0	0	0	0	0	0	0	0	0	0	0	0	0	0	0	0	0	0	0	0	0	2	0	0	0	0	0	0
1399	OTU_12268	0	0	0	0	0	0	0	0	0	0	0	0	0	0	0	0	0	0	0	0	0	0	0	0	0	0	0	0	0	0	0	0	0	0	0	0	0	0	0	0	0	0	0	0	0	0	0	0
1400	OTU_1227	0	0	0	0	0	0	0	0	0	0	0	0	0	0	0	0	0	0	0	0	2	27	6	0	1	0	0	0	4	2	0	0	0	0	0	0	0	0	0	0	0	0	0	0	0	0	0	0
1401	OTU_12272	0	0	0	0	0	0	0	0	0	0	0	0	0	0	0	0	0	0	0	0	0	0	2	0	0	0	0	0	0	0	0	0	0	0	0	0	0	0	0	0	0	0	0	0	0	0	0	0
1402	OTU_12274	0	0	0	0	0	0	2	0	0	0	0	0	0	0	0	0	4	0	0	0	0	0	0	1	0	3	2	2	0	0	2	3	0	0	0	0	0	2	0	2	0	4	4	0	1	0	0	0
1403	OTU_12275	0	0	0	0	0	0	0	0	0	0	0	0	0	0	0	0	0	0	0	0	5	0	0	7	0	2	2	0	0	0	1	4	3	0	0	0	0	0	0	0	0	0	0	1	0	0	0	0
1404	OTU_12276	0	0	0	0	0	0	0	0	0	0	0	0	0	0	0	0	0	0	0	0	0	0	0	1	0	0	0	25	11	1	0	0	3	0	0	0	0	0	0	0	0	0	0	0	0	0	0	0
1405	OTU_1228	0	0	2	0	0	0	0	0	0	0	0	0	0	0	0	0	0	0	0	2	0	1	0	0	0	0	0	0	0	0	0	0	0	0	0	0	0	0	4	0	0	0	0	0	0	0	0	0
1406	OTU_12281	0	0	0	0	0	0	0	0	0	0	0	0	0	0	0	0	0	0	0	0	0	0	0	20	0	1	0	0	0	0	0	4	0	0	0	0	0	0	0	0	0	1	0	0	0	0	0	0
1407	OTU_12286	0	0	0	0	0	0	0	0	0	0	0	0	0	0	0	0	0	0	0	0	0	1	1	0	0	0	3	0	2	4	0	0	0	0	0	0	0	0	0	0	0	0	0	0	0	0	0	0
1408	OTU_12288	0	0	0	0	0	0	0	0	0	0	0	0	0	0	0	0	0	0	0	0	2	49	20	3	53	17	5	39	20	19	1	0	11	0	0	0	0	0	0	0	0	0	0	0	0	0	0	0
1409	OTU_1229	0	0	0	0	0	0	0	0	0	0	0	0	0	0	0	0	0	0	0	0	0	0	0	0	0	0	0	0	0	0	0	0	0	0	0	0	0	0	0	0	0	0	0	0	0	0	0	0
1410	OTU_12296	0	0	0	0	0	0	0	0	0	0	0	0	0	0	0	0	0	0	0	0	1	5	27	4	21	3	3	9	10	0	30	34	5	0	0	0	0	0	0	0	0	0	0	0	0	0	0	0
1411	OTU_123	0	0	2	1	0	2	0	0	2	10	0	0	50	15	0	0	6	0	4	0	0	2013	4600	6	379	0	0	1268	424	242	278	252	63	21	0	1	0	0	0	0	1	0	0	0	5	0	1	0
1412	OTU_12305	0	0	0	0	0	0	0	0	0	0	0	0	0	0	0	0	0	0	0	0	0	19	7	10	7	22	31	74	61	40	3	12	0	0	0	0	0	0	0	0	0	0	0	0	0	0	0	0
1413	OTU_1231	0	0	0	0	0	0	0	0	0	0	0	0	0	0	0	0	0	3	0	0	0	26	7	2	14	5	8	0	2	0	0	0	0	0	0	0	0	0	0	3	0	0	0	1	0	0	0	0
1414	OTU_12313	0	0	0	0	0	0	0	0	0	0	0	0	0	0	0	0	0	0	0	0	335	170	211	328	562	499	377	145	94	191	447	523	552	0	0	0	0	0	0	0	0	0	0	0	0	0	0	0
1415	OTU_1232	0	0	0	0	0	0	0	0	0	0	0	0	6	0	0	0	0	0	0	0	390	0	0	0	0	0	0	0	0	0	0	0	6	0	0	0	0	0	0	0	0	0	0	0	0	0	0	0
1416	OTU_12322	0	0	0	0	0	0	0	0	0	0	0	0	0	0	0	0	0	0	0	0	0	53	17	0	0	0	0	0	0	0	0	0	0	0	0	0	0	0	0	0	0	0	0	0	0	0	0	0
1417	OTU_12324	0	0	0	0	0	0	0	0	0	0	0	0	0	0	0	0	0	0	0	0	2	0	0	1	1	0	5	3	7	6	2	0	1	0	0	0	0	0	0	0	0	0	0	0	0	0	0	0
1418	OTU_1233	0	0	0	0	0	0	0	0	0	0	0	0	0	0	0	0	0	4	0	0	337	0	0	0	11	0	0	0	0	0	0	0	68	0	0	0	0	0	0	0	0	0	0	0	0	0	0	0
1419	OTU_1234	0	0	0	0	0	0	0	0	0	0	11	0	0	0	0	0	0	0	0	0	45	6	34	0	1	0	0	0	25	9	0	0	129	0	0	0	0	0	0	0	0	0	0	0	0	0	0	0
1420	OTU_12340	0	0	0	0	0	0	0	4	0	0	0	0	0	0	0	0	0	0	0	0	0	0	0	0	0	0	0	0	2	0	0	0	0	0	0	0	0	0	0	0	0	0	0	0	0	0	0	0
1421	OTU_12342	0	0	0	0	0	0	0	0	0	0	0	0	0	0	0	0	0	0	0	0	0	0	0	0	0	0	0	0	0	4	0	0	0	0	0	0	0	0	0	0	0	0	0	0	0	0	0	0
1422	OTU_1235	2	63	4	5	4	0	22	1	27	5	7	14	0	0	24	4	7	35	26	0	95	0	0	5	15	33	53	55	117	109	19	12	115	0	0	0	10	0	2	20	0	2	18	11	1	5	0	7
1423	OTU_12351	0	0	0	0	0	0	0	0	0	0	0	0	0	0	0	0	0	0	0	0	0	3	0	0	0	1	7	3	10	19	0	0	0	0	0	0	0	0	0	0	0	0	0	0	0	0	0	0
1424	OTU_12357	0	0	0	0	0	0	0	0	0	0	0	0	0	0	0	0	0	0	0	0	0	0	0	33	12	0	1	132	0	33	168	0	18	0	0	0	0	0	0	0	0	0	0	0	0	0	0	0
1425	OTU_1236	0	0	1	0	0	0	0	0	0	0	0	0	0	0	0	3	0	0	12	0	0	5	64	0	0	0	0	0	0	0	0	0	0	0	0	0	0	0	0	0	0	0	0	0	0	0	19	0
1426	OTU_12360	0	0	0	0	0	0	0	0	0	0	0	0	16	0	0	0	0	5	0	0	451	0	9	0	0	0	0	0	0	0	0	0	1379	0	0	0	0	0	0	0	0	0	0	0	0	0	1	0
1427	OTU_12361	0	0	0	0	0	0	0	0	0	0	0	0	0	0	0	0	0	0	0	0	0	0	0	0	1	0	0	0	0	0	0	0	15	0	0	0	0	0	0	0	0	0	0	0	0	0	0	0
1428	OTU_12362	0	0	0	0	0	0	0	0	0	0	0	0	0	0	0	0	0	0	0	0	0	0	0	0	0	0	0	0	0	0	0	0	4	0	0	0	0	0	0	0	0	0	0	0	0	0	0	0
1429	OTU_12364	0	0	0	0	0	0	0	0	0	0	0	0	0	0	0	0	0	0	0	0	0	0	0	0	0	0	1	0	0	0	0	0	3	0	0	0	0	0	0	0	0	0	0	0	0	0	0	0
1430	OTU_12366	0	0	0	0	0	0	0	0	0	0	0	0	0	0	0	0	0	0	0	0	0	0	0	0	0	0	0	0	0	0	0	0	6	0	0	0	0	0	0	0	0	0	0	0	0	0	0	0
1431	OTU_12367	0	0	0	0	0	0	0	0	0	0	0	0	0	0	0	0	0	0	0	0	0	0	0	0	0	0	0	0	0	0	0	0	4	0	0	0	0	0	0	0	0	0	0	0	0	0	0	0
1432	OTU_12368	0	0	0	0	0	0	0	0	0	0	0	0	0	0	0	0	0	0	0	0	0	0	0	0	0	0	0	0	0	0	0	0	6	0	0	0	0	0	0	0	0	0	0	0	0	0	0	0
1433	OTU_12369	0	0	0	0	0	0	0	0	0	0	0	0	0	0	0	0	0	0	0	0	95	6	0	0	0	0	0	0	0	0	0	0	769	0	0	0	0	0	0	0	0	0	0	0	0	0	0	0
1434	OTU_12371	0	0	0	0	0	0	0	0	0	0	0	0	0	0	0	0	0	0	0	0	0	0	0	0	0	0	0	0	0	0	0	0	2	0	0	0	0	0	0	0	0	0	0	0	0	0	0	0
1435	OTU_12372	0	0	0	0	0	0	0	0	0	0	0	0	0	0	0	0	0	0	0	0	0	1	0	0	0	0	0	0	0	0	0	0	2	0	0	0	0	0	0	0	0	0	0	0	0	0	0	0
1436	OTU_12373	0	0	0	1	0	0	0	0	0	0	0	0	0	0	0	0	0	0	0	0	0	0	0	5	0	1	0	0	0	0	6	3	0	0	0	0	0	3	0	2	0	0	3	8	0	0	0	0
1437	OTU_12375	0	0	0	0	0	0	0	0	0	0	0	0	0	0	0	0	0	0	0	0	0	0	0	0	0	0	0	0	0	0	0	3	0	0	0	0	0	0	0	0	0	0	0	0	0	0	0	0
1438	OTU_1238	4	21	19	0	18	0	1	1	1	0	20	0	25	0	10	0	31	0	0	0	2	0	2	45	4	13	0	11	2	0	99	73	17	0	4	0	0	0	0	0	0	6	0	0	13	0	8	5
1439	OTU_12380	0	0	0	0	0	0	0	0	0	0	0	0	0	0	0	0	0	0	0	0	0	0	0	2	2	0	0	0	0	0	4	0	4	0	0	0	0	0	0	0	0	0	0	0	0	0	0	0
1440	OTU_12383	0	0	0	0	0	0	0	0	0	0	0	0	0	0	0	0	0	0	0	0	0	0	0	0	0	0	0	0	0	0	0	0	0	0	0	0	0	0	0	0	0	0	0	0	0	0	0	0
1441	OTU_1239	0	32	0	0	3	0	0	0	0	0	0	0	0	0	0	0	0	0	0	0	11	0	4	2	6	2	0	0	7	0	0	0	0	0	0	0	2	0	1	0	0	0	0	0	0	0	0	0
1442	OTU_12391	0	0	0	0	0	0	0	0	0	0	0	0	0	0	0	0	0	0	0	0	38	1	6	32	30	15	10	0	1	5	96	146	71	0	0	0	0	0	0	0	0	0	0	0	0	0	0	0
1443	OTU_12396	0	0	0	0	0	0	0	0	0	0	0	0	0	0	0	0	0	0	0	0	1	2	0	0	0	0	0	0	0	0	0	0	2	0	0	0	0	0	0	0	0	0	0	0	0	0	0	0
1444	OTU_124	19	82	10	127	15	35	51	738	79	60	1064	7	0	134	130	12	8	110	146	325	1	8441	8188	875	1143	3348	1956	1326	1288	1299	171	369	70	0	0	1	2	3	2	7	27	10	0	5	2	133	127	16
1445	OTU_12400	0	0	0	0	0	0	0	0	0	0	0	0	0	0	0	0	0	0	0	0	0	0	0	0	0	0	0	0	0	0	0	0	30	0	0	0	0	0	0	0	0	0	0	0	0	0	0	0
1446	OTU_1241	0	0	0	0	0	0	0	0	0	0	0	0	0	0	0	0	0	0	0	0	0	12	6	0	0	0	0	0	0	0	0	0	0	0	0	0	0	0	0	0	0	0	0	0	0	0	0	0
1447	OTU_12410	0	0	0	0	0	0	0	0	0	0	0	0	0	0	0	0	0	0	0	0	0	0	0	0	0	0	0	0	0	0	0	0	0	2	0	0	0	0	0	0	0	0	0	0	0	0	0	0
1448	OTU_12411	0	0	0	0	0	0	0	0	0	0	0	0	0	0	0	0	0	0	0	0	0	0	0	0	0	0	0	0	0	0	0	0	0	2	0	0	0	0	0	0	0	0	0	0	0	0	0	0
1449	OTU_12412	0	0	0	0	0	0	0	0	0	0	0	0	0	0	0	0	0	0	0	0	0	0	0	0	0	0	0	0	0	0	0	0	0	2	0	0	0	0	0	0	0	0	0	0	0	0	0	0
1450	OTU_12417	0	0	0	0	0	0	0	0	0	0	0	0	0	0	0	0	0	0	0	0	0	0	0	0	0	0	0	0	0	0	0	0	0	5	0	0	0	0	0	0	0	0	0	0	0	0	0	0
1451	OTU_12418	0	0	0	2	0	0	0	0	0	0	0	0	0	0	0	0	0	0	0	0	0	0	0	0	0	0	0	0	0	0	0	0	0	3	0	0	0	0	0	0	0	0	0	0	0	0	0	0
1452	OTU_12420	0	0	0	0	0	0	0	0	0	0	0	0	0	0	0	0	0	0	0	0	0	0	0	0	0	0	0	0	0	0	0	0	5	0	0	0	0	0	0	5	0	0	0	0	0	0	0	0
1453	OTU_12431	0	0	0	0	0	0	0	0	0	0	0	0	0	0	0	0	0	0	2	0	0	0	0	0	0	0	0	0	0	0	0	0	0	0	0	0	0	0	0	0	0	0	0	0	0	0	0	0
1454	OTU_12432	0	0	0	0	0	0	0	0	0	0	0	0	0	0	0	0	0	0	0	0	0	0	0	0	2	0	0	0	0	0	0	0	0	0	0	0	0	0	0	0	0	0	0	0	0	0	0	0
1455	OTU_12436	0	0	0	0	0	0	0	0	0	0	0	0	0	0	0	0	0	0	0	0	0	0	0	0	0	0	2	0	2	0	0	0	0	0	0	0	0	0	0	0	0	0	0	0	0	0	0	0
1456	OTU_12438	0	0	0	0	0	0	0	0	0	0	0	0	0	0	0	0	0	0	0	0	0	0	0	0	0	0	0	4	0	0	0	0	0	0	0	0	0	0	0	0	0	0	0	0	0	0	0	0
1457	OTU_1244	0	0	0	0	0	0	0	0	0	0	0	0	0	7	0	0	0	0	0	7	0	0	0	0	0	0	0	0	0	0	0	0	0	0	0	0	0	0	0	0	0	0	0	0	5	0	0	0
1458	OTU_12440	0	0	0	0	0	0	0	0	0	0	0	0	0	0	0	0	0	1	0	0	0	0	0	14	40	8	5	1	3	2	2	5	7	0	0	0	0	0	0	0	0	0	0	0	0	0	0	0
1459	OTU_12447	0	0	0	0	0	0	0	0	0	0	0	0	0	0	0	0	0	0	0	0	0	0	0	0	0	4	0	0	0	0	0	0	0	0	0	0	0	0	0	0	0	0	0	0	0	0	0	0
1460	OTU_12448	0	0	0	0	0	0	0	0	0	0	0	0	0	0	0	0	0	0	0	0	0	0	0	0	0	1	0	0	0	0	0	0	0	0	0	0	0	1	0	0	0	0	0	0	0	0	0	0
1461	OTU_1245	0	0	0	1	0	0	0	0	0	0	0	0	0	0	0	0	0	0	0	0	0	0	0	1	12	0	0	1	0	0	0	1	0	0	0	0	0	0	0	1	0	0	0	0	0	0	0	0
1462	OTU_12450	0	0	0	0	0	0	0	0	0	0	0	0	0	0	0	0	0	0	0	0	0	0	0	4	0	2	0	0	0	0	0	0	0	0	0	0	0	0	0	0	0	0	0	0	0	0	0	0
1463	OTU_12453	0	0	0	0	0	0	0	0	0	0	0	0	0	0	0	0	0	0	0	0	0	0	0	0	0	0	2	2	0	0	0	0	0	0	0	0	0	0	0	0	0	0	0	0	0	0	0	0
1464	OTU_12456	0	0	0	0	0	0	0	0	0	0	0	0	0	0	0	0	0	0	0	0	0	0	0	0	0	0	0	0	0	2	0	0	0	0	0	0	0	0	0	0	0	0	0	0	0	0	0	0
1465	OTU_1246	0	0	0	0	0	0	0	0	0	0	0	0	0	0	0	0	0	0	0	0	0	0	0	0	0	0	0	0	0	0	0	0	0	0	0	0	0	0	0	0	0	0	0	0	0	0	0	0
1466	OTU_12462	0	0	0	0	0	0	0	0	0	0	0	0	0	0	0	0	0	0	0	0	2	0	0	0	3	0	0	0	0	0	0	0	4	0	0	0	0	0	0	0	0	0	0	0	0	0	0	0
1467	OTU_12464	0	0	0	0	0	2	0	1	0	11	5	2	0	2	0	0	1	2	0	0	6	0	0	9	52	14	8	0	1	4	2	6	13	0	0	2	0	1	0	0	0	1	0	0	0	0	0	2
1468	OTU_12467	0	0	0	0	0	0	0	0	0	0	0	0	0	0	0	0	0	0	0	0	0	0	0	2	0	0	0	0	0	1	0	3	0	0	0	0	0	0	0	0	0	0	0	0	0	0	0	0
1469	OTU_12468	0	0	0	0	0	0	0	0	0	0	0	0	0	0	0	0	0	0	0	0	0	0	0	2	0	0	0	0	0	0	0	0	0	0	0	0	0	0	0	0	0	0	0	0	0	0	0	0
1470	OTU_12470	0	0	0	0	0	0	0	0	0	0	0	0	0	0	0	0	0	0	0	0	0	0	0	5	2	1	0	0	0	0	0	0	0	0	0	0	0	0	0	0	0	0	0	0	0	0	0	0
1471	OTU_12473	0	0	0	0	0	5	0	0	0	1	0	0	0	0	0	0	1	0	0	0	0	0	0	2	0	2	2	2	0	0	2	0	0	0	0	0	0	0	0	0	0	2	0	2	0	0	0	0
1472	OTU_12475	0	0	0	0	0	0	0	0	0	0	0	0	0	0	0	0	0	0	0	0	0	0	0	4	0	0	0	0	0	0	0	0	0	0	0	0	0	0	0	0	0	0	0	0	0	0	0	0
1473	OTU_12476	0	0	0	0	0	0	0	0	0	0	0	0	0	0	0	0	0	0	0	0	0	0	0	4	0	0	0	0	0	0	0	0	0	0	0	0	0	0	0	0	0	0	0	0	0	0	0	0
1474	OTU_12478	0	0	0	0	0	0	0	0	0	0	0	0	0	0	0	0	0	0	0	0	0	0	0	1	0	1	0	1	0	0	0	2	0	0	0	0	0	0	0	0	0	0	0	0	0	0	0	0
1475	OTU_1248	2	2	0	1	3	8	3	5	2	8	3	0	0	24	0	5	2	7	10	0	2	0	0	11	2	39	28	58	40	59	15	12	11	0	0	2	0	0	0	0	0	3	0	1	1	4	2	4
1476	OTU_12480	0	0	0	0	0	0	0	0	0	0	0	0	0	0	0	0	0	0	0	0	0	0	0	2	0	0	0	0	0	0	0	0	0	0	0	0	0	0	0	0	0	0	0	0	0	0	0	0
1477	OTU_12481	0	0	0	0	0	0	0	0	0	2	0	0	0	0	0	0	0	0	0	0	0	0	0	4	1	4	5	0	0	0	0	2	2	0	0	0	0	0	0	0	0	0	0	0	0	0	0	0
1478	OTU_12482	0	0	0	0	0	0	0	0	0	0	0	0	0	0	0	0	0	0	0	0	0	0	0	3	0	0	0	0	0	0	0	0	0	0	0	0	0	0	0	0	0	0	0	0	0	0	0	0
1479	OTU_12483	0	0	0	0	0	0	0	0	0	0	0	0	0	0	0	0	0	0	0	0	0	0	0	0	0	0	0	0	0	0	0	0	0	0	0	0	0	0	0	0	0	0	0	0	0	0	0	0
1480	OTU_12484	0	0	0	0	0	0	0	0	0	0	0	0	0	0	0	0	0	0	0	0	0	0	0	2	0	0	2	0	0	0	0	0	0	0	0	0	0	0	0	0	0	0	0	0	0	0	0	0
1481	OTU_12486	0	0	0	0	0	0	0	0	0	0	0	0	0	0	0	0	0	0	0	0	0	0	0	2	2	0	0	0	0	0	2	0	0	0	0	0	0	0	0	0	0	0	0	0	0	0	0	0
1482	OTU_12488	0	0	0	0	0	0	0	0	0	0	0	0	0	0	0	0	0	0	0	0	0	0	0	2	0	0	0	0	0	0	0	0	0	0	0	0	0	0	0	0	0	0	0	0	0	0	0	0
1483	OTU_1249	0	7	113	1	0	0	0	0	0	0	0	0	0	0	0	2	0	0	0	5	2	40	42	0	0	0	0	0	2	2	0	0	0	0	1	0	0	0	4	0	0	0	0	0	0	4	0	0
1484	OTU_12491	0	0	0	0	0	0	0	0	0	0	0	0	0	0	0	0	0	0	0	0	0	0	0	0	4	0	0	0	0	0	0	0	0	0	0	0	0	0	0	0	0	0	0	0	0	0	0	0
1485	OTU_12492	0	0	0	0	0	0	0	0	0	0	0	0	0	0	0	0	0	0	0	0	0	0	0	0	6	0	0	0	0	0	0	0	0	0	0	0	0	0	0	0	0	0	0	0	0	0	0	0
1486	OTU_12493	0	0	0	0	0	0	0	0	0	0	0	0	0	0	0	0	0	0	0	0	0	0	0	0	4	0	0	0	0	3	2	0	0	0	0	0	0	0	0	1	0	0	0	0	0	0	0	0
1487	OTU_12494	0	0	0	0	0	3	0	0	0	4	1	18	0	1	0	0	24	4	0	0	1	0	0	78	104	55	8	0	3	1	56	69	55	0	0	0	0	2	0	10	0	0	8	14	0	0	0	8
1488	OTU_12497	0	0	0	0	0	0	0	0	0	0	0	0	0	0	0	0	0	0	0	0	1	0	0	0	1	0	0	0	0	0	2	0	0	0	0	0	0	0	0	0	0	0	0	0	0	0	0	0
1489	OTU_1250	0	11	3	0	1	0	0	0	0	0	12	0	20	0	0	0	0	4	0	6	63	2	11	0	44	10	1	0	7	8	7	11	48	0	0	2	2	1	0	50	5	8	25	14	5	3	3	3
1490	OTU_12500	0	0	0	0	0	0	0	0	0	0	0	0	0	0	0	0	0	0	0	0	4	0	0	0	4	0	0	1	0	0	0	0	0	0	0	0	0	0	0	0	0	0	0	0	0	0	0	0
1491	OTU_12501	0	0	0	0	0	1	0	0	0	0	0	0	0	1	0	0	0	0	0	0	0	0	0	1	1	0	0	2	0	0	0	0	0	0	0	0	0	1	0	0	0	0	0	0	0	0	1	0
1492	OTU_12502	0	0	0	0	0	0	0	0	0	0	0	0	0	0	0	0	0	0	0	0	0	0	0	0	4	0	0	0	0	0	0	0	0	0	0	0	0	0	0	0	0	0	0	0	0	0	0	0
1493	OTU_12503	0	0	0	0	0	0	0	0	0	0	0	0	0	0	0	0	0	0	0	0	0	0	0	0	2	0	0	2	0	0	0	0	0	0	0	0	0	0	0	0	0	0	0	0	0	0	0	0
1494	OTU_12505	0	0	0	0	0	0	0	0	0	0	1	0	0	0	0	0	0	1	0	0	0	0	0	0	2	0	0	0	0	0	0	0	0	0	0	0	0	0	0	0	0	0	0	0	0	0	0	0
1495	OTU_12506	0	0	0	0	0	0	0	0	0	0	0	0	0	0	0	0	0	0	0	0	0	0	0	0	0	0	0	4	0	0	0	0	0	0	0	0	0	0	0	0	0	0	0	0	0	0	0	0
1496	OTU_1251	1	4	3	0	4	0	8	0	3	0	2	0	0	0	149	82	0	0	3	0	0	3	0	0	2	0	0	111	28	59	0	0	0	28	30	0	50	0	74	0	19	1	0	0	3	0	0	0
1497	OTU_12510	0	0	0	0	0	0	0	0	0	0	0	0	0	0	0	0	0	0	0	0	0	0	0	0	0	0	0	7	2	0	0	0	0	0	0	0	0	0	0	0	0	0	0	0	0	0	0	0
1498	OTU_12511	0	0	0	0	0	0	0	0	0	0	0	0	0	0	0	0	0	0	0	0	0	0	0	0	0	0	0	0	2	0	0	0	0	0	0	1	0	0	0	0	0	0	0	0	0	3	0	0
1499	OTU_12512	0	0	1	0	0	0	0	0	0	0	0	0	0	0	0	0	0	0	0	0	453	534	397	89	43	306	1790	1490	832	1261	2	10	385	0	0	0	0	0	0	0	0	0	0	0	0	0	0	0
1500	OTU_12513	0	0	0	0	0	0	0	0	0	0	0	0	0	0	0	0	0	0	0	0	0	0	0	0	0	0	0	2	0	0	0	0	2	0	0	0	0	0	0	0	0	0	0	0	0	0	0	0
1501	OTU_12517	0	0	0	0	0	0	0	0	0	0	0	0	0	0	0	0	0	0	0	0	0	0	0	0	0	0	1	0	1	5	0	0	0	0	0	0	0	0	0	0	0	0	0	0	0	0	0	0
1502	OTU_12519	0	0	0	0	0	0	0	0	0	0	0	0	0	0	0	0	0	0	3	0	0	0	0	0	0	0	0	0	2	0	0	0	0	0	0	0	0	0	0	0	0	0	0	0	0	0	0	0
1503	OTU_12522	0	0	0	0	0	0	0	0	0	0	0	0	0	0	0	0	0	0	0	0	0	0	0	0	0	0	0	4	0	0	0	0	0	0	0	0	0	0	0	0	0	0	0	0	0	0	0	0
1504	OTU_12523	5	0	0	8	0	11	1	4	0	9	8	0	0	10	4	0	37	5	3	0	16	0	0	71	43	61	89	13	17	7	18	17	25	0	0	0	0	0	1	1	0	0	2	7	0	8	13	17
1505	OTU_12525	0	0	0	0	0	0	0	0	0	0	0	0	0	0	0	0	0	0	0	0	0	0	0	0	0	0	0	4	0	0	0	0	0	0	0	0	0	0	0	0	0	0	0	0	0	0	0	0
1506	OTU_12526	0	0	0	0	0	0	0	0	0	0	0	0	0	0	0	0	0	0	0	0	0	0	0	0	0	0	0	7	9	1	0	0	0	0	0	0	0	0	0	0	0	0	0	0	0	0	0	0
1507	OTU_1253	0	0	0	0	0	0	0	0	0	5	0	0	0	2	0	0	0	0	0	0	20	0	0	0	32	0	1	0	0	0	0	1	208	0	0	0	0	0	0	0	0	0	0	0	0	0	0	0
1508	OTU_12530	0	0	0	0	0	0	0	0	0	0	0	0	0	0	0	0	0	0	0	0	0	0	0	0	0	0	2	0	0	0	0	0	0	0	0	0	0	0	0	0	0	0	0	0	0	0	0	0
1509	OTU_12531	0	0	0	0	0	0	0	0	0	0	0	0	0	0	0	0	0	0	0	0	20	3	1	2	1	2	9	55	28	35	0	0	31	0	0	0	0	0	0	0	1	0	0	0	0	0	0	0
1510	OTU_12533	0	0	0	0	0	0	0	0	0	0	0	0	0	0	0	0	0	0	0	0	0	0	0	2	1	0	1	0	1	5	0	0	0	0	0	0	0	0	0	0	0	0	0	0	0	0	0	0
1511	OTU_12534	0	0	0	0	0	0	0	0	0	0	0	0	0	0	0	0	0	0	0	0	0	0	0	0	0	0	4	0	0	0	0	0	0	0	0	0	0	0	0	0	0	0	0	0	0	0	0	0
1512	OTU_12537	0	0	0	0	0	0	0	0	0	0	0	0	0	0	0	0	0	0	0	0	0	0	0	0	0	0	5	0	2	0	0	0	0	0	0	0	0	0	0	0	0	0	0	0	0	0	0	0
1513	OTU_1254	0	0	0	0	0	0	0	0	0	0	0	0	0	0	0	0	0	0	0	0	0	0	0	0	0	0	0	0	0	0	0	0	56	0	0	0	0	0	0	0	0	0	0	0	0	0	0	0
1514	OTU_12544	0	0	0	0	0	0	0	0	0	0	0	0	0	0	0	0	0	0	0	0	0	0	0	0	0	0	0	0	0	0	0	0	0	0	0	0	0	0	0	0	0	0	0	0	0	0	0	0
1515	OTU_12545	0	0	0	0	0	0	0	0	0	0	0	0	0	0	0	0	0	0	0	0	0	0	0	0	0	0	0	0	0	0	0	0	2	0	0	0	0	0	0	0	0	0	0	0	0	0	0	0
1516	OTU_12546	0	0	0	0	0	3	0	0	0	0	0	0	0	0	0	0	0	0	0	0	0	0	0	0	0	0	0	2	0	0	0	0	0	0	0	0	0	0	0	0	0	0	0	0	0	0	0	0
1517	OTU_12547	0	0	0	0	0	0	0	0	0	0	0	0	0	0	0	0	0	0	0	0	6	0	0	0	5	0	11	6	7	3	0	0	2	0	0	0	0	0	0	0	0	0	0	0	0	0	0	0
1518	OTU_12548	0	0	0	0	0	0	0	0	0	0	0	0	0	0	0	0	0	0	0	0	0	0	0	0	0	0	2	0	3	0	0	0	0	0	0	0	0	0	0	0	0	0	0	0	0	0	0	0
1519	OTU_1255	0	0	0	0	0	0	0	0	0	0	10	0	99	0	0	0	2	0	0	0	3	0	0	0	2	0	0	0	0	0	55	32	31	0	0	14	0	2	0	25	0	18	23	25	4	0	0	0
1520	OTU_1256	0	0	0	0	0	0	0	0	0	0	0	0	0	0	0	0	0	0	0	0	121	0	0	0	0	0	0	0	0	0	0	0	21	0	0	0	0	0	0	0	0	0	0	0	0	0	0	0
1521	OTU_1257	0	0	0	0	0	0	0	0	0	0	1	0	0	0	0	0	1	7	0	1	75	24	26	0	80	0	2	0	0	0	16	36	66	0	0	0	0	0	0	0	1	0	0	0	0	0	0	0
1522	OTU_1258	0	0	0	0	0	0	7	1	0	0	0	0	4	0	0	0	0	1	0	0	17	0	0	0	0	1	1	2	0	4	0	0	4	0	0	0	0	2	0	0	0	0	0	0	0	0	0	0
1523	OTU_1259	0	0	0	0	0	1	0	0	0	0	0	0	0	0	0	0	0	0	0	0	0	0	0	0	2	0	0	0	0	2	0	0	0	0	0	0	0	0	0	0	0	0	0	0	0	0	0	0
1524	OTU_126	4058	1084	2914	99	6366	18	108	2257	2284	5	1661	3	2	666	1722	2921	4	15	381	24	12	607	348	77	28	60	482	444	1226	2155	0	0	0	23708	21408	3852	452	14540	1095	186	132	20563	215	359	16535	1905	2223	2
1525	OTU_1260	0	0	0	4	0	0	9	0	0	14	0	19	0	9	0	0	4	0	5	0	0	0	0	107	27	9	7	0	14	0	23	34	0	0	0	2	0	7	0	0	0	0	1	3	0	50	26	1
1526	OTU_1261	0	0	0	0	0	0	0	0	0	0	0	3	0	0	0	0	8	0	0	0	0	0	0	280	0	0	0	0	0	0	21	26	0	0	0	0	0	1	0	92	0	28	112	158	7	0	0	0
1527	OTU_1262	0	0	0	0	0	5	2	0	0	0	0	0	0	1	0	0	1	0	2	0	0	0	0	33	4	90	55	63	31	42	10	2	1	0	0	26	12	4	1	9	0	0	8	1	3	6	2	0
1528	OTU_1263	0	0	0	0	0	0	3	1	0	0	9	0	0	0	0	0	0	9	2	4	26	14	0	0	66	21	15	4	30	3	0	0	0	0	0	0	0	0	2	0	0	0	0	0	7	5	0	0
1529	OTU_1264	0	0	0	0	0	0	0	0	0	0	0	0	0	0	0	0	0	0	0	1	0	187	54	0	0	0	0	0	0	0	0	0	0	0	0	0	0	0	1	0	0	0	0	0	0	0	0	0
1530	OTU_1265	0	0	0	0	0	0	0	0	0	0	0	0	0	0	0	0	0	30	0	0	0	0	0	6	65	1	0	0	0	0	0	0	4	0	0	0	0	0	0	0	0	0	8	1	0	0	0	0
1531	OTU_1266	0	10	0	0	0	0	2	0	0	0	0	0	8	0	0	1	0	0	0	0	6	5	0	0	0	0	2	0	0	0	2	0	4	0	0	0	0	0	0	0	6	0	0	0	0	0	2	0
1532	OTU_1267	13	7	0	8	10	5	12	5	0	24	13	19	21	17	0	2	23	36	11	1	18	0	2	64	58	49	54	27	46	14	20	21	28	0	0	20	1	13	5	10	14	5	37	25	4	14	9	16
1533	OTU_1268	0	0	0	0	0	0	0	0	0	0	0	3	0	2	0	0	1	0	0	0	0	0	0	11	15	6	6	1	5	3	42	293	2	0	0	0	0	0	0	6	0	0	2	2	0	1	2	0
1534	OTU_1269	0	0	0	0	0	0	0	0	0	0	0	0	0	0	0	0	0	0	0	3	0	7	1	0	0	0	0	2	0	2	0	0	0	0	0	0	0	0	2	0	0	1	0	0	2	0	0	0
1535	OTU_127	0	2	6	2	2	0	4	4	0	1	0	6	0	9	1	1	1	3	1	8	15	17	0	10	2	5	12	18	19	10	3	2	34	7	2	2	0	7	0	0	0	10	9	5	9	0	0	5
1536	OTU_1271	5	1	3	1	8	0	0	0	8	0	0	0	0	0	1	8	0	0	6	5	0	4	0	0	0	0	9	4	17	20	0	0	0	19	16	36	5	3	6	0	16	52	0	0	45	8	27	0
1537	OTU_1272	0	0	0	0	0	2	0	0	0	0	0	0	0	0	0	0	0	0	0	0	0	0	0	0	0	0	0	0	0	0	0	0	0	0	0	0	0	0	0	0	0	0	0	0	0	0	0	0
1538	OTU_1273	0	0	0	0	0	0	0	0	0	0	0	0	8	0	0	0	0	6	0	0	66	0	1	0	4	0	0	0	0	0	0	0	110	0	0	0	0	0	0	0	0	0	0	0	0	0	0	0
1539	OTU_1274	0	2	0	0	0	0	0	1	4	0	4	9	0	0	1	10	0	0	1	0	0	2	3	10	2	7	9	5	11	8	0	0	0	1	0	5	0	21	2	0	4	1	8	2	1	0	9	0
1540	OTU_1275	0	0	0	0	0	0	0	0	0	0	0	0	0	0	0	0	0	0	0	10	0	11	8	0	0	0	0	0	0	0	0	0	0	0	0	0	0	0	2	0	0	0	0	0	0	0	0	0
1541	OTU_128	0	0	0	0	0	0	0	0	0	0	0	0	0	0	0	0	0	0	0	0	0	27	4	0	0	0	0	0	0	0	0	0	0	0	0	0	0	0	0	0	0	0	0	0	0	0	0	0
1542	OTU_1281	0	0	0	0	0	0	0	0	0	0	0	0	0	0	0	0	0	0	0	1	0	7	2	0	0	0	0	0	0	0	0	0	0	0	0	0	0	0	1	0	0	0	0	0	0	0	0	0
1543	OTU_1282	2	10	4	0	0	0	2	1	1	0	2	0	3	0	18	0	1	0	5	0	0	0	0	17	123	38	36	62	38	36	11	0	4	0	0	11	2	0	3	0	0	0	1	6	0	6	2	11
1544	OTU_1283	0	0	0	0	0	0	0	0	0	0	0	0	0	0	1	0	0	0	4	0	0	107	165	0	10	0	0	0	0	0	0	0	0	0	0	0	0	0	0	0	0	0	0	0	0	0	0	0
1545	OTU_1284	2	4	3	0	4	0	0	0	0	0	0	0	6	8	4	1	1	0	0	0	15	0	0	15	42	30	18	29	27	23	8	5	80	0	0	0	4	0	4	0	0	2	0	3	0	3	0	0
1546	OTU_1285	14	7	7	3	11	2	13	0	18	9	0	7	6	10	12	0	25	2	14	0	6	0	0	34	24	30	48	24	59	66	25	23	35	0	0	4	2	5	4	4	29	1	2	5	0	13	8	3
1547	OTU_1286	1	0	0	5	0	23	0	1	5	41	0	26	0	11	0	1	51	0	6	0	0	0	0	150	58	37	67	30	65	33	205	256	20	0	0	16	0	11	0	15	0	4	18	11	1	11	0	24
1548	OTU_1287	0	109	1	0	0	0	0	0	0	0	0	0	0	0	0	2	0	15	0	33	108	48	0	11	0	0	0	0	0	0	0	0	287	0	0	0	0	0	0	360	13	0	349	385	0	0	0	0
1549	OTU_1288	0	0	0	0	0	0	0	0	0	0	2	0	0	0	0	0	0	175	0	0	73	0	0	5	22	3	2	0	0	2	0	0	113	0	0	0	0	0	0	0	0	0	0	0	0	0	0	0
1550	OTU_1289	4	7	0	0	4	6	10	8	4	2	0	8	0	13	8	3	9	0	15	1	0	2	2	10	20	15	8	29	34	20	6	11	15	0	0	2	0	3	3	11	0	0	15	11	0	0	0	2
1551	OTU_129	0	6	0	3	6	2	1	5	1	4	1	0	6	2	0	0	8	8	7	0	11	1	0	17	31	8	9	9	6	8	6	11	10	7	3	0	1	5	3	1	1	1	5	6	1	3	2	0
1552	OTU_1291	0	0	0	0	0	0	0	0	0	0	0	0	0	0	0	0	0	0	0	0	0	4	3	0	0	0	0	0	0	0	0	0	0	1	0	0	0	0	0	0	0	0	0	0	0	0	0	0
1553	OTU_1292	0	0	0	0	0	0	0	0	0	0	0	0	0	0	0	0	0	0	0	7	0	42	25	0	0	0	0	0	0	0	0	0	0	0	0	0	0	0	0	0	0	0	0	0	0	0	0	0
1554	OTU_1294	0	0	0	0	0	0	0	0	0	0	0	0	7	0	0	0	0	0	0	0	162	0	0	0	0	0	0	0	0	0	0	4	0	0	0	0	0	0	0	0	0	0	0	0	0	0	0	0
1555	OTU_1296	0	0	0	0	0	0	9	0	5	0	0	0	48	0	6	13	0	8	0	0	35	0	0	0	4	0	11	31	27	27	0	0	27	0	0	0	0	0	0	0	0	0	0	0	0	0	2	0
1556	OTU_1298	0	0	0	0	3	18	11	0	5	0	0	0	0	5	0	0	0	0	14	0	0	0	0	6	7	10	5	92	51	20	0	4	0	0	0	86	0	0	0	12	13	0	10	12	0	0	0	0
1557	OTU_1299	0	0	0	0	0	0	0	0	1	0	0	0	1	0	7	0	0	0	8	0	1	0	0	5	15	8	18	61	59	32	39	31	3	0	0	2	0	0	0	3	0	0	2	2	0	7	0	0
1558	OTU_13	2	1	1	0	0	21	12	11	5	0	5	0	2	18	0	0	0	2	8	26	39	5	0	14	45	12	42	9	14	28	0	0	60	0	0	0	0	0	0	0	1	0	0	0	0	2	2	0
1559	OTU_1300	0	0	0	0	0	1	98	3	13	5	0	0	0	8	10	0	0	0	0	0	0	0	0	1	2	0	0	0	0	0	55	104	10	0	0	0	0	0	0	52	0	0	32	39	1	0	0	0
1560	OTU_1301	0	0	0	0	0	0	0	0	0	0	0	0	0	0	0	0	0	0	0	92	0	283	0	0	0	0	0	0	0	0	0	0	0	0	0	0	0	0	0	0	0	31	0	0	50	0	0	0
1561	OTU_1302	0	0	0	0	0	0	0	0	0	0	0	0	0	0	0	0	72	18	0	0	0	0	0	99	86	98	16	0	0	6	4	6	66	0	0	0	0	0	0	0	0	0	0	0	0	0	0	0
1562	OTU_1303	0	0	0	0	0	0	0	0	0	0	0	0	66	0	0	0	0	0	0	0	271	2	0	0	0	0	0	0	0	0	0	0	54	0	0	0	0	0	0	0	0	0	0	0	0	0	3	0
1563	OTU_1304	0	9	0	0	1	1	1	0	0	1	0	0	6	0	0	0	1	3	0	0	32	2	1	0	23	0	1	1	0	2	5	3	139	0	0	0	0	0	2	0	0	0	0	0	0	0	2	0
1564	OTU_1305	0	0	0	0	0	0	0	0	0	0	0	0	0	0	0	0	0	0	0	0	28	0	1	0	0	0	0	0	0	0	0	0	48	0	0	0	0	0	0	0	0	0	0	0	0	0	0	0
1565	OTU_1306	0	0	0	0	0	0	0	0	0	0	0	0	0	0	0	0	0	0	0	9	0	0	0	0	0	0	0	0	0	0	0	0	0	0	0	0	0	0	0	1	0	0	0	1	0	2	5	0
1566	OTU_1307	0	0	0	0	0	0	0	0	0	0	0	0	0	0	0	0	0	0	0	0	0	0	0	0	0	0	0	0	0	0	0	0	0	0	0	0	0	0	0	0	0	0	0	0	0	0	0	0
1567	OTU_1308	0	0	0	0	0	0	0	0	0	0	0	0	1	0	0	0	0	0	0	0	0	0	0	0	0	0	0	0	0	0	0	0	0	0	0	0	0	0	0	0	0	11	0	0	5	0	0	0
1568	OTU_1309	0	0	0	0	0	0	0	0	0	0	0	0	0	0	0	0	0	0	0	0	0	0	0	0	0	0	0	0	0	0	0	0	0	0	0	0	0	0	0	0	0	0	0	0	0	0	0	0
1569	OTU_131	1	1	0	0	1	0	0	0	3	0	0	0	2	0	0	0	0	0	0	0	0	0	0	0	0	2	0	0	0	0	0	0	6	0	0	0	1	1	1	2	3	10	2	0	2	0	0	0
1570	OTU_1310	0	0	0	0	0	0	0	0	0	0	0	0	0	0	0	0	0	0	0	0	2	0	0	0	0	0	0	0	0	0	0	0	0	0	0	0	0	0	0	0	0	0	0	0	0	0	0	0
1571	OTU_1311	0	0	2	0	0	0	0	0	0	0	0	0	0	0	0	0	0	0	0	0	0	0	0	0	0	0	0	0	0	0	0	0	0	0	0	0	0	0	0	0	0	0	0	0	0	0	0	0
1572	OTU_1312	0	1	0	0	0	0	1	0	0	0	0	0	0	0	0	0	0	0	0	18	0	17	11	0	3	0	0	0	0	0	0	0	0	0	0	0	0	0	0	0	0	0	0	0	0	0	5	0
1573	OTU_1314	0	0	0	0	0	0	0	0	0	0	0	0	0	0	0	0	0	0	0	0	0	0	0	0	0	0	0	0	0	0	0	0	0	0	0	0	0	0	0	0	0	0	0	0	0	0	0	0
1574	OTU_1315	0	0	0	0	0	0	0	0	0	0	0	0	0	0	0	0	0	0	0	0	0	0	0	0	0	0	0	0	0	0	48	7	0	0	0	0	0	0	0	0	0	0	0	0	0	0	0	2
1575	OTU_1316	0	0	0	2	0	0	1	0	2	0	10	0	0	0	0	0	6	2	4	0	0	0	0	9	9	5	6	17	3	8	237	77	0	0	0	6	0	2	0	9	4	1	3	11	0	5	5	0
1576	OTU_1317	0	0	0	0	0	0	0	0	0	0	0	0	0	0	0	0	0	0	0	0	0	0	0	0	12	5	21	17	28	14	0	0	0	0	0	0	0	0	0	0	0	0	0	0	0	1	0	0
1577	OTU_1319	0	0	0	0	0	0	1	0	0	1	0	0	114	0	0	0	0	0	0	0	286	0	1	3	34	7	0	0	0	0	10	8	24	0	0	0	0	0	0	0	2	0	0	0	0	0	4	0
1578	OTU_1320	0	0	0	0	0	0	0	0	0	0	0	0	0	0	0	0	0	0	0	0	196	0	0	0	0	0	0	0	0	0	0	0	5	0	0	0	0	0	0	0	0	0	0	0	0	0	0	0
1579	OTU_1321	14	13	20	2	11	2	2	10	10	2	1	0	0	2	20	19	0	1	1	14	16	168	35	7	8	5	13	10	12	14	7	6	5	0	3	9	7	15	10	3	3	42	11	3	31	2	9	5
1580	OTU_1322	0	0	9	0	0	0	0	0	0	0	0	0	0	0	0	0	0	0	0	0	0	21	6	0	0	3	0	0	0	0	0	0	0	0	0	0	0	0	3	0	0	6	0	0	0	0	0	0
1581	OTU_1323	0	2	1	0	0	0	1	0	0	0	42	0	19	0	0	6	0	0	4	0	2	0	0	0	83	0	15	0	6	3	3	0	2	0	0	0	88	0	182	0	0	0	2	4	0	0	35	0
1582	OTU_1324	1	0	0	0	0	0	1	0	0	0	2	0	0	0	0	0	4	5	0	0	11	2	0	60	90	44	39	2	8	19	0	0	48	0	0	0	0	0	3	0	0	0	0	0	0	1	0	1
1583	OTU_1325	1	0	1	4	0	2	2	5	3	7	1	0	0	17	0	0	6	10	32	0	0	0	0	56	58	42	60	18	60	23	0	0	2	0	0	3	0	17	0	3	3	1	0	6	0	3	5	0
1584	OTU_1326	0	0	1	0	0	20	15	0	0	10	7	7	2	14	0	0	35	2	7	0	27	0	0	64	53	69	26	5	22	15	45	41	34	0	0	0	0	0	0	14	1	1	24	29	0	1	2	8
1585	OTU_1327	6	0	0	0	0	57	37	10	3	0	0	0	0	20	0	0	0	0	30	0	0	0	0	39	42	0	100	49	0	66	0	0	0	0	0	0	0	0	0	0	0	0	5	4	0	3	3	0
1586	OTU_1328	0	7	3	9	5	6	6	5	16	9	11	26	0	9	3	0	93	53	20	0	92	5	7	74	21	27	90	60	88	41	36	47	79	2	6	45	0	23	1	10	6	49	28	19	27	25	29	2
1587	OTU_1329	0	3	1	0	0	0	0	0	0	0	7	0	6	0	9	1	0	1	0	0	8	0	0	0	23	0	0	3	3	6	0	0	133	0	0	0	0	0	3	0	8	0	0	0	0	0	0	0
1588	OTU_133	0	0	0	0	0	0	0	0	0	0	0	0	1	0	0	0	0	0	0	0	63	0	0	0	0	0	0	0	0	0	0	0	9	0	0	0	0	0	0	0	0	0	0	0	0	0	0	0
1589	OTU_1330	0	0	27	0	8	0	1	0	0	0	10	5	0	0	17	1	27	240	1	0	31	0	0	8	14	189	66	7	1	9	0	0	164	6	0	0	5	0	0	0	0	1	0	0	9	0	0	29
1590	OTU_1331	0	0	0	0	0	0	0	0	0	0	0	0	0	0	0	0	0	0	0	0	0	2	0	0	0	0	0	0	3	0	0	0	0	3	1	0	0	6	0	0	0	277	0	0	185	0	0	0
1591	OTU_1332	0	0	0	0	0	0	0	0	0	0	0	0	0	0	0	0	0	0	0	0	0	0	0	0	0	0	0	0	0	0	0	0	0	0	0	0	0	0	0	0	0	0	0	0	0	0	0	0
1592	OTU_1333	0	0	0	0	0	0	0	0	0	0	0	0	0	0	0	0	0	0	0	0	0	6	11	0	0	0	0	0	0	0	0	0	0	0	0	0	0	0	0	0	0	0	0	0	0	0	0	0
1593	OTU_1334	0	0	0	0	0	0	1	0	0	0	0	0	5	0	0	0	0	0	0	0	14	4	8	0	0	0	0	0	0	0	2	0	1	0	0	0	0	0	0	1	0	0	2	4	0	0	0	0
1594	OTU_1337	0	0	0	0	0	0	0	0	0	0	0	0	45	0	0	0	0	0	0	0	226	0	0	0	0	0	0	0	0	0	0	0	34	0	0	9	0	4	0	21	0	84	39	47	69	0	1	24
1595	OTU_1338	0	0	1	2	39	0	2	2	5	0	2	0	0	0	8	4	0	6	0	0	34	1	0	3	12	12	3	9	5	0	28	40	16	2	10	10	0	3	2	4	0	10	2	2	3	0	0	0
1596	OTU_1339	0	0	0	0	0	0	0	0	0	0	0	0	0	0	0	0	0	2	0	0	328	0	2	0	0	0	0	0	0	0	0	0	0	0	0	0	0	0	0	0	0	0	0	0	0	0	0	0
1597	OTU_134	7	59	15	23	48	12	53	8	10	78	62	75	125	26	39	25	63	124	23	26	434	32	49	266	431	375	168	84	171	148	489	506	775	7	0	113	18	43	34	118	70	65	108	134	36	46	41	71
1598	OTU_1340	19	38	17	2	19	19	29	1	31	124	27	14	0	8	44	10	53	102	23	57	26	132	48	84	147	112	64	35	86	65	102	82	303	0	0	12	2	19	5	22	11	16	50	31	4	2	26	31
1599	OTU_1341	0	0	2	0	0	0	0	0	0	0	0	0	0	0	0	0	1	0	0	190	0	154	39	0	0	0	0	0	0	0	0	0	0	0	0	0	0	0	0	0	0	0	0	0	0	0	0	0
1600	OTU_1343	0	2	0	0	5	8	2	4	3	99	0	51	9	2	5	0	93	0	2	0	17	0	0	72	8	238	29	30	16	17	10	21	0	0	0	1	0	32	0	6	12	0	4	0	4	1	7	45
1601	OTU_1344	0	0	0	0	0	0	0	0	0	0	0	0	647	0	0	0	0	0	0	0	114	133	92	0	0	0	0	0	0	0	0	0	17	0	0	0	0	0	0	0	0	0	0	0	0	1	0	5
1602	OTU_1345	0	0	0	0	0	0	0	0	0	0	0	0	0	0	0	0	0	0	0	0	0	115	30	0	0	0	0	0	0	0	0	0	0	0	0	0	0	0	0	0	0	0	0	0	0	0	0	0
1603	OTU_1346	0	0	0	0	0	0	0	0	0	0	0	0	0	0	0	0	0	0	0	0	0	1	9	0	0	0	0	0	0	0	0	0	0	0	0	0	0	0	0	0	21	0	0	0	0	0	0	0
1604	OTU_1348	0	0	0	0	0	20	0	1	0	135	0	9	0	21	0	2	21	0	3	0	0	0	0	12	44	172	46	22	17	10	0	0	0	0	0	0	0	0	0	3	0	0	0	0	0	0	0	0
1605	OTU_1349	2	4	0	0	0	0	2	0	1	0	2	0	0	1	8	4	0	6	1	3	11	0	6	31	4	4	0	5	12	3	0	0	0	1	3	0	0	0	0	0	0	0	0	0	1	2	2	0
1606	OTU_135	0	0	0	0	0	0	0	0	0	0	0	0	0	0	0	0	0	0	0	0	51	0	0	0	0	0	0	0	0	0	0	0	27	0	0	0	0	0	0	0	0	0	0	0	0	0	0	0
1607	OTU_1350	0	0	0	0	0	0	0	0	0	0	0	0	101	0	0	0	6	0	0	0	27	0	0	7	0	0	0	0	0	0	44	31	44	0	0	0	0	0	1	0	0	0	0	0	0	0	0	13
1608	OTU_1351	0	0	0	0	0	0	0	0	0	0	0	0	5	0	0	0	0	0	0	0	0	0	0	0	0	0	0	0	0	0	70	62	0	0	0	0	0	3	0	0	0	0	0	0	1	0	0	0
1609	OTU_1352	0	4	0	0	0	0	0	0	0	0	0	0	0	0	0	0	0	0	0	0	0	0	0	0	0	0	0	0	0	0	0	0	0	0	0	0	0	0	0	0	0	0	0	0	0	0	0	0
1610	OTU_1353	0	0	0	0	0	0	0	0	0	0	0	0	0	0	0	0	0	0	0	10	0	20	3	0	0	0	0	0	0	0	0	0	0	0	0	0	0	0	0	0	0	0	0	0	0	0	0	0
1611	OTU_1354	0	0	0	0	0	0	0	0	0	0	0	0	0	0	0	0	0	0	0	0	0	0	0	0	0	0	0	0	0	0	0	0	10	0	0	0	0	0	0	0	0	0	0	0	0	0	0	0
1612	OTU_1355	0	0	0	0	0	0	0	0	0	0	0	0	0	0	0	0	0	0	0	0	0	0	3	0	0	0	0	0	0	0	0	0	0	0	0	0	0	0	0	0	0	0	0	0	0	0	0	7
1613	OTU_1356	0	0	0	0	0	0	0	0	0	0	0	0	6	0	0	1	0	4	0	4	0	2	8	0	0	0	0	0	1	0	0	0	0	0	0	0	0	0	0	0	7	0	0	0	0	0	0	0
1614	OTU_1357	0	0	0	0	0	0	0	0	0	0	0	0	0	0	0	0	0	0	0	0	0	0	3	0	0	0	0	0	0	0	0	0	0	0	0	0	0	0	0	0	0	0	0	0	0	0	0	1
1615	OTU_1358	0	0	0	0	0	0	0	0	0	0	0	0	0	0	0	0	0	0	0	0	0	4	1	0	0	2	0	0	0	0	0	1	1	0	0	0	0	0	0	0	0	0	0	0	0	0	0	0
1616	OTU_1359	0	0	0	0	0	0	0	0	0	0	0	0	0	0	0	0	0	0	0	0	18	2	2	0	0	0	0	0	0	0	4	1	9	0	0	0	0	0	0	0	0	0	0	0	0	0	0	1
1617	OTU_136	0	9	0	1	2	11	19	0	5	8	9	25	15	13	0	0	7	10	8	0	38	0	2	69	79	59	61	43	83	78	99	97	87	0	0	4	0	0	1	10	3	2	22	9	8	1	1	8
1618	OTU_1363	0	2	0	0	0	0	0	0	0	0	0	0	0	0	0	0	0	0	0	0	0	59	103	0	0	0	0	0	0	0	0	0	0	0	0	0	0	0	0	0	0	0	0	0	0	0	0	0
1619	OTU_1364	1	0	0	0	3	0	2	0	2	0	0	0	0	0	0	0	2	0	3	0	0	4	5	5	2	3	13	5	9	15	4	5	1	0	0	0	0	0	0	3	0	0	7	1	0	1	10	0
1620	OTU_1365	0	0	0	0	2	1	0	0	5	0	0	0	0	0	5	0	0	0	0	0	0	0	0	0	0	0	0	4	0	0	0	0	0	0	1	0	3	0	2	2	0	0	0	0	0	0	0	0
1621	OTU_1366	4	18	3	5	7	0	1	0	0	0	6	0	4	0	0	0	0	12	10	0	14	0	0	0	0	0	7	128	47	49	0	0	9	0	0	0	0	0	1	0	1	0	0	0	0	0	0	0
1622	OTU_1367	0	0	0	0	0	1	10	0	9	0	0	0	0	2	8	0	3	0	1	0	6	0	0	0	19	0	12	21	5	22	9	8	54	0	0	0	0	9	2	1	0	0	0	0	0	0	11	0
1623	OTU_1368	0	17	18	0	26	1	0	0	1	0	2	0	0	0	0	2	0	6	2	22	10	8	27	0	15	0	5	11	9	17	0	3	66	1	0	0	0	0	0	0	0	0	0	0	0	2	15	0
1624	OTU_1369	0	0	0	0	0	0	0	0	0	0	3	2	6	0	0	0	9	2	0	0	8	0	0	4	4	0	0	5	4	0	36	14	61	0	0	0	0	0	4	1	0	0	3	4	0	0	0	0
1625	OTU_137	187	39	16	447	316	15	116	293	103	28	9	0	6	61	65	86	0	0	220	5	17	23	23	31	37	86	426	721	592	1646	0	1	56	0	0	0	3	0	5	0	0	0	0	0	0	133	104	1
1626	OTU_1370	0	0	0	0	0	0	0	0	0	0	0	0	11	0	0	0	0	2	0	0	8	0	11	0	16	0	0	0	0	0	0	0	229	0	0	0	0	0	0	0	0	0	0	0	0	0	0	0
1627	OTU_1371	0	0	0	0	0	0	0	0	0	0	0	0	0	0	0	2	0	0	0	0	0	0	0	0	0	0	0	0	0	0	0	0	0	0	0	0	0	0	0	0	0	0	0	0	0	0	0	0
1628	OTU_1373	0	2	3	0	0	0	0	0	0	0	0	2	0	0	0	17	0	0	0	0	0	0	0	0	0	0	0	0	0	0	0	2	0	0	0	0	0	0	0	0	0	0	0	0	0	0	0	0
1629	OTU_1374	0	57	5	0	6	0	0	0	0	0	0	0	5	0	4	57	0	0	0	3	1	0	11	0	2	0	0	1	2	3	0	0	0	0	0	0	7	0	17	0	5	0	0	0	0	12	25	0
1630	OTU_1376	0	0	0	0	0	0	0	0	0	0	0	0	0	0	0	0	0	0	0	0	0	0	0	0	0	0	0	0	0	0	0	0	0	0	0	0	0	0	0	0	0	6	0	0	4	0	0	0
1631	OTU_1378	0	1	0	0	0	0	0	0	0	0	2	0	18	0	0	0	0	0	0	16	0	36	30	0	0	0	0	0	0	0	0	0	0	0	0	0	0	0	1	0	0	14	0	0	13	0	13	0
1632	OTU_1379	0	0	1	0	0	8	7	4	3	26	2	35	0	1	0	0	38	10	13	1	75	0	0	174	222	138	128	81	78	61	167	217	200	0	0	6	0	3	1	38	34	1	49	72	1	1	2	16
1633	OTU_138	0	0	2	0	1	0	0	0	0	0	0	0	1	0	0	0	0	0	1	18	0	18	7	0	0	0	0	2	0	0	0	0	0	2	0	0	0	0	3	0	0	12	0	0	6	0	3	0
1634	OTU_1380	0	0	0	0	0	0	0	0	0	0	0	0	0	0	0	0	0	0	4	0	376	5	29	0	0	0	0	0	0	0	0	0	0	0	0	0	0	0	0	0	0	0	0	0	0	0	0	0
1635	OTU_1381	0	0	0	0	0	0	0	0	0	0	0	0	14	0	0	0	0	0	0	0	273	0	0	0	0	0	0	0	0	0	0	0	105	0	0	0	0	0	0	0	0	0	0	0	0	0	0	0
1636	OTU_1382	0	0	0	0	0	0	0	0	0	0	0	0	0	0	0	0	0	1207	0	149	0	0	0	0	0	0	304	0	5	9	0	0	4	0	0	0	0	0	0	0	0	0	0	0	0	0	0	0
1637	OTU_1383	0	0	0	0	0	0	0	0	0	0	0	0	0	0	0	0	0	0	0	0	8	8	32	0	0	0	0	0	0	0	0	0	0	0	0	0	0	0	0	0	0	0	0	0	0	0	0	0
1638	OTU_1384	0	0	0	0	0	4	1	0	0	2	0	16	0	0	0	0	12	2	0	0	0	0	5	9	10	9	0	0	2	0	75	59	8	0	0	0	0	0	1	0	0	0	0	1	0	0	0	1
1639	OTU_1385	0	2	0	0	0	0	0	0	0	0	0	0	4	0	0	0	0	3	0	2	44	30	118	5	24	0	0	0	0	0	0	0	256	0	0	0	0	0	0	0	0	0	0	0	0	0	5	2
1640	OTU_1386	0	0	0	0	0	0	0	0	0	0	0	0	0	0	0	0	0	0	0	0	75	0	9	0	4	0	1	0	0	2	0	0	192	0	0	0	0	0	0	0	0	0	0	0	0	0	0	1
1641	OTU_1387	0	0	0	0	0	5	1	0	0	6	0	0	3	17	0	0	2	3	0	0	13	0	0	13	35	78	8	2	5	2	0	0	208	0	0	0	0	0	0	9	0	0	2	1	0	0	0	2
1642	OTU_1388	0	0	0	0	0	0	0	0	0	0	1	0	5	0	0	0	0	0	0	0	24	0	0	0	0	0	0	0	0	0	4	0	133	0	0	0	0	0	0	0	0	0	0	0	0	0	0	0
1643	OTU_139	84	225	43	40	176	15	86	37	64	1	25	132	80	48	93	138	2	30	110	35	181	123	65	75	246	214	603	784	900	1273	143	143	232	15	29	4	91	1	70	7	88	26	11	9	30	72	51	19
1644	OTU_1390	0	0	0	0	0	0	0	0	0	0	0	0	0	0	0	0	0	0	0	0	0	0	0	0	0	0	0	0	0	0	0	0	0	0	0	0	0	0	0	0	0	1	0	0	2	0	0	0
1645	OTU_1391	0	0	0	0	0	0	0	0	0	0	0	0	0	0	0	0	0	0	0	0	0	2	1	0	0	0	0	0	0	0	0	0	0	0	0	0	0	0	0	0	0	0	0	0	5	0	0	0
1646	OTU_1392	0	0	0	0	0	0	0	0	0	0	0	0	0	0	0	0	0	0	0	0	0	42	8	0	0	0	0	0	0	0	0	0	0	0	0	0	0	0	2	0	0	0	0	0	0	0	0	0
1647	OTU_1393	0	0	0	0	1	0	1	0	1	0	0	0	0	0	0	0	0	0	0	0	0	0	0	6	1	1	0	2	3	1	8	5	1	0	0	0	1	0	0	0	0	0	0	1	0	0	0	1
1648	OTU_1394	0	0	0	0	0	0	0	0	0	0	0	0	0	0	0	0	0	0	0	0	0	2	0	0	0	0	0	0	0	0	0	0	0	0	0	0	0	0	0	0	0	1	0	0	0	0	0	0
1649	OTU_1395	0	0	0	0	0	0	0	0	0	0	0	5	0	0	0	0	0	0	0	0	0	0	0	0	0	0	0	0	0	0	0	17	0	0	0	0	0	0	0	0	0	0	5	14	0	0	0	0
1650	OTU_1396	0	0	0	0	0	0	0	0	0	0	0	13	0	0	0	0	0	0	0	0	0	0	0	72	0	169	0	0	0	0	12	30	0	0	0	0	0	0	0	0	0	0	0	0	0	0	0	0
1651	OTU_1397	0	0	0	0	0	0	0	0	0	0	0	0	13	0	0	0	0	0	0	0	117	1	6	0	0	0	0	0	0	0	0	0	18	0	0	0	0	0	0	0	0	0	0	0	0	0	0	2
1652	OTU_1398	0	3	1	0	33	0	2	0	44	0	0	0	0	0	26	31	0	0	7	33	0	179	9	0	0	0	7	22	20	181	0	0	0	6	5	0	8	0	18	0	0	22	0	0	25	2	4	0
1653	OTU_1399	0	0	0	0	0	0	0	0	0	0	0	0	2	0	0	0	0	0	0	0	0	64	40	0	0	0	0	1	0	0	0	0	0	0	0	0	0	0	2	0	0	0	0	0	0	0	0	0
1654	OTU_14	3	0	0	0	0	0	0	0	0	0	0	0	0	0	0	0	0	0	0	0	6	1	0	0	2	0	0	2	0	0	0	0	0	0	0	0	0	0	0	0	0	0	0	0	0	0	0	0
1655	OTU_1400	2	23	2	2	56	4	76	0	0	0	11	0	0	9	24	4	0	20	6	0	15	4	3	0	62	6	31	23	17	31	0	2	2	0	0	0	13	0	29	0	10	1	0	0	4	4	6	1
1656	OTU_1401	0	1	1	0	0	0	0	0	0	0	0	0	0	0	0	0	0	0	0	0	0	120	48	0	0	0	0	0	0	0	0	0	0	0	0	0	0	0	0	0	0	42	0	0	32	0	0	0
1657	OTU_1402	0	0	0	0	0	2	5	0	2	0	0	0	0	0	0	0	8	9	0	0	0	0	4	13	42	13	34	0	0	0	0	0	5	0	0	0	0	0	0	0	0	0	0	2	0	5	0	0
1658	OTU_1403	6	0	0	2	0	0	1	0	2	0	5	0	0	1	0	0	4	4	0	13	0	2	0	14	20	9	13	5	13	8	0	2	2	0	0	0	0	0	2	0	0	1	3	1	0	0	0	2
1659	OTU_1404	31	10	2	79	91	0	9	21	116	1	20	14	7	8	13	9	0	9	14	0	9	0	0	8	12	14	26	254	58	166	24	36	34	48	50	18	2	21	0	12	3	2	8	8	2	13	0	1
1660	OTU_1405	0	0	0	0	0	16	10	0	3	52	0	27	0	43	0	0	112	0	3	0	2	1	0	88	17	45	18	0	11	0	52	64	10	0	0	2	0	5	0	14	0	4	13	9	4	0	1	11
1661	OTU_1406	0	0	0	0	0	0	4	4	1	0	0	0	0	0	0	8	8	15	0	0	30	0	12	12	27	37	41	4	22	18	24	50	4	0	3	7	1	0	4	15	0	0	13	26	0	4	2	1
1662	OTU_1408	0	0	0	0	0	0	0	0	0	0	0	0	17	0	0	0	1	0	0	0	23	0	0	6	0	0	0	0	0	0	4	22	80	0	0	1	0	0	0	18	0	0	15	7	0	0	0	0
1663	OTU_1409	0	0	0	0	0	0	0	0	0	0	0	0	0	0	0	0	0	11	0	0	76	0	0	0	0	0	0	0	0	0	0	0	228	0	0	0	0	0	0	0	0	0	0	0	0	0	0	0
1664	OTU_141	42	19	47	11	29	11	21	45	21	38	17	9	54	33	4	10	25	38	29	33	154	109	56	167	128	61	180	115	146	94	138	147	101	141	61	27	21	47	28	13	12	178	20	16	130	25	19	25
1665	OTU_1410	0	0	0	0	0	0	0	0	0	0	0	0	9	0	0	0	1	6	0	0	31	0	1	3	11	16	1	2	0	0	0	4	136	2	0	0	0	0	3	180	4	14	143	93	10	14	17	2
1666	OTU_1412	0	0	0	0	0	0	0	0	0	0	0	0	0	0	0	0	0	0	0	0	0	0	0	2	0	0	0	0	0	1	0	0	0	0	0	0	0	0	0	0	0	0	0	0	0	0	0	0
1667	OTU_1414	0	0	0	0	0	1	0	0	0	6	0	4	0	0	0	0	10	0	0	0	0	0	0	2	0	5	9	0	0	0	78	100	0	0	0	0	0	0	0	3	0	0	1	2	0	0	3	2
1668	OTU_1415	0	0	0	0	0	1	0	0	0	0	0	8	0	0	0	0	0	0	0	0	0	0	0	0	0	0	0	0	0	0	33	17	0	0	0	0	0	0	0	21	0	0	30	18	0	0	0	0
1669	OTU_1416	0	0	0	0	0	0	0	0	0	90	0	0	0	0	0	0	31	0	0	0	6	4	0	11	0	3	2	0	0	0	4	1	0	0	0	0	0	0	0	5	0	6	6	5	5	14	0	2
1670	OTU_1417	0	0	0	0	0	0	0	0	0	0	2	0	0	0	0	0	0	0	0	0	18	0	0	0	0	0	0	0	0	0	0	0	6	0	0	0	0	0	1	0	0	0	0	0	0	0	0	0
1671	OTU_1418	0	0	0	0	0	0	0	0	0	0	0	0	53	0	0	0	0	0	0	0	81	0	2	0	0	0	0	0	0	0	0	0	27	0	0	0	0	0	0	0	0	0	0	0	0	0	0	0
1672	OTU_1419	0	0	0	0	0	0	0	0	0	0	0	0	38	0	0	0	0	0	0	0	286	0	2	0	0	0	0	0	0	0	0	0	7	0	0	0	0	0	0	0	0	0	0	0	0	0	0	0
1673	OTU_142	6	0	4	116	0	126	20	0	6	326	1	163	89	57	0	2	340	1	6	0	169	2	2	424	2	559	45	36	25	49	208	175	2091	0	1	24	0	2	0	130	7	0	180	122	0	24	43	181
1674	OTU_1420	0	0	4	0	0	0	0	0	0	0	0	0	0	0	0	0	0	14	0	0	119	0	0	13	3	0	0	0	0	0	0	0	3	0	0	0	0	0	0	0	1	0	0	0	0	0	0	175
1675	OTU_1421	0	0	0	0	0	0	0	0	0	0	0	0	0	0	0	0	6	0	3	0	0	0	0	19	1	137	7	22	11	4	0	13	2	0	0	24	1	3	0	9	0	0	23	17	0	0	0	0
1676	OTU_1422	0	0	0	0	0	0	0	0	0	0	0	0	68	0	0	0	0	3	0	0	24	0	0	0	12	0	0	0	0	0	2	0	96	0	0	0	0	0	0	0	0	0	0	0	0	0	0	0
1677	OTU_1423	0	0	0	0	0	5	4	0	13	0	0	2	0	10	0	0	0	3	6	0	0	0	0	33	18	22	16	30	39	21	14	10	30	0	0	1	0	0	0	1	0	0	8	7	0	1	0	0
1678	OTU_1424	4	0	0	4	3	30	39	23	6	45	51	0	21	33	21	3	32	36	25	0	141	0	2	98	123	31	34	8	29	14	34	17	38	0	0	210	12	50	23	640	51	8	885	1026	17	7	8	90
1679	OTU_1425	0	0	0	0	1	0	0	0	0	0	0	0	0	0	0	0	0	0	0	0	0	0	0	0	81	0	0	0	0	0	0	0	0	0	0	0	0	30	0	22	0	0	6	13	0	0	0	0
1680	OTU_1426	0	0	0	0	0	0	3	3	0	17	33	0	0	10	0	0	5	18	0	0	0	0	0	0	156	9	10	0	0	2	0	0	0	0	0	0	0	0	0	0	0	2	0	0	1	0	0	0
1681	OTU_1427	0	2	0	0	0	0	0	0	0	13	0	26	2	0	0	10	13	0	0	0	4	1	0	8	13	31	0	2	0	0	37	63	14	0	0	0	8	0	1	11	3	0	14	12	0	0	0	0
1682	OTU_1428	0	0	0	0	0	0	0	0	0	0	50	0	0	0	0	0	1	0	0	0	0	0	0	1	0	0	1	0	0	0	0	1	318	0	0	0	0	0	0	0	0	0	0	0	0	6	11	0
1683	OTU_1429	0	2	2	0	4	6	8	2	3	2	8	5	4	0	0	4	15	1	4	10	11	4	4	13	17	12	7	2	8	7	5	3	14	2	1	0	1	6	9	1	9	1	1	0	1	0	0	12
1684	OTU_143	759	1546	3876	660	1900	826	696	320	920	2317	570	717	763	348	522	752	156	263	1471	4738	6067	5713	4309	2764	1763	2991	16512	14672	8802	12136	5345	6265	7926	99	88	1686	1581	156	1889	1855	2013	395	2310	2909	293	651	879	1149
1685	OTU_1430	6	0	0	12	0	0	1	0	6	2	2	1	0	0	3	1	0	10	1	0	0	2	4	4	6	16	5	1	2	0	2	0	27	1	1	2	0	0	0	3	0	0	4	2	0	13	15	4
1686	OTU_1431	0	35	2	0	0	0	0	0	0	0	0	0	0	0	0	6	0	0	0	0	43	0	7	0	0	0	0	0	0	0	0	0	2	0	0	0	0	0	0	0	0	0	0	0	0	0	1	0
1687	OTU_1432	0	0	0	0	0	16	3	0	0	14	0	0	0	3	0	0	0	0	0	0	6	0	5	0	0	0	0	0	0	0	0	0	0	1	2	0	0	0	0	0	0	2	0	0	1	10	14	5
1688	OTU_1433	0	0	0	0	0	0	0	0	0	0	0	0	0	0	0	0	0	0	0	0	129	0	0	0	0	0	0	6	5	0	0	0	12	0	0	0	0	0	0	0	0	0	0	0	0	0	0	0
1689	OTU_1434	0	0	0	0	0	0	0	0	0	0	0	0	0	0	0	0	0	0	0	0	7	0	0	0	0	0	0	0	0	0	0	0	0	0	0	0	0	0	0	0	0	0	0	0	0	0	0	0
1690	OTU_1435	0	0	0	0	0	3	5	0	5	0	0	0	0	2	0	0	1	0	0	0	177	0	0	2	0	0	1	0	0	1	1	6	0	0	0	0	0	0	0	0	0	0	0	5	0	0	0	1
1691	OTU_1437	0	0	0	0	0	0	0	0	0	0	0	0	20	0	0	0	0	0	0	0	441	0	0	0	0	0	0	0	0	0	0	9	38	0	0	0	0	0	0	0	0	0	0	0	0	0	0	0
1692	OTU_1438	0	0	0	0	0	0	0	0	0	0	0	0	7	0	0	0	0	0	0	0	54	0	0	0	0	0	0	0	264	0	0	0	107	0	0	0	0	0	0	0	36	0	0	0	0	0	0	0
1693	OTU_1439	1	44	3	0	95	2	3	0	0	5	39	0	0	0	9	0	6	8	0	0	4	2	0	3	6	10	10	10	5	34	13	10	35	0	2	9	0	0	4	4	0	23	4	3	15	0	3	7
1694	OTU_1441	0	0	0	0	0	1	4	0	0	0	0	0	0	6	0	0	0	0	2	13	3	26	13	0	0	0	0	0	0	13	0	0	3	0	0	0	0	1	0	0	6	6	0	13	3	0	0	0
1695	OTU_1442	0	0	0	0	0	0	0	0	0	1	94	0	12	0	0	0	0	12	1	0	0	0	0	2	38	30	8	5	0	8	0	0	107	0	0	0	0	0	0	0	0	0	0	0	0	0	0	0
1696	OTU_1443	0	5	0	0	0	0	1	0	0	0	0	14	0	0	3	0	8	0	0	0	0	0	0	13	0	36	28	0	0	0	106	151	0	0	0	1	0	0	0	15	0	30	43	15	15	4	8	0
1697	OTU_145	0	0	0	0	0	0	0	0	0	0	0	0	0	0	0	0	0	0	0	0	0	0	0	0	0	0	0	0	0	0	0	0	0	0	0	0	0	0	0	0	0	4	0	0	10	0	0	0
1698	OTU_1450	0	0	7	0	1	0	0	5	1	0	0	0	12	3	0	3	1	2	0	0	7	2	0	4	8	4	2	2	4	1	0	0	0	0	2	7	3	0	1	46	0	4	47	45	0	3	6	4
1699	OTU_1451	7	6	4	2	5	0	3	12	16	0	0	0	0	0	9	23	0	0	2	0	0	4	5	0	5	3	26	6	14	7	0	0	0	0	0	0	0	1	3	0	3	0	0	1	0	6	2	0
1700	OTU_1452	0	0	0	0	0	0	0	0	0	0	0	0	20	0	0	0	0	0	0	0	46	0	0	0	0	0	0	0	0	0	0	0	5	0	0	0	0	0	0	0	0	0	0	0	0	0	0	0
1701	OTU_1453	0	0	0	0	0	0	0	0	0	0	0	0	0	0	0	0	0	0	0	0	0	0	0	0	0	0	0	0	0	0	0	0	0	0	0	0	0	0	0	0	0	0	0	0	0	0	0	0
1702	OTU_1454	0	0	0	0	0	0	0	0	0	0	0	0	0	0	0	0	0	0	0	0	0	0	0	0	0	0	0	0	0	0	0	0	0	0	0	0	0	0	0	0	0	0	0	0	0	0	3	0
1703	OTU_1455	0	3	0	4	1	1	1	0	0	4	0	21	0	0	0	0	14	0	0	0	9	0	0	25	10	7	7	5	2	8	39	22	38	0	0	5	0	0	0	10	0	0	24	12	0	2	5	8
1704	OTU_1456	0	0	0	0	0	0	0	0	0	0	0	0	12	0	0	0	0	0	0	0	39	0	0	0	0	0	0	0	0	0	0	0	6	0	0	0	0	0	0	0	0	0	0	0	0	0	0	0
1705	OTU_1458	0	0	1	0	0	0	0	0	0	0	0	0	0	0	0	0	0	0	0	0	15	12	5	0	0	0	0	0	0	0	0	0	0	0	0	0	0	0	0	0	0	0	0	0	0	0	0	0
1706	OTU_1459	0	0	0	0	0	0	1	0	0	0	0	0	57	0	0	0	0	0	0	0	247	0	0	0	0	0	0	0	0	0	0	0	22	0	0	0	0	0	0	0	0	0	0	0	0	0	0	0
1707	OTU_146	19	178	33	10	53	71	47	83	102	163	31	85	48	74	89	120	180	11	207	1	292	12	17	509	184	1089	314	1272	661	603	83	84	162	19	31	30	16	17	93	39	20	1	62	68	2	193	183	52
1708	OTU_1460	0	0	0	0	0	0	0	0	0	0	2	0	0	0	0	0	0	0	0	0	95	0	0	0	0	0	0	0	0	0	0	0	0	0	0	0	0	0	0	0	0	0	0	0	0	0	0	0
1709	OTU_1461	0	0	0	0	0	0	0	0	0	0	0	0	49	0	0	0	0	0	0	0	109	4	0	0	0	0	0	0	0	0	0	0	0	0	0	0	0	0	0	0	0	0	0	0	0	0	0	0
1710	OTU_1462	0	0	0	0	0	0	0	0	0	0	0	0	0	0	0	0	0	0	0	0	0	31	0	0	0	0	0	0	0	0	0	0	0	0	0	0	0	0	0	0	0	7	0	0	4	0	0	0
1711	OTU_1463	0	0	0	0	0	0	0	0	0	0	0	0	8	0	0	0	0	0	0	0	67	91	127	0	0	0	0	0	0	0	0	0	1	0	0	0	0	0	0	0	2	0	0	0	0	0	0	0
1712	OTU_1464	0	0	0	0	0	0	0	0	0	0	0	0	0	0	0	0	0	0	0	0	0	4	0	0	0	0	0	0	0	0	0	0	0	0	0	0	0	0	0	0	0	0	0	0	0	0	0	0
1713	OTU_1465	0	2	1	0	2	0	0	0	0	0	0	0	0	1	0	1	5	0	1	9	0	118	40	1	8	0	0	4	1	0	0	0	0	1	0	1	0	3	9	0	1	1	0	0	4	2	0	0
1714	OTU_1466	0	0	1	0	0	0	1	0	12	0	0	0	8	1	2	4	0	7	7	0	21	0	3	8	10	1	18	94	40	29	0	0	0	0	0	0	0	0	0	0	0	0	0	0	0	3	8	0
1715	OTU_1467	0	0	0	0	0	0	0	0	0	3	0	0	0	2	0	0	0	0	0	0	0	0	0	0	0	1	3	88	47	4	0	0	2	0	0	11	0	5	0	0	0	0	1	0	1	8	1	0
1716	OTU_1468	0	0	0	0	0	1	5	0	0	0	0	0	0	5	2	0	0	0	0	0	0	0	0	4	0	3	0	2	0	2	9	13	0	2	0	0	1	0	3	0	0	0	0	0	0	0	5	1
1717	OTU_1469	0	0	0	6	0	0	0	0	0	5	0	4	0	1	0	0	5	0	0	0	0	0	0	34	9	6	2	0	0	12	72	140	0	0	0	0	0	0	0	0	0	0	0	3	0	0	0	5
1718	OTU_147	4	11	27	1	9	1	0	9	7	0	7	0	0	3	2	3	11	17	13	47	357	127	39	27	21	42	62	95	106	39	26	34	212	13	12	8	6	24	16	7	39	12	9	10	6	1	15	3
1719	OTU_1470	0	0	0	3	0	1	0	2	0	4	0	1	0	0	0	0	11	4	0	0	6	2	0	34	8	7	5	0	2	2	48	94	38	0	1	3	0	0	0	3	0	9	0	8	16	0	0	0
1720	OTU_1471	0	0	0	0	0	0	0	0	0	0	0	0	0	0	0	0	0	0	0	0	0	0	0	4	0	0	0	0	0	0	32	42	0	0	0	0	0	0	0	0	0	0	0	0	0	0	0	0
1721	OTU_1472	0	9	0	0	0	6	1	1	0	131	0	36	0	13	0	1	40	0	0	0	2	0	0	92	0	7	0	0	6	0	46	61	0	0	0	0	0	0	0	1	0	1	0	0	0	0	0	8
1722	OTU_1473	0	0	0	0	0	0	0	0	0	0	0	0	5	0	0	0	0	0	0	0	0	0	0	0	2	0	0	0	0	0	0	0	116	0	0	0	0	0	0	0	0	0	0	0	0	0	0	0
1723	OTU_1474	0	0	0	0	0	0	0	0	0	0	0	0	8	0	0	0	0	0	0	0	0	0	0	0	0	0	0	0	0	0	0	0	132	0	0	0	0	0	0	0	0	0	0	0	0	0	0	0
1724	OTU_1479	0	0	0	0	0	1	6	10	4	7	0	0	0	7	11	0	2	0	0	0	0	0	0	33	6	6	6	10	6	0	23	33	0	0	0	0	0	2	1	1	0	0	0	0	0	3	4	1
1725	OTU_148	7	2	29	0	4	1	1	1	0	1	0	0	8	0	1	0	0	1	0	132	2	15	11	7	4	3	1	0	2	3	0	0	6	34	28	2	3	15	4	1	1	106	1	3	93	0	1	1
1726	OTU_1481	0	4	55	0	2	151	179	24	395	0	5	0	5	134	134	77	0	31	31	6	10	0	0	7	29	84	224	329	269	319	0	0	100	0	1	0	7	10	4	0	40	3	0	3	9	252	322	0
1727	OTU_1484	0	0	0	0	0	0	0	0	0	11	0	0	0	0	0	0	9	0	0	0	0	0	0	14	2	13	0	2	0	0	27	13	0	0	0	0	0	0	0	2	0	0	4	3	0	0	0	0
1728	OTU_1485	0	0	0	0	0	0	0	0	0	0	0	0	4	0	0	0	0	0	0	0	4	0	0	0	0	0	0	0	0	0	5	11	18	0	0	0	0	0	0	0	0	0	0	0	0	0	0	0
1729	OTU_1486	0	0	0	0	0	0	4	0	1	0	0	0	0	6	0	0	0	0	0	0	0	10	0	0	0	0	0	0	0	0	0	0	0	0	0	1	0	0	1	15	6	1	3	4	2	0	0	0
1730	OTU_1487	0	4	0	0	0	0	0	0	0	0	0	0	63	0	0	0	0	5	3	0	425	1	4	0	0	0	0	0	0	0	0	1	2	0	0	0	0	0	0	0	0	0	0	0	0	0	0	0
1731	OTU_1488	0	0	0	0	0	9	0	0	0	7	0	18	0	12	0	0	36	0	0	0	0	0	0	51	0	9	0	0	0	0	26	51	0	0	0	8	0	27	0	1	0	4	1	2	2	0	0	4
1732	OTU_1489	0	15	0	0	20	0	1	0	0	0	2	0	0	0	0	2	0	4	7	5	60	3	5	0	68	4	2	20	8	92	0	0	27	0	0	0	1	0	1	0	6	0	0	0	0	3	2	0
1733	OTU_149	0	12	0	0	0	1	0	0	0	0	0	0	0	0	0	123	0	0	1	152	2	634	1070	0	0	0	0	0	0	0	0	0	0	0	0	0	6	0	0	0	0	0	0	1	0	0	0	0
1734	OTU_1490	0	0	0	0	0	0	0	0	0	0	0	0	0	0	0	0	0	0	0	0	0	0	369	0	0	0	0	0	0	0	0	0	0	0	0	0	0	0	0	0	0	0	0	0	0	0	0	0
1735	OTU_1492	5	1	0	1	15	6	3	6	5	15	0	9	3	5	7	3	22	5	11	0	1	2	0	55	119	51	30	15	23	8	52	50	12	0	0	7	0	29	6	8	10	9	7	15	8	3	1	10
1736	OTU_1493	0	2	0	2	2	0	1	0	4	0	0	0	0	0	6	0	0	0	30	0	0	0	0	2	8	91	20	43	51	34	0	0	6	0	0	0	0	0	0	0	0	0	0	0	0	0	0	0
1737	OTU_1494	4	0	0	12	0	7	2	0	0	2	0	0	0	5	7	2	0	0	5	8	2	0	0	4	1	5	28	28	75	59	4	0	0	6	3	5	0	3	0	0	10	8	3	2	7	6	14	0
1738	OTU_1495	48	0	0	23	0	0	65	3	0	0	8	0	0	0	0	0	0	0	21	0	0	0	0	0	5	1	11	26	21	12	0	0	0	0	0	0	0	0	0	0	0	0	0	0	0	0	0	0
1739	OTU_1496	0	34	1	0	0	0	1	3	8	0	1	0	0	1	3	114	0	0	0	0	54	49	27	0	2	0	0	2	5	14	0	0	0	0	0	0	0	0	27	0	73	0	4	0	0	0	3	1
1740	OTU_1498	0	1	0	0	0	0	0	0	0	1	0	0	0	0	0	0	0	0	0	0	4	16	9	17	55	8	9	3	2	4	7	12	6	0	0	0	0	0	0	0	0	3	3	4	0	0	3	0
1741	OTU_15	43	8	44	0	42	0	0	26	4	0	0	0	0	20	2	6	21	0	2	14	6	41	14	0	11	13	30	35	19	54	0	0	0	146	185	87	3	235	19	0	1	179	0	3	119	10	17	0
1742	OTU_1501	0	0	0	0	0	0	0	0	0	0	0	0	0	0	0	0	0	0	0	61	0	7	2	0	0	0	0	0	0	0	0	0	0	0	0	0	0	0	0	0	0	7	0	0	4	0	0	0
1743	OTU_1502	0	2	0	0	2	1	5	0	3	0	0	1	0	0	0	8	0	0	0	0	0	0	0	0	3	0	0	3	3	1	0	1	4	0	0	0	1	0	2	0	11	0	0	0	0	0	4	0
1744	OTU_1504	0	0	0	0	0	0	0	0	0	0	0	0	0	0	0	0	0	2	0	0	17	0	4	0	0	0	0	0	0	0	1	0	6	0	0	0	0	0	0	0	0	0	0	0	0	0	0	0
1745	OTU_1506	0	0	0	0	0	0	0	0	0	0	3	0	15	0	0	0	0	0	0	0	158	0	0	0	1	0	0	0	0	0	0	0	19	0	0	0	0	0	0	0	0	0	0	0	0	0	0	0
1746	OTU_1507	0	0	0	0	0	0	0	0	0	0	0	0	18	0	0	0	0	0	0	0	5	0	0	0	0	0	0	0	0	0	0	0	0	0	0	0	0	0	0	0	0	0	0	0	0	0	0	0
1747	OTU_1509	0	0	0	16	0	0	0	4	0	27	1	12	0	30	0	0	8	6	27	0	0	0	0	169	3	59	4	18	66	0	7	24	1	0	0	6	0	39	0	17	0	44	25	16	35	39	9	15
1748	OTU_1510	2	8	5	0	9	16	29	0	12	5	16	4	0	8	39	5	4	12	0	3	28	8	12	33	63	67	14	3	4	18	5	3	24	1	0	0	2	3	4	4	32	5	3	7	5	3	2	2
1749	OTU_1511	1	0	0	1	0	1	15	0	0	1	8	3	0	0	0	0	0	0	0	0	0	0	0	28	67	18	16	5	12	16	11	23	125	0	0	0	0	0	0	0	0	0	0	1	0	3	6	8
1750	OTU_1512	0	0	0	0	0	0	0	0	0	0	0	0	0	0	0	0	0	0	0	12	0	106	58	0	0	0	0	0	0	0	0	0	2	0	0	0	0	0	0	0	0	7	0	0	2	0	0	0
1751	OTU_1513	2	0	0	5	0	23	19	0	1	96	9	44	3	27	0	0	76	12	0	0	8	0	0	138	290	97	90	8	29	28	84	88	40	0	0	2	0	1	0	20	0	0	25	31	0	9	0	13
1752	OTU_1514	0	13	9	5	0	3	0	4	3	0	0	0	0	6	2	8	0	15	1	0	0	0	2	5	21	88	56	37	17	16	0	0	0	0	0	0	0	0	1	46	0	7	29	24	11	8	9	0
1753	OTU_1515	4	0	0	6	0	0	0	2	0	0	15	0	10	0	0	0	0	0	0	0	3	0	0	5	7	14	23	31	18	19	0	0	37	0	0	0	0	0	0	0	0	0	0	0	0	0	0	0
1754	OTU_1516	0	0	0	0	0	0	0	0	0	0	0	0	0	0	0	0	0	0	0	0	4	0	0	0	108	0	0	0	0	0	0	0	6	0	0	0	0	0	4	0	0	0	0	0	0	0	0	0
1755	OTU_1518	0	0	0	0	0	4	7	0	1	1	0	0	44	5	0	0	35	3	6	0	26	3	2	102	4	53	130	17	25	70	3	2	45	0	0	0	0	0	0	7	0	0	5	2	0	0	0	4
1756	OTU_1519	0	0	0	0	0	1	4	0	2	0	0	0	0	5	0	0	0	0	1	0	0	0	2	2	11	12	33	30	53	57	0	0	0	0	0	0	0	0	0	0	0	0	0	1	0	7	9	1
1757	OTU_1520	2	0	0	0	0	0	0	4	4	0	0	0	0	0	0	2	0	0	3	0	0	1	0	0	0	0	0	2	4	9	0	0	0	0	0	0	0	0	0	0	0	3	0	0	0	2	0	0
1758	OTU_1521	0	0	0	0	0	0	5	0	0	4	0	0	0	0	0	0	5	0	0	3	0	0	0	9	8	6	13	3	4	11	22	2	0	0	0	0	0	0	0	0	0	0	0	0	0	0	0	5
1759	OTU_1523	0	0	0	0	0	0	3	0	0	0	0	0	0	0	0	0	0	0	52	0	0	0	0	32	0	61	3	27	26	0	67	86	0	0	0	0	0	0	0	0	0	1	3	0	0	9	0	0
1760	OTU_1524	0	0	0	0	0	7	0	3	0	0	0	5	0	6	0	0	8	0	0	0	0	0	0	109	0	4	1	0	0	0	49	69	0	0	0	0	0	0	0	45	0	3	43	66	0	0	0	6
1761	OTU_1525	0	0	0	0	0	0	0	0	0	0	0	0	0	0	0	0	0	1	0	0	22	0	0	0	0	0	0	0	0	0	0	0	120	0	0	0	0	0	0	0	0	0	0	0	0	0	0	0
1762	OTU_1526	0	0	0	0	0	0	0	0	0	0	0	0	0	0	0	0	0	0	0	0	126	0	0	0	0	0	0	0	16	4	0	0	323	0	0	0	0	0	0	0	2	0	0	0	0	0	0	0
1763	OTU_1527	0	8	0	0	0	0	1	0	0	0	0	0	0	0	0	0	0	0	0	6	0	10	0	0	0	0	0	0	0	0	0	0	0	0	0	0	0	0	0	0	0	0	0	0	5	0	0	0
1764	OTU_1528	0	0	0	0	0	0	0	0	0	0	0	0	0	0	0	0	0	0	0	0	0	0	0	0	0	0	0	0	0	0	0	0	0	0	0	0	0	0	0	0	0	0	0	0	0	0	0	0
1765	OTU_153	0	0	3	1	2	0	0	1	0	0	5	0	46	0	0	3	24	4	0	0	80	0	2	22	6	2	4	7	3	0	32	28	50	0	0	0	0	0	0	0	0	1	0	0	0	0	0	3
1766	OTU_1532	0	0	0	0	0	0	0	0	0	0	0	0	13	0	0	0	0	0	0	0	82	0	0	0	0	0	0	0	0	0	0	0	0	0	0	0	0	0	0	0	0	0	0	0	0	0	0	1
1767	OTU_1533	0	0	0	0	0	0	0	0	0	0	0	0	26	0	0	0	0	0	0	9	129	4	4	0	0	0	0	1	0	0	3	2	10	0	0	0	0	0	0	0	32	0	0	0	0	0	0	0
1768	OTU_1534	0	0	0	0	0	0	0	0	0	0	0	0	0	0	0	0	0	0	0	0	29	0	0	0	0	0	0	0	0	0	0	0	2	0	0	0	0	0	0	0	0	0	0	0	0	0	0	0
1769	OTU_1535	0	0	0	0	0	0	0	0	0	0	0	0	0	0	0	0	0	0	0	0	316	0	0	0	0	0	0	0	0	0	0	0	48	0	0	0	0	0	0	0	0	0	0	0	0	0	0	0
1770	OTU_1536	0	0	0	0	0	0	0	0	0	0	0	0	0	0	0	0	0	0	0	0	159	0	0	0	0	0	0	0	0	0	0	0	0	0	0	0	0	0	0	0	0	0	0	0	0	0	0	0
1771	OTU_1537	0	0	0	0	0	0	0	0	0	0	9	0	5	0	0	0	3	17	11	0	26	0	0	12	10	26	11	16	12	11	29	7	31	0	0	0	0	0	0	0	0	0	0	0	0	0	1	4
1772	OTU_1538	0	0	0	0	0	0	0	0	0	0	0	0	0	0	0	0	2	0	0	0	57	0	0	0	0	0	0	0	0	0	0	0	21	0	0	0	0	0	0	0	0	0	0	0	0	0	0	0
1773	OTU_154	0	0	0	0	0	0	0	0	0	0	0	0	0	0	0	0	0	0	0	0	0	0	0	0	0	0	0	0	0	7	0	0	0	0	0	0	0	0	0	0	0	0	0	0	0	0	0	0
1774	OTU_1540	2	0	0	14	0	7	10	8	3	7	2	0	2	0	0	0	28	0	9	0	0	0	0	86	28	21	7	6	23	3	24	22	2	0	0	1	0	1	1	1	2	3	1	5	1	0	0	12
1775	OTU_1542	9	6	0	6	14	5	2	4	3	29	5	9	2	8	5	2	22	5	1	0	8	0	0	69	49	60	21	12	8	6	13	33	24	0	0	1	5	4	1	12	1	0	13	20	0	6	2	5
1776	OTU_1543	0	0	0	0	0	0	8	0	0	0	5	0	9	0	0	0	3	0	0	0	0	0	0	6	71	9	5	2	4	2	0	9	2	0	0	0	0	0	0	0	0	0	0	0	0	0	0	1
1777	OTU_1544	0	0	0	0	0	0	16	0	1	0	0	0	0	0	0	0	0	0	38	0	0	0	0	0	0	139	64	0	136	0	0	0	0	0	0	0	0	0	0	0	0	0	0	0	0	0	0	0
1778	OTU_1545	13	12	4	3	9	25	21	9	7	20	8	12	1	17	22	5	15	4	3	0	0	0	0	50	26	26	45	30	24	34	19	22	2	11	11	11	8	68	5	23	1	27	22	12	16	22	21	4
1779	OTU_1547	0	0	0	0	0	0	0	0	0	0	0	0	0	0	0	0	0	0	0	0	0	0	0	199	2	0	0	215	0	0	0	0	0	0	0	0	0	0	0	0	0	0	0	0	0	91	0	0
1780	OTU_1549	0	0	0	0	0	0	0	0	2	5	2	0	0	0	0	2	2	8	0	0	27	0	0	0	5	0	0	0	0	0	51	12	63	7	4	19	12	48	8	1	0	0	0	1	0	0	0	0
1781	OTU_155	0	0	2	1	0	0	0	1	0	0	0	0	0	5	0	0	10	0	0	0	0	3	5	8	0	41	9	2	0	0	0	0	0	8	8	0	3	0	1	3	0	18	0	0	11	2	6	0
1782	OTU_1550	0	0	0	0	0	10	0	0	0	20	6	0	14	0	0	0	45	6	0	0	0	0	0	12	6	4	3	0	2	2	118	72	35	0	0	3	0	0	0	0	0	0	0	0	0	0	0	9
1783	OTU_1551	0	0	0	0	0	4	14	0	0	1	0	1	0	10	0	0	12	5	0	0	1	0	0	5	23	11	0	4	0	0	100	79	5	0	0	1	0	0	0	3	0	0	6	4	0	1	0	3
1784	OTU_1552	0	0	0	0	0	0	0	0	0	0	0	0	2	0	0	0	1	0	0	0	19	0	0	2	7	0	0	0	0	0	16	14	96	0	0	0	0	0	0	0	0	0	0	0	0	0	0	0
1785	OTU_1553	0	0	0	0	0	0	0	0	0	0	0	0	0	0	0	0	0	0	0	0	0	0	0	0	0	0	0	0	0	0	0	502	0	0	0	0	0	0	0	0	0	0	0	0	0	0	0	0
1786	OTU_1554	0	0	0	0	0	0	0	0	0	0	0	0	0	0	0	0	6	1	0	0	0	0	0	4	12	0	0	0	0	0	0	0	0	0	0	0	0	0	0	0	0	0	0	0	0	0	0	0
1787	OTU_1556	0	0	0	0	0	0	0	0	0	0	0	0	0	0	0	0	0	0	0	0	11	0	0	0	0	0	0	0	0	0	0	0	72	0	0	0	0	0	0	0	0	0	0	0	0	0	0	2
1788	OTU_1557	0	0	0	0	0	0	1	0	0	0	6	0	33	0	0	0	0	0	0	0	10	0	0	0	12	0	0	0	0	0	0	0	92	0	0	0	0	0	0	0	0	0	0	0	0	0	0	0
1789	OTU_1560	0	0	3	0	0	0	1	0	0	0	0	0	0	0	0	1	0	1	1	0	0	0	0	0	3	1	13	0	2	23	0	0	0	0	0	12	0	0	0	4	0	0	1	1	1	7	0	0
1790	OTU_1562	0	0	0	0	0	0	0	0	0	0	0	7	0	0	0	0	0	13	0	0	0	0	0	0	4	0	0	0	0	0	66	60	64	0	0	0	0	0	1	0	0	0	0	0	0	0	0	0
1791	OTU_1563	0	1	0	0	0	0	4	0	0	0	0	0	0	0	0	0	0	6	0	0	0	1	5	2	59	0	3	0	5	0	0	0	1	0	1	0	2	0	3	10	0	0	4	18	0	5	9	0
1792	OTU_1564	0	0	0	0	0	0	0	0	0	0	0	0	0	0	0	0	0	0	0	0	0	0	0	0	0	0	0	0	0	0	0	0	0	0	0	0	0	0	0	0	0	0	0	0	0	0	0	0
1793	OTU_1565	0	0	0	0	0	0	0	0	0	0	0	0	0	0	0	0	0	0	0	0	62	0	0	0	0	1	0	0	0	0	0	0	0	0	0	0	0	0	0	0	0	0	0	0	0	0	0	0
1794	OTU_1566	0	0	0	0	0	10	0	0	0	114	3	40	0	4	0	0	34	4	0	0	25	0	0	54	14	40	5	0	0	0	2	3	104	0	0	0	0	0	0	0	0	0	0	0	0	0	0	10
1795	OTU_1567	0	0	0	0	0	0	4	0	11	0	0	0	0	0	0	0	0	0	6	0	0	0	0	93	0	150	40	0	0	27	0	0	0	0	0	0	0	0	0	0	0	0	0	0	3	0	0	0
1796	OTU_1568	2	0	0	2	13	0	0	2	1	0	0	0	0	0	0	0	0	0	0	0	75	0	1	0	1	3	2	19	28	5	33	6	5	1	0	0	2	0	0	0	0	0	1	0	4	4	5	0
1797	OTU_1569	4	0	0	0	4	12	2	6	17	0	0	8	0	13	1	0	4	0	2	0	0	0	0	16	1	78	51	62	37	15	3	0	0	0	0	0	0	8	0	0	0	0	0	0	2	3	3	0
1798	OTU_1571	0	0	0	0	0	0	0	0	0	0	0	0	0	0	0	0	0	0	0	0	0	88	49	0	0	0	0	0	0	0	0	0	0	0	0	0	0	0	0	0	0	0	0	0	0	0	0	0
1799	OTU_1572	0	1	6	0	6	0	2	0	9	0	0	0	0	18	32	0	0	0	1	36	43	20	23	0	0	0	2	18	6	10	0	2	1	0	0	0	3	7	11	4	0	0	7	1	0	0	0	0
1800	OTU_1573	0	0	0	0	0	0	0	0	0	0	0	0	0	0	0	0	0	0	0	0	0	1	4	0	0	0	0	11	0	0	0	0	3	0	0	0	0	0	0	0	0	0	0	0	0	0	0	0
1801	OTU_1574	2	0	0	1	0	12	31	0	34	0	1	0	0	2	15	0	3	0	45	0	0	0	0	33	31	14	52	43	95	72	2	1	0	0	0	8	0	0	0	7	0	0	2	4	0	4	0	2
1802	OTU_1575	2	3	0	0	4	0	0	3	6	0	0	0	0	0	2	8	0	0	3	0	0	0	0	0	0	0	0	16	10	80	0	0	0	0	0	4	0	0	1	0	0	2	0	0	3	0	6	0
1803	OTU_1578	0	0	0	0	0	0	0	0	0	0	0	0	0	0	0	0	4	0	0	0	2	0	0	5	1	6	5	0	0	0	23	67	7	0	0	0	0	0	0	0	0	0	0	0	0	0	0	0
1804	OTU_1579	0	0	0	0	0	0	0	0	0	0	0	0	0	0	0	0	9	0	0	0	0	0	0	10	0	3	0	0	0	0	102	76	0	0	0	0	0	0	0	0	0	0	0	0	0	0	0	0
1805	OTU_158	0	0	0	0	0	0	0	0	0	0	0	0	0	0	0	0	0	0	0	0	0	15	6	0	0	0	0	0	0	0	0	0	0	0	0	0	0	0	0	0	0	0	0	0	0	0	0	0
1806	OTU_1580	0	0	0	0	0	0	0	0	0	0	0	0	0	0	0	0	0	0	0	1	3	0	0	0	0	0	0	0	0	0	45	0	44	0	0	0	0	0	0	0	0	0	0	0	0	99	16	9
1807	OTU_1581	0	0	0	0	0	0	0	0	0	0	0	5	0	0	0	0	0	4	0	0	39	0	0	0	0	0	0	0	0	0	4	125	58	0	0	0	0	0	0	8	0	0	5	0	0	0	0	0
1808	OTU_1582	0	0	0	0	0	0	0	0	0	0	1	0	32	0	0	0	0	0	0	0	14	0	0	0	33	6	0	1	4	0	0	0	71	0	0	8	0	23	2	3	1	25	3	0	11	0	0	0
1809	OTU_1583	0	3	0	0	0	0	0	0	0	0	0	0	0	0	0	0	0	1	0	0	19	2	0	0	0	0	0	0	0	0	0	0	4	0	0	0	0	0	0	0	0	0	0	0	0	0	0	0
1810	OTU_1584	0	0	0	0	0	0	0	0	0	0	0	0	0	0	0	0	0	0	0	0	0	0	0	0	0	0	0	0	0	0	0	0	0	0	0	0	0	0	0	0	0	0	0	0	0	0	0	0
1811	OTU_1587	0	0	0	0	0	0	0	0	0	0	0	0	0	0	0	0	0	0	0	0	0	2	2	0	0	0	0	0	0	0	0	0	0	0	0	0	0	0	0	0	0	0	0	0	0	0	0	0
1812	OTU_1589	0	0	0	0	0	0	0	0	0	0	0	0	5	0	0	0	0	0	0	0	210	0	0	0	0	0	0	0	0	0	0	0	0	0	0	0	0	0	0	0	0	0	0	0	0	0	0	0
1813	OTU_1590	0	0	0	0	0	0	0	0	0	0	0	28	24	0	0	0	9	0	0	0	26	0	0	0	0	0	0	0	0	0	11	7	0	0	0	0	0	0	0	0	0	0	0	0	0	0	0	0
1814	OTU_1591	1	2	0	2	0	5	2	4	2	0	0	0	0	5	4	0	0	0	1	0	17	0	2	1	8	7	8	6	7	3	0	0	13	0	0	0	0	3	3	3	2	10	4	7	11	1	3	0
1815	OTU_1592	0	0	0	0	0	0	0	0	0	0	0	0	0	0	0	0	0	0	0	9	0	42	15	0	0	0	0	0	0	0	0	0	0	0	0	0	0	0	0	0	0	0	0	0	0	0	0	0
1816	OTU_1594	0	0	0	0	0	0	0	0	0	0	0	0	0	0	0	0	0	0	0	3	0	128	81	0	0	0	0	0	0	0	0	0	1	0	0	0	0	0	0	0	0	0	0	0	0	0	0	0
1817	OTU_1595	0	0	0	0	0	0	0	0	0	0	0	0	0	0	0	0	0	0	0	2	0	2	2	0	0	0	0	0	0	0	0	0	0	0	3	0	0	0	3	0	0	0	0	0	0	0	0	0
1818	OTU_1596	1	16	8	0	2	0	0	0	3	0	0	0	0	0	0	5	0	0	0	6	0	7	0	0	0	0	3	10	4	0	0	0	0	2	3	0	0	0	0	0	15	3	0	0	2	9	21	0
1819	OTU_1597	0	2	0	0	0	0	0	0	0	0	0	0	0	0	0	1	0	0	0	0	4	14	23	0	0	0	0	0	0	2	0	0	21	0	0	0	0	0	0	0	0	0	0	0	0	0	7	0
1820	OTU_1598	0	3	0	0	0	0	0	1	0	0	0	0	0	10	0	0	0	0	0	0	0	0	0	6	4	0	0	0	0	0	119	21	7	2	0	0	0	4	0	2	0	5	3	0	2	0	2	0
1821	OTU_1599	0	1	0	0	3	0	0	0	1	2	3	0	19	3	0	0	4	0	0	0	2	3	39	15	3	2	0	9	12	0	46	69	11	0	0	12	2	8	0	57	8	9	15	56	5	1	0	0
1822	OTU_16	7	9	34	3	13	0	0	22	31	1	2	0	0	3	35	149	1	0	10	0	10	22	22	0	2	0	4	13	7	53	1	2	0	381	334	46	18	1023	164	11	19	2026	2	11	1563	16	44	0
1823	OTU_160	0	1	0	0	0	4	2	2	2	0	0	0	1	0	5	0	0	9	0	0	16	0	0	9	5	4	0	1	0	2	42	38	27	0	1	8	0	5	0	5	0	7	4	3	0	0	0	0
1824	OTU_1600	0	0	0	0	0	0	0	0	0	1	0	12	9	0	0	0	0	0	0	0	10	0	0	5	1	2	0	0	0	0	37	32	3	0	0	0	0	0	0	0	0	0	0	0	0	0	0	0
1825	OTU_1601	0	0	0	0	0	0	0	0	0	1	0	0	0	0	0	0	0	0	0	0	0	0	0	4	0	22	0	2	0	0	37	77	0	0	0	0	0	0	0	0	0	0	0	0	0	0	3	0
1826	OTU_1603	0	0	0	0	0	1	0	0	0	0	0	13	0	0	0	0	2	0	0	0	0	0	0	25	8	13	4	0	0	0	66	77	24	0	0	0	0	0	0	4	0	0	2	3	0	0	0	9
1827	OTU_1604	0	0	0	0	0	0	5	0	0	0	0	4	1	0	0	2	0	0	0	0	0	4	2	0	0	0	0	4	2	2	5	5	0	1	0	0	0	0	0	0	1	0	0	0	1	1	0	0
1828	OTU_1605	7	1	0	7	4	0	10	0	3	3	0	5	2	2	0	0	3	0	0	3	2	0	2	7	2	14	12	6	1	4	8	3	2	0	0	4	0	0	1	2	13	0	12	10	0	0	6	0
1829	OTU_1606	0	0	0	0	0	0	0	0	0	0	0	0	0	0	0	0	0	1	0	6	12	2	4	0	0	0	0	0	0	0	6	0	76	0	0	0	0	0	0	0	0	0	0	0	0	0	0	0
1830	OTU_1609	0	0	2	0	0	0	0	0	0	0	0	0	0	0	0	9	0	0	0	1	0	2	4	0	0	0	0	0	0	2	0	0	0	0	0	0	0	0	0	0	0	0	0	0	0	0	0	0
1831	OTU_161	0	0	0	20	2	0	0	0	0	16	0	19	42	0	0	0	12	1	0	0	39	0	0	82	18	19	8	2	3	1	261	328	32	0	0	27	170	4	47	280	469	0	373	359	0	0	0	20
1832	OTU_1610	0	0	0	0	0	0	0	0	3	0	0	0	0	0	0	0	0	0	0	0	0	0	0	0	0	0	0	0	0	0	0	0	0	0	0	0	0	0	0	0	0	0	0	0	0	0	0	0
1833	OTU_1612	0	0	4	0	0	0	0	0	0	0	0	0	0	0	0	0	0	0	0	1	0	0	0	0	0	0	0	0	0	0	0	0	0	0	0	0	0	0	0	0	0	0	0	0	0	0	0	0
1834	OTU_1613	0	0	0	0	0	0	0	0	0	0	0	0	12	0	0	0	0	0	0	0	13	0	0	0	0	0	0	0	0	0	0	0	4	0	0	0	0	0	0	0	0	0	0	0	0	0	0	0
1835	OTU_1614	0	0	0	0	0	0	0	0	0	0	0	0	0	0	0	0	0	0	0	0	0	0	0	0	0	0	0	0	0	0	0	0	0	0	0	0	0	0	0	0	0	0	0	0	0	0	0	0
1836	OTU_1615	0	0	0	0	0	0	0	0	0	0	0	0	0	0	0	0	0	0	0	0	0	0	0	0	0	0	0	0	0	0	0	0	0	0	0	0	0	0	0	0	0	0	0	0	0	0	0	0
1837	OTU_1616	0	0	0	0	0	0	0	0	0	0	0	0	0	0	0	0	0	0	0	0	0	0	0	0	0	0	0	0	0	0	0	0	0	0	0	0	0	0	0	0	0	0	0	0	0	0	0	0
1838	OTU_1617	0	0	0	0	0	0	0	0	0	0	0	0	2	0	0	0	0	2	0	0	17	1	0	0	0	0	0	0	0	0	0	0	0	0	0	0	0	0	0	0	0	0	0	0	0	0	0	0
1839	OTU_1619	0	0	0	0	0	0	0	0	0	0	0	0	0	0	0	0	0	0	0	0	26	0	0	0	0	0	0	0	0	0	0	0	0	0	0	0	0	0	0	0	0	0	0	0	0	0	0	0
1840	OTU_162	5	133	7	1	2	19	53	11	47	0	0	0	0	42	38	295	0	0	91	0	2	19	11	2	3	4	3	163	169	95	0	0	8	71	64	111	30	146	139	204	117	622	213	157	478	22	20	0
1841	OTU_1620	0	0	0	0	0	0	0	0	0	0	0	0	0	0	0	0	0	0	0	0	0	0	0	0	0	0	0	0	0	0	0	0	0	0	0	0	0	0	0	0	0	0	0	0	0	0	0	0
1842	OTU_1621	0	0	0	0	0	0	0	0	0	0	0	0	0	0	0	0	0	0	0	0	381	4	2	0	0	0	0	0	0	0	0	0	818	0	0	0	0	0	0	0	0	0	0	0	0	0	0	0
1843	OTU_1622	0	0	0	0	0	0	0	0	0	0	0	0	0	0	0	0	0	0	0	0	100	0	1	0	0	0	0	0	0	0	0	0	45	0	0	0	0	0	0	0	0	0	0	0	0	0	0	0
1844	OTU_1623	0	0	0	0	0	0	0	0	0	0	0	0	0	0	0	0	0	0	0	0	203	0	2	0	0	0	0	0	0	0	0	0	36	0	0	0	0	0	0	0	0	0	0	0	0	0	0	1
1845	OTU_1624	0	0	0	0	0	0	0	0	0	0	0	0	0	0	0	0	0	0	0	0	198	0	0	0	0	0	0	0	0	0	0	0	0	0	0	0	0	0	0	0	0	0	0	0	0	0	0	0
1846	OTU_1625	3	0	0	0	0	0	0	0	0	0	0	0	3	0	0	0	24	0	0	0	0	0	0	32	0	8	2	0	2	0	33	5	0	9	8	21	0	0	0	7	1	0	14	26	0	0	1	8
1847	OTU_1626	6	0	0	15	0	5	0	0	0	26	1	5	0	0	0	0	3	0	0	0	0	0	0	198	0	77	0	0	10	2	6	7	4	0	0	24	0	1	0	78	0	5	125	143	6	10	5	8
1848	OTU_1627	1	0	0	23	2	0	0	0	1	12	0	6	0	0	9	0	15	0	0	0	0	0	0	54	4	8	0	0	8	1	12	18	0	0	0	0	0	0	0	0	0	0	0	0	0	2	4	1
1849	OTU_1628	0	29	5	0	3	0	1	0	1	0	0	0	0	0	0	1	0	0	0	1	0	6	52	0	0	0	0	0	0	0	0	0	0	0	0	0	1	0	0	0	8	0	0	5	0	0	4	0
1850	OTU_1629	0	0	0	0	0	0	0	0	0	0	0	0	0	0	0	0	0	0	0	79	0	22	23	0	0	0	0	0	0	0	0	0	0	0	0	0	0	0	0	0	0	0	0	0	0	0	0	0
1851	OTU_1630	0	1	0	0	0	0	0	0	0	0	0	0	0	0	0	0	0	0	0	0	0	20	2	0	0	1	1	1	2	11	0	0	0	0	0	0	0	0	0	0	0	0	0	0	2	0	0	0
1852	OTU_1631	0	0	0	0	0	0	0	0	0	0	0	0	0	0	0	0	0	0	0	9	0	4	14	0	0	0	0	0	0	0	0	0	0	0	0	0	0	0	0	0	0	0	0	0	0	0	0	0
1853	OTU_1632	2	15	4	0	5	13	24	31	76	24	0	0	0	14	95	4	11	0	27	0	0	0	0	23	77	30	10	49	18	1	19	25	3	0	1	8	0	8	0	33	4	2	14	19	4	0	0	1
1854	OTU_1633	0	0	0	0	0	2	1	0	0	12	0	0	2	0	0	0	9	0	0	0	0	0	7	14	18	24	16	3	4	4	0	0	0	0	0	0	0	10	0	8	2	4	9	5	3	0	0	2
1855	OTU_1634	0	0	0	0	3	7	12	0	1	0	0	0	0	0	0	0	0	0	11	0	0	0	0	0	68	0	224	46	69	156	0	0	0	0	0	0	0	0	0	1	0	0	0	36	0	32	43	0
1856	OTU_1635	0	0	0	0	0	7	3	0	2	69	0	46	0	4	0	0	0	3	0	0	0	0	5	0	121	0	157	0	0	0	214	0	3	0	0	0	0	0	0	17	0	0	14	0	0	4	0	0
1857	OTU_1636	0	1	0	0	0	0	0	0	0	0	0	0	0	0	0	0	0	0	2	0	0	0	0	0	0	0	0	15	5	0	0	0	0	0	0	0	0	0	0	0	0	0	0	0	0	0	0	0
1858	OTU_1637	0	0	0	0	0	0	0	0	0	0	0	0	0	0	0	1	0	0	8	0	0	0	0	0	0	0	0	12	5	11	0	0	0	0	0	0	0	0	1	0	0	0	0	0	0	0	0	0
1859	OTU_1638	0	4	0	0	0	0	3	0	0	0	0	0	0	0	0	0	0	0	0	0	10	0	4	0	0	0	0	59	21	20	5	6	17	0	0	0	0	0	0	0	0	0	0	0	0	0	1	0
1860	OTU_1639	1	0	0	1	43	1	21	0	10	0	0	0	0	11	44	6	0	0	0	0	2	0	0	0	18	9	14	26	14	23	1	0	17	1	3	7	6	0	0	2	4	0	0	4	1	0	1	1
1861	OTU_164	14	52	6	23	14	90	171	26	21	65	26	77	66	102	64	9	68	32	24	6	161	28	32	312	230	239	76	59	48	49	318	408	462	0	0	5	19	0	8	74	53	7	86	91	3	535	808	48
1862	OTU_1640	0	6	0	0	0	5	2	0	0	70	0	18	0	5	0	0	28	0	0	0	0	0	0	141	0	4	2	0	0	6	58	50	0	0	0	0	0	0	1	11	0	0	28	37	0	0	0	21
1863	OTU_1641	0	3	0	0	0	0	0	1	0	0	0	0	0	1	0	0	0	0	0	0	4	3	0	1	0	0	5	4	14	2	0	0	0	1	5	6	0	6	0	0	0	30	0	1	14	0	0	0
1864	OTU_1642	0	0	0	0	0	2	0	0	4	8	0	1	3	0	0	12	9	3	2	0	18	0	0	20	2	4	0	17	15	26	17	11	14	0	0	0	2	0	1	4	0	0	2	0	0	0	0	0
1865	OTU_1643	0	0	0	0	0	0	0	0	0	0	0	0	0	0	0	0	1	0	0	0	7	0	0	0	1	0	0	0	0	0	56	49	27	0	0	0	0	0	0	0	0	0	0	0	0	0	0	0
1866	OTU_1644	0	0	0	0	0	0	0	0	0	13	0	0	0	0	0	0	23	0	0	0	0	0	0	45	0	12	13	1	1	0	62	85	0	0	0	11	0	5	0	21	0	0	20	19	0	0	0	2
1867	OTU_1645	0	0	0	0	0	0	0	0	0	1	0	0	0	0	0	0	0	0	0	0	1	0	1	6	6	13	9	8	9	6	21	43	0	0	0	1	0	0	0	18	0	0	18	18	0	0	0	0
1868	OTU_1646	0	0	0	0	0	0	0	0	0	0	0	0	0	0	0	0	7	0	0	0	0	0	0	0	0	0	23	0	2	0	0	2	0	0	0	0	0	0	0	0	0	3	0	0	0	0	0	0
1869	OTU_1647	0	0	0	0	0	0	0	0	0	0	0	0	0	0	0	0	0	0	0	0	119	0	0	0	0	0	0	0	0	0	0	0	91	0	0	0	0	0	0	0	0	0	0	0	0	0	0	0
1870	OTU_1648	0	0	0	0	0	0	1	0	0	0	0	0	0	0	0	0	0	5	0	0	0	0	0	0	1	0	0	0	0	0	0	0	104	0	0	2	0	1	0	0	0	0	0	0	0	0	0	0
1871	OTU_165	1	0	0	0	1	1	2	0	4	13	2	0	0	1	0	0	1	4	1	4	5	6	5	47	53	26	30	14	21	11	16	12	11	0	0	3	1	4	1	4	0	0	6	9	0	3	0	0
1872	OTU_1650	0	0	0	0	0	0	0	0	0	0	0	0	0	0	0	0	0	0	0	0	0	0	0	0	0	0	0	0	0	0	0	0	0	0	0	0	0	0	21	0	0	0	0	0	0	0	0	0
1873	OTU_1651	0	0	62	0	0	0	0	0	0	0	0	0	0	0	0	0	0	0	0	0	0	3	0	0	0	0	0	0	0	0	0	0	0	0	0	0	0	0	0	0	0	0	0	0	0	0	0	0
1874	OTU_1652	0	0	0	0	0	0	0	0	0	0	0	0	0	0	0	0	0	0	0	0	0	0	2	0	0	0	0	0	0	0	0	0	0	0	0	0	0	0	0	0	0	0	0	0	0	0	0	0
1875	OTU_1654	0	0	0	0	0	0	0	0	0	0	0	0	0	0	0	0	0	0	0	0	0	0	0	0	0	0	0	0	0	0	0	0	0	0	0	0	1	0	0	0	1	0	0	0	0	0	0	0
1876	OTU_1655	0	0	0	0	0	0	0	0	0	0	0	0	0	0	0	0	0	0	0	0	0	0	0	0	0	0	0	0	0	0	0	0	0	0	0	0	0	0	0	0	0	0	0	0	0	0	5	0
1877	OTU_1656	0	0	0	0	0	3	0	0	0	3	0	11	0	0	0	0	18	0	0	0	0	0	0	4	0	0	0	0	0	2	22	18	0	0	0	0	0	0	0	0	0	0	0	0	0	0	0	6
1878	OTU_1658	1	1	17	0	0	0	0	0	0	0	0	0	0	0	0	0	0	0	0	66	0	6	1	0	0	0	0	0	0	0	0	0	0	0	0	0	4	0	4	0	0	0	0	0	0	0	0	0
1879	OTU_1659	0	0	0	0	0	0	0	0	0	0	0	0	0	0	0	0	0	0	0	0	18	1	1	7	22	9	6	53	8	14	71	75	16	0	0	0	0	0	0	0	0	0	0	0	0	0	0	0
1880	OTU_1660	0	0	0	0	0	0	0	0	0	0	0	0	0	0	0	0	0	0	0	0	54	0	1	0	0	0	0	0	0	0	0	0	0	0	0	0	0	0	0	0	0	0	0	0	0	0	0	0
1881	OTU_1661	0	0	0	2	0	12	44	0	3	28	2	0	0	5	0	0	1	0	47	0	85	0	0	18	125	17	12	22	37	31	22	20	20	0	0	2	0	1	1	7	2	0	18	14	0	0	0	4
1882	OTU_1663	7	4	0	2	6	0	8	0	9	3	0	6	0	3	12	0	5	1	14	0	0	0	0	16	8	11	28	73	80	80	16	36	13	1	0	0	0	3	2	5	10	7	8	8	3	0	0	0
1883	OTU_1664	0	1	0	0	0	0	0	0	0	0	0	0	0	0	0	0	0	0	0	0	1	0	0	0	1	0	0	2	0	4	0	0	4	0	0	0	0	0	0	0	0	0	0	0	0	0	0	0
1884	OTU_1665	0	0	0	0	0	0	0	0	0	0	0	0	1	0	0	0	0	3	0	0	22	0	0	4	44	24	4	4	0	0	0	0	54	0	0	0	0	0	0	0	0	0	0	0	0	0	0	0
1885	OTU_1666	0	0	0	0	0	6	1	0	0	0	0	0	0	0	0	0	0	0	0	0	0	0	0	0	0	0	32	0	0	0	0	0	0	0	0	0	0	0	0	9	33	0	0	0	0	0	0	0
1886	OTU_1668	0	0	0	0	0	14	7	3	8	0	0	0	23	4	2	0	2	1	24	0	19	0	0	42	42	129	54	240	69	124	67	86	54	0	0	0	0	0	0	0	0	0	0	1	0	2	2	2
1887	OTU_1669	0	0	0	0	0	1	1	0	1	0	0	0	0	0	3	0	0	0	3	0	0	0	0	0	0	2	2	17	7	11	0	0	0	0	0	0	0	0	0	0	0	1	0	2	2	2	0	0
1888	OTU_167	1	9	8	0	0	6	1	0	4	0	0	0	24	3	0	7	6	0	6	3	30	8	5	64	29	40	10	9	6	19	23	30	38	0	1	0	4	0	7	2	0	0	4	9	0	4	2	0
1889	OTU_1670	5	2	2	3	29	0	0	1	1	0	0	0	1	5	3	0	3	1	0	0	4	0	0	4	6	0	0	10	6	0	86	84	8	0	0	0	0	0	0	2	0	10	2	0	13	0	0	0
1890	OTU_1673	0	28	18	0	4	0	0	0	0	0	0	0	0	0	0	29	0	0	0	10	3	196	137	0	0	0	0	0	0	1	0	0	0	28	16	0	30	0	43	0	6	2	0	0	0	2	17	0
1891	OTU_1675	0	2	2	0	0	0	0	0	0	0	0	0	0	0	0	0	0	0	0	0	0	20	10	0	0	0	0	0	0	0	0	0	0	3	0	0	0	0	1	0	0	0	0	0	0	0	0	0
1892	OTU_1676	0	0	0	0	0	0	0	0	0	0	0	0	0	0	1	0	0	0	0	0	0	0	0	0	0	0	0	0	0	0	0	0	0	0	0	0	0	0	0	0	1	0	0	0	0	0	0	0
1893	OTU_1677	0	12	0	0	18	0	0	0	0	0	0	0	0	0	0	4	0	0	0	0	0	9	0	0	2	0	0	0	0	0	0	0	0	0	0	0	11	0	0	0	0	0	0	0	0	0	0	0
1894	OTU_1678	30	0	0	8	39	6	30	61	2	12	9	12	26	33	2	1	19	35	19	0	0	0	0	25	121	33	140	23	83	93	44	32	17	0	0	52	0	39	2	64	0	68	80	86	33	13	11	7
1895	OTU_1679	0	0	0	0	0	0	0	0	0	0	0	0	0	0	0	0	0	0	0	3	0	11	13	0	0	0	0	0	0	0	0	0	0	0	0	0	0	0	0	0	0	0	0	0	0	0	0	0
1896	OTU_168	0	0	0	0	0	0	3	0	0	0	4	0	53	0	0	0	0	10	0	0	182	0	3	0	104	9	2	0	2	0	0	0	117	0	0	0	0	0	0	0	0	0	0	0	0	0	0	3
1897	OTU_1680	0	0	1	0	0	10	3	88	32	73	0	169	86	41	36	13	3	0	0	0	5	6	2	37	67	17	7	2	6	2	111	100	4	26	20	118	1	48	1	23	37	63	35	14	90	112	100	59
1898	OTU_1682	0	0	0	0	0	0	0	0	0	0	0	0	0	0	0	0	0	0	0	0	0	2	0	0	0	0	0	0	0	2	0	0	0	0	0	0	0	0	0	0	0	2	0	0	0	0	0	0
1899	OTU_1683	0	0	0	0	0	0	0	0	0	0	0	0	0	0	0	0	0	0	0	0	0	0	0	0	0	0	0	0	0	0	0	0	0	0	0	0	0	0	0	0	0	0	0	0	0	0	0	0
1900	OTU_1684	0	0	0	0	0	0	0	0	0	0	0	0	0	0	0	0	0	0	0	0	59	0	0	0	2	0	0	0	0	0	0	0	0	0	0	0	0	0	0	0	0	0	0	0	0	0	0	0
1901	OTU_1685	0	0	0	0	0	0	0	0	0	0	0	0	0	0	0	3	0	1	0	0	30	0	0	0	0	0	0	2	2	1	0	0	2	0	0	0	0	0	0	0	0	0	0	0	1	0	0	0
1902	OTU_1686	0	0	0	0	0	0	0	0	0	0	0	0	0	0	0	0	0	0	0	0	2	13	10	0	0	0	0	0	0	0	0	0	0	0	0	0	0	0	0	0	0	0	0	0	0	0	6	0
1903	OTU_1687	0	0	0	0	0	0	0	0	0	0	0	0	0	0	0	0	0	0	0	0	0	0	0	2	0	0	0	0	0	0	0	0	0	0	0	0	6	0	0	0	1	0	0	0	0	0	4	0
1904	OTU_1688	0	0	0	0	4	0	0	0	0	0	1	6	0	0	0	0	4	0	0	0	6	0	0	49	23	0	0	0	2	0	30	57	22	6	4	20	0	0	0	19	1	10	25	21	4	0	0	1
1905	OTU_1689	0	0	0	0	0	0	0	0	0	0	0	0	0	0	0	0	0	0	0	0	90	0	0	0	53	0	0	0	0	6	0	0	8	0	0	0	0	5	0	2	0	0	3	8	0	0	0	0
1906	OTU_1690	0	0	0	0	0	0	0	0	0	0	0	0	15	0	0	0	0	0	0	0	36	0	0	2	0	0	0	0	0	0	19	33	19	0	0	0	0	0	0	0	0	0	0	0	0	0	0	0
1907	OTU_1691	0	0	0	0	0	0	0	0	0	0	0	0	7	0	0	0	0	0	0	0	91	0	13	0	0	0	0	0	0	0	0	0	39	0	0	0	0	0	0	0	0	0	0	0	0	0	0	0
1908	OTU_1692	0	0	0	0	0	0	0	0	0	0	0	0	0	0	0	0	0	0	0	0	0	2	0	0	0	0	0	0	0	0	0	0	0	0	0	0	0	0	0	0	0	1	0	0	0	0	0	0
1909	OTU_1693	0	7	0	0	0	0	0	0	0	0	0	0	1	0	0	0	0	1	12	0	0	0	0	0	0	8	5	56	20	16	0	0	2	0	0	0	0	0	0	0	0	0	0	0	0	0	0	0
1910	OTU_1694	0	4	2	0	6	0	7	2	19	0	0	0	5	0	14	11	0	0	0	0	26	0	0	2	15	5	15	29	9	23	0	0	2	1	0	0	0	0	2	0	0	0	0	0	2	9	1	0
1911	OTU_1695	3	1	0	0	2	0	0	0	0	5	0	0	0	4	0	0	8	1	0	0	0	0	0	11	1	10	5	4	0	20	32	51	2	0	0	0	0	0	2	0	0	0	2	0	0	6	2	1
1912	OTU_1696	0	0	0	0	0	0	0	0	0	0	0	0	4	0	0	0	0	0	0	0	0	0	0	0	0	0	0	0	0	0	4	5	59	0	0	0	0	0	0	0	0	0	0	0	0	0	0	0
1913	OTU_1697	0	4	0	0	4	1	2	3	3	0	0	0	0	0	13	0	4	0	0	0	4	0	0	5	27	3	4	17	5	5	26	32	19	0	0	0	1	0	0	1	0	0	2	0	0	0	3	0
1914	OTU_1698	0	0	0	0	0	0	2	0	0	11	0	0	7	0	0	0	0	1	1	0	121	13	16	14	14	43	4	3	1	3	33	45	120	0	0	1	0	0	0	10	5	0	0	0	0	0	0	6
1915	OTU_1699	0	1	1	0	0	0	0	0	2	0	0	0	0	0	8	1	3	0	2	0	0	1	0	1	5	3	7	6	10	7	4	11	67	1	0	2	1	0	2	0	2	4	13	0	1	0	0	1
1916	OTU_17	22	184	20	27	125	676	499	75	371	634	23	655	380	335	255	79	1123	50	525	76	939	51	76	2144	1446	3750	1242	4600	2808	1712	1924	2274	1433	4	0	1158	50	45	86	1277	112	34	1854	1430	25	10	56	260
1917	OTU_170	9	22	16	7	23	11	25	7	7	14	15	27	12	31	0	10	52	15	8	29	40	28	21	106	82	95	38	66	66	70	256	312	105	7	12	6	0	8	3	19	6	24	18	22	28	5	11	32
1918	OTU_1700	0	0	0	0	0	0	0	0	0	0	0	0	0	0	0	0	0	0	0	0	0	0	0	0	0	0	0	0	0	0	0	0	222	0	0	0	0	0	0	0	0	0	0	0	0	0	0	0
1919	OTU_1703	10	0	4	0	0	0	0	0	0	0	0	0	0	0	0	0	0	0	0	1	0	0	0	0	0	0	0	0	0	0	0	0	0	0	0	0	0	0	0	0	0	0	0	0	0	0	0	0
1920	OTU_1705	0	0	0	0	0	0	0	0	0	0	0	0	0	0	0	0	0	0	0	0	0	12	19	0	0	0	0	0	0	0	0	9	7	0	0	0	0	0	0	0	0	0	0	0	0	0	0	0
1921	OTU_1706	0	0	0	0	0	0	0	0	0	0	0	0	0	0	0	0	0	0	0	0	213	0	0	0	0	0	0	0	0	0	0	0	3	0	0	0	0	0	0	0	0	0	0	0	0	0	0	0
1922	OTU_1707	0	0	0	0	0	0	0	0	0	1	0	0	0	0	0	0	1	0	0	0	92	0	0	9	4	1	2	0	0	0	3	3	1	0	0	0	0	0	0	0	0	0	0	0	0	0	0	2
1923	OTU_1708	0	0	0	0	0	0	0	0	0	0	0	0	0	0	0	0	0	0	0	0	176	0	0	0	0	0	0	0	0	0	0	0	0	0	0	0	0	0	0	0	0	0	0	0	0	0	0	0
1924	OTU_1709	0	3	0	0	0	0	0	0	0	0	0	0	0	0	0	0	0	0	0	0	19	36	6	0	5	0	0	0	0	0	0	0	0	0	0	0	0	0	0	0	0	0	0	0	0	0	0	0
1925	OTU_171	0	0	0	0	0	0	0	0	0	0	0	0	0	0	0	0	0	0	0	18	2	11929	7330	1	0	0	0	1	0	0	4	8	0	0	0	0	0	0	0	0	0	0	0	0	0	0	0	0
1926	OTU_1710	1	2	3	1	4	0	5	4	11	0	3	0	0	0	6	14	3	0	5	10	55	3	0	0	9	0	0	2	22	11	0	0	17	2	2	1	0	3	6	4	0	17	16	9	12	1	5	0
1927	OTU_1711	0	0	0	0	0	0	9	4	19	0	0	0	0	0	0	12	1	6	1	0	13	0	0	0	2	0	8	28	25	19	9	3	7	0	1	0	4	0	4	0	0	0	0	0	0	2	10	0
1928	OTU_1712	0	0	0	0	0	3	6	0	0	0	0	0	30	5	0	0	0	0	0	0	179	0	0	0	0	0	0	0	0	0	3	2	16	0	0	0	0	0	0	0	0	0	0	0	0	0	0	0
1929	OTU_1713	1	0	0	0	1	0	1	0	0	0	0	0	3	0	0	2	7	0	0	0	2	0	0	0	0	0	0	0	0	0	6	9	10	0	0	0	0	0	7	0	1	2	0	0	0	0	0	0
1930	OTU_1714	0	0	0	0	0	0	2	0	0	127	0	10	0	0	0	4	30	3	0	0	0	0	0	19	16	5	1	0	0	0	41	37	36	0	0	0	0	0	0	5	0	0	3	10	0	0	0	0
1931	OTU_1715	0	0	0	0	0	0	2	0	0	0	0	0	7	0	0	0	0	0	0	0	0	0	1	8	178	8	7	0	0	0	0	0	2	0	0	0	0	0	0	0	0	0	0	0	0	0	0	0
1932	OTU_1717	0	7	0	0	1	0	11	0	0	6	0	1	0	3	0	0	3	1	2	3	12	0	0	10	47	20	4	2	4	0	6	3	18	0	0	0	0	0	1	10	0	0	5	11	0	0	0	0
1933	OTU_1718	0	0	0	0	0	0	0	0	0	0	0	0	0	0	0	0	0	0	0	0	0	0	0	0	59	0	0	0	0	0	0	0	27	0	0	0	0	0	0	0	0	0	0	0	0	0	0	0
1934	OTU_1719	0	0	0	0	0	0	0	0	0	0	0	0	0	0	0	0	2	57	0	0	47	0	0	18	64	1	21	0	0	0	1	0	2	0	0	0	0	0	0	0	0	0	0	0	0	0	0	0
1935	OTU_172	0	1	1	0	13	0	0	0	1	4	0	1	0	0	0	0	4	0	0	0	11	0	0	6	5	0	3	0	0	0	69	71	0	0	0	0	2	2	0	28	5	0	15	7	1	0	0	0
1936	OTU_1721	0	0	0	0	0	0	0	0	0	0	0	0	0	0	0	0	0	0	0	0	0	0	0	0	0	0	0	0	0	5	0	0	3	0	0	0	0	0	0	0	0	0	0	0	0	0	0	0
1937	OTU_1722	0	0	0	0	0	5	35	3	11	14	8	0	0	0	8	4	0	0	2	0	0	0	0	2	55	34	13	11	9	0	0	0	25	0	0	0	0	0	0	0	0	0	0	0	0	0	15	0
1938	OTU_1724	0	0	0	0	0	0	0	0	0	3	0	0	2	6	0	0	35	0	0	0	101	21	23	55	11	24	7	4	0	0	39	66	24	0	0	0	0	0	0	0	0	0	1	7	0	0	1	38
1939	OTU_1725	0	0	0	0	0	0	0	0	0	0	0	0	0	0	0	0	0	0	0	0	0	0	0	0	0	0	0	0	0	0	0	0	0	0	0	0	0	0	0	0	0	0	0	0	0	0	0	0
1940	OTU_1726	0	0	0	0	0	0	0	0	0	0	0	0	36	0	0	0	0	0	0	0	0	0	0	0	0	0	0	0	1	0	0	0	0	0	0	0	0	0	0	0	0	0	0	0	0	0	0	0
1941	OTU_1727	0	0	0	0	0	0	0	0	0	0	0	0	0	0	0	0	0	0	0	0	0	0	0	0	0	0	0	0	0	0	0	0	0	0	0	0	0	0	0	0	0	0	0	0	0	0	0	0
1942	OTU_1728	0	0	0	0	0	0	0	0	0	0	0	0	0	0	0	0	0	0	0	0	0	35	23	0	0	0	0	0	0	0	0	0	0	0	0	0	0	0	0	0	0	0	0	0	0	0	0	0
1943	OTU_1729	0	0	0	0	0	0	0	0	0	0	0	0	0	0	0	0	0	0	0	0	1	1136	771	3	6	4	13	12	10	13	6	4	3	0	0	0	0	0	0	0	0	1	0	0	0	0	0	0
1944	OTU_173	1	7	11	2	12	0	1	0	1	0	0	0	41	0	0	8	0	0	0	27	11	52	32	0	28	0	6	6	12	10	0	0	6	13	13	0	5	2	10	0	4	12	0	0	6	4	2	0
1945	OTU_1730	0	0	0	0	0	0	0	0	0	0	0	0	0	0	0	0	0	0	0	0	0	0	0	0	0	0	0	0	0	0	0	0	0	5	6	0	0	0	0	0	0	2	0	0	5	0	0	0
1946	OTU_1731	0	64	1	0	11	7	14	0	23	3	1	3	0	1	13	8	2	19	6	0	14	9	8	8	21	5	31	16	7	31	8	10	8	0	0	8	6	2	11	5	11	0	4	2	1	0	1	0
1947	OTU_1732	0	5	1	0	2	0	0	0	0	1	0	0	7	3	0	25	0	0	0	0	13	0	0	1	2	0	1	0	0	0	3	2	10	0	2	23	2	25	6	2	2	89	3	2	61	0	0	0
1948	OTU_1733	0	0	0	0	0	0	0	0	0	0	0	0	0	0	0	0	0	0	0	0	0	0	0	0	0	0	0	0	0	0	0	0	0	0	0	0	0	0	0	0	0	0	0	0	0	0	0	0
1949	OTU_1734	0	0	0	0	0	0	0	0	0	0	0	0	0	0	0	0	0	0	0	2	0	3	2	0	0	0	0	0	0	0	0	0	0	0	0	0	10	0	0	0	0	0	0	0	0	0	0	0
1950	OTU_1735	0	0	0	0	0	0	0	0	0	0	0	0	0	0	0	0	0	0	0	27	0	60	32	0	0	0	0	0	0	0	0	0	0	0	0	0	0	0	0	0	0	0	0	0	0	0	0	0
1951	OTU_1736	0	0	0	0	0	0	0	0	0	0	0	0	0	0	0	0	3	0	0	0	0	0	0	31	0	0	0	0	0	0	8	4	0	0	0	0	0	0	0	0	0	2	4	1	0	0	0	0
1952	OTU_1737	0	0	0	0	0	0	0	0	0	0	0	0	7	0	0	0	0	0	0	0	5	0	0	0	0	0	0	0	0	0	0	0	0	0	0	0	0	0	0	0	0	0	0	0	0	0	0	0
1953	OTU_1738	0	0	0	0	0	0	0	0	0	0	0	0	0	0	0	0	0	0	0	0	3	0	0	0	0	0	0	0	0	0	0	0	0	0	0	0	0	0	0	0	0	0	0	0	0	0	0	0
1954	OTU_1739	0	2	0	0	0	1	0	0	0	0	0	0	0	4	0	95	0	0	9	0	0	0	0	0	0	0	0	0	0	2	0	0	0	0	0	0	0	0	0	0	0	0	0	0	0	0	1	0
1955	OTU_174	1502	410	259	1379	526	261	499	3031	1334	321	441	267	916	1922	592	479	353	590	2221	65	1402	46	20	1562	1421	3444	5275	5224	8922	10746	1262	1335	2944	540	547	1705	122	293	236	917	233	503	1429	976	440	1135	1022	190
1956	OTU_1740	0	0	0	0	0	0	0	0	0	0	0	0	4	0	0	0	0	0	0	0	11	0	8	0	0	0	0	0	0	0	0	0	9	0	0	0	0	0	0	0	0	0	0	0	0	0	0	0
1957	OTU_1741	0	0	0	0	0	0	0	0	0	0	0	0	0	0	0	0	0	3	0	0	73	0	4	0	18	0	0	1	0	1	0	0	121	0	0	0	0	0	0	3	0	0	1	0	0	0	0	0
1958	OTU_1742	0	0	0	0	0	0	0	0	0	0	2	0	2	0	0	0	0	0	0	0	84	0	0	0	0	2	4	0	0	0	5	10	30	0	0	0	0	0	0	0	0	0	0	0	0	1	0	0
1959	OTU_1743	0	0	0	0	0	19	0	0	19	3	3	0	30	0	0	25	0	0	0	0	0	0	0	0	0	2	0	10	65	0	4	2	16	0	0	1	0	0	1	12	0	0	9	5	0	0	0	0
1960	OTU_1744	0	4	0	0	0	0	0	0	0	0	0	0	0	0	0	0	0	0	0	0	0	228	0	0	0	0	0	0	0	0	0	0	0	0	0	0	0	0	0	0	0	0	0	0	0	0	0	0
1961	OTU_1745	0	14	0	0	1	0	0	0	1	0	0	0	0	0	1	24	0	0	0	0	0	13	6	0	0	0	0	8	0	0	0	0	0	0	1	0	7	0	2	0	8	0	0	0	0	2	0	0
1962	OTU_1746	0	0	0	0	0	0	0	0	0	0	0	0	0	0	0	0	0	0	0	0	0	34	38	0	0	0	0	0	0	0	0	0	0	0	0	0	0	0	0	0	0	2	0	0	0	0	0	0
1963	OTU_1747	0	0	0	0	0	0	1	0	0	0	0	0	0	0	0	0	0	0	0	0	0	0	0	0	56	11	35	0	0	2	0	0	2	0	0	0	0	0	0	0	0	55	0	2	67	0	0	0
1964	OTU_1748	0	0	0	0	3	0	1	0	0	0	4	0	21	0	0	0	0	0	0	0	0	0	0	2	64	6	17	27	17	9	0	0	1	0	0	0	0	0	0	0	0	0	0	0	0	0	0	0
1965	OTU_1749	0	0	0	0	0	0	0	0	0	0	0	0	0	0	0	0	0	0	0	0	4	0	2	0	0	0	0	0	0	0	0	0	3	0	0	0	0	0	0	0	0	0	0	0	0	0	0	0
1966	OTU_175	300	373	815	591	394	27	133	16	122	13	10	10	816	163	176	126	37	252	52	273	2277	1493	1339	376	1154	2614	545	1279	810	1301	675	811	2181	56	41	39	134	68	105	66	80	279	71	68	262	102	368	20
1967	OTU_1750	0	2	1	0	3	0	0	0	0	0	0	0	16	0	0	0	8	0	0	0	10	0	1	2	1	3	2	0	1	0	0	0	7	0	0	9	0	0	0	8	0	6	3	12	0	0	0	0
1968	OTU_1751	3	1	3	0	0	8	4	0	6	30	0	0	5	0	3	0	22	0	2	3	8	0	2	23	2	31	2	18	42	4	1	0	0	2	3	7	3	1	2	13	7	5	43	6	5	0	0	0
1969	OTU_1752	4	0	0	0	3	0	5	2	0	0	0	0	1	1	2	0	2	0	0	0	2	0	0	5	0	6	3	33	15	31	12	5	12	0	0	0	0	0	0	0	2	2	0	0	7	0	4	3
1970	OTU_1753	0	2	5	0	2	0	2	0	8	7	0	0	2	0	0	0	3	1	0	0	27	0	1	0	0	1	5	4	0	2	0	0	8	0	0	2	9	0	0	0	0	0	0	0	3	5	0	0
1971	OTU_1754	4	26	87	0	58	0	0	17	6	0	0	0	0	0	32	140	0	0	2	0	0	40	24	0	0	0	0	10	3	22	0	0	0	43	48	1	1	0	1	0	0	0	0	0	0	5	26	0
1972	OTU_1755	0	0	0	0	0	0	0	0	0	0	0	0	0	0	0	0	0	0	0	0	9	0	0	0	0	0	0	0	0	0	118	77	0	0	0	0	0	0	0	0	0	0	0	0	0	0	0	0
1973	OTU_1756	2	0	2	0	0	0	0	0	2	0	0	0	2	0	0	0	1	1	0	0	7	0	0	2	5	13	0	7	16	5	42	40	8	0	0	0	0	0	0	0	0	7	2	0	1	0	1	0
1974	OTU_1757	0	0	0	0	0	0	0	0	0	0	0	0	3	0	0	0	0	0	0	0	12	4	17	0	2	0	0	0	0	0	0	0	173	0	0	0	0	0	0	0	4	0	3	0	0	0	2	0
1975	OTU_1758	0	0	0	0	1	1	0	1	1	1	0	0	1	4	0	0	0	0	1	2	9	0	0	0	0	0	0	2	0	0	0	0	3	2	1	0	0	1	0	0	0	77	1	0	51	0	0	0
1976	OTU_176	0	7	0	0	0	35	80	0	36	11	7	48	614	13	38	8	0	17	0	2	275	11	12	36	41	10	24	2	6	2	712	1041	773	0	0	0	7	1	12	5	11	11	0	0	12	0	0	4
1977	OTU_1761	0	0	0	0	0	0	0	0	0	0	0	0	0	0	0	0	0	0	0	0	0	0	0	0	0	0	0	0	0	0	0	0	0	0	0	0	0	0	0	0	0	0	0	0	0	0	0	0
1978	OTU_1762	0	0	1	0	0	0	0	0	0	0	0	0	0	0	0	0	0	0	0	0	0	5	0	0	0	0	0	0	0	0	0	0	0	0	0	0	0	0	0	0	0	0	0	0	0	0	0	0
1979	OTU_1763	0	0	0	0	0	0	3	0	0	0	0	0	0	0	0	0	0	0	0	0	0	0	2	0	0	0	1	0	3	0	0	0	0	0	0	0	0	0	1	0	0	0	0	0	0	2	0	0
1980	OTU_1764	0	0	0	0	0	0	0	0	0	0	0	0	0	0	0	0	0	0	0	0	0	10	2	0	0	0	0	0	0	0	0	0	0	0	0	0	0	0	0	0	0	0	0	0	0	0	0	0
1981	OTU_1765	0	0	0	0	0	0	0	0	0	0	0	0	0	0	0	0	0	0	0	103	0	19	15	0	0	0	0	0	0	0	0	0	0	0	0	0	0	0	0	0	0	1	0	0	0	0	0	0
1982	OTU_1769	0	0	0	0	0	0	0	0	0	0	0	0	0	0	0	0	0	0	0	2	0	32	38	0	0	0	0	0	0	0	0	0	0	8	0	0	0	0	0	0	0	0	0	0	0	0	4	0
1983	OTU_177	0	0	0	0	0	0	0	0	0	0	0	0	0	0	0	0	0	0	0	0	0	12	6	0	0	0	0	0	0	0	0	0	0	0	0	0	0	0	0	0	0	9	0	0	10	0	0	0
1984	OTU_1771	0	0	0	0	0	0	0	0	0	0	0	0	7	0	0	0	0	0	0	0	4	0	0	2	5	8	0	0	0	0	4	4	10	0	0	0	0	0	0	0	0	0	0	3	0	0	5	0
1985	OTU_1773	0	0	0	0	0	0	0	0	0	0	0	0	0	0	0	0	0	0	0	0	36	2	1	0	2	0	0	0	2	0	0	0	0	0	0	0	0	0	0	0	0	0	0	0	0	0	0	0
1986	OTU_1774	0	0	0	0	0	0	0	0	0	0	2	1	0	0	0	0	0	0	0	0	146	0	0	0	3	0	0	0	0	0	0	0	125	0	0	0	0	0	0	1	0	0	0	0	0	0	0	0
1987	OTU_1775	0	0	0	0	0	16	2	0	5	12	0	0	5	2	0	0	25	0	0	0	20	1	0	33	2	31	5	9	3	2	37	18	0	0	0	0	0	0	0	0	0	0	0	0	0	0	0	2
1988	OTU_1777	0	0	0	0	0	0	0	0	0	0	0	0	0	0	0	0	0	0	0	0	0	0	0	0	0	0	0	0	0	0	0	0	2	0	0	0	0	0	0	0	0	0	0	0	0	0	0	0
1989	OTU_1778	2	0	0	2	11	0	3	0	7	7	0	0	0	3	6	10	4	0	0	0	27	0	0	18	8	27	16	24	11	34	32	57	37	0	0	15	0	11	0	14	0	5	30	13	7	2	2	1
1990	OTU_1779	9	42	368	0	0	0	1	0	0	0	0	0	0	0	0	0	0	0	0	16	4	0	0	0	0	0	26	0	0	2	0	0	0	0	0	0	1	0	0	57	24	0	0	0	1	0	0	0
1991	OTU_178	0	0	0	0	0	0	0	0	0	1	0	0	0	0	0	2	0	0	0	0	0	2867	2997	0	0	0	0	0	1	0	0	0	0	0	0	0	0	0	0	0	0	0	0	0	0	0	0	0
1992	OTU_1780	1	3	9	0	0	0	0	0	0	0	0	0	655	0	0	0	0	5	0	5	17	4	2	0	0	0	0	0	0	0	0	0	14	0	0	0	0	0	0	0	0	0	0	0	0	0	0	0
1993	OTU_1781	0	0	0	0	0	0	0	0	0	0	0	0	0	0	0	0	0	0	0	15	0	92	76	0	0	0	0	0	0	0	0	0	0	0	0	0	0	0	1	0	0	0	0	0	0	0	0	0
1994	OTU_1782	0	0	0	0	0	0	0	0	0	0	0	0	0	0	0	0	0	0	0	0	0	4	0	0	0	0	0	0	0	0	0	0	0	0	0	0	0	0	0	0	0	0	0	0	0	0	0	0
1995	OTU_1784	0	0	0	0	0	10	4	1	0	13	12	5	4	3	0	0	4	1	0	0	9	0	0	107	90	28	29	0	2	0	11	43	29	0	0	0	0	0	1	1	0	0	0	0	0	0	0	99
1996	OTU_1785	2	15	0	0	24	3	2	0	0	15	6	0	0	0	0	0	1	0	0	0	0	0	0	17	53	43	15	11	3	0	4	16	0	0	0	2	0	3	0	4	0	2	9	5	0	0	0	11
1997	OTU_1786	0	0	0	0	0	0	0	0	0	0	0	0	0	0	0	0	0	76	0	0	0	0	0	46	123	15	0	0	0	2	0	0	0	0	0	0	0	0	0	0	0	0	5	7	0	0	0	5
1998	OTU_179	0	0	0	0	0	0	0	0	0	0	0	0	50	0	0	0	22	0	0	0	3654	0	1	0	0	0	0	0	0	1	34	38	353	0	0	0	0	0	0	0	6	0	0	0	0	0	0	17
1999	OTU_1790	0	1	0	0	0	0	0	0	0	0	0	0	0	0	0	0	0	0	0	0	0	0	0	0	0	13	0	28	31	6	0	2	0	0	0	0	0	0	0	0	0	0	0	0	0	0	0	0
[truncated: 4,659 more rows]
[truncated: 33 more columns]

## Sheet: C. abund. of nutritional types
	Surface mixed layer									DCM
	mean relative abundance									mean relative abundance
	155	135	115	90	80	70	60	M1/H3		155	135	115	90	80	70
plastidic	0.094491	0.109097	0.136471	0.214144	0.242872	0.380142	0.430441	0.625671		0.0776908	0.204992	0.24973	0.277324	0.250301	0.333586
acq_photo	0.00675168	0.0084485	0.00604165	0.0176541	0.0691987	0.00631262	0.00645245	0.00222837		0.0136147	0.00912653	0.0129754	0.00716884	0.0240858	0.00708416
saprotroph	0.000512685	0.00127031	0.00221132	0.000743813	0.00119704	0.000466791	0.0005191	0.00437774		0.00138928	0.00170398	0.00209333	0.0011891	0.00239509	0.00106718
parasite	0.58714	0.602577	0.552307	0.507844	0.436576	0.365906	0.358464	0.196345		0.582071	0.493331	0.419691	0.429675	0.443841	0.422694
phago-heterotroph	0.149518	0.172984	0.191795	0.151763	0.136363	0.13345	0.116833	0.0964756		0.0869382	0.1217	0.13333	0.122882	0.120752	0.0991739
other non-plastidic	0.0280656	0.0407929	0.0329363	0.0372363	0.0499264	0.0481151	0.0383799	0.0215948		0.127235	0.0899776	0.0978032	0.0620704	0.0762003	0.0462559
NA	0.133521	0.0648299	0.0782374	0.0706147	0.0638672	0.0656068	0.0489106	0.0533069		0.11106	0.0791692	0.0843769	0.0996906	0.0824245	0.0901389
	standard deviations									standard deviations
	155	135	115	90	80	70	60	M1/H3		155	135	115	90	80	70
plastidic	0.00406425	0.0198388	0.0163655	0.0974284	0.105804	0.183956	0.221399	0.108881		0.0106448	0.0667521	0.176795	0.0882173	0.0456208	0.185777
acq_photo	0.00583802	0.00715444	0.00454415	0.0220818	0.138887	0.00622539	0.00742719	0.00222776		0.00943712	0.00702811	0.0129775	0.00514804	0.0303941	0.00918551
saprotroph	0.000136497	0.000734411	0.00217982	0.000133769	0.000778217	0.000276493	0.000191419	0.00611652		0.00019436	0.000600325	0.00170899	0.000685319	0.00258779	0.000756282
parasite	0.0499801	0.0370334	0.0663938	0.0792817	0.0926183	0.158531	0.157168	0.0846226		0.0269757	0.0862657	0.0908447	0.0350525	0.0797939	0.138922
phago-heterotroph	0.0396841	0.0279683	0.0420472	0.0210732	0.0427969	0.0326998	0.015613	0.0396407		0.035148	0.0284969	0.0533807	0.0237645	0.0280581	0.00757048
other non-plastidic	0.00476539	0.0203869	0.0132763	0.0117158	0.0175439	0.0122134	0.0361122	0.00676423		0.0375757	0.0579221	0.0609119	0.0441043	0.0585731	0.0123371
NA	0.00423516	0.0156011	0.0395716	0.0360723	0.0212768	0.0260221	0.00527015	0.0372608		0.0280014	0.0283951	0.0374178	0.0443895	0.0380579	0.0548998
