# Supplementary material for: Choanoflagellates alongside diverse uncultured predatory protists consume the abundant open-ocean cyanobacterium Prochlorococcus
Source: Proc Natl Acad Sci U S A. 2023 Jun 26;120(27):e2302388120. doi: 10.1073/pnas.2302388120 (PMC10318953; doi:10.1073/pnas.2302388120)
Supplement: Supplementary file 3 — Dataset S02 (XLSX) [file pnas.2302388120.sd02.xlsx]

## Sheet: Overview
Dataset S2 - RNA-Stable Isotope Probing experiment
Sheets	Description
A. SIP_BD_Gradients	Metadata of samples sequenced for the RNA-SIP experiment. Given are experimental treatments, buoyant gradient fractions with their respective density (in g ml-1), and the assignemnt of each fraction to either the control buoyant density window (=1), or a heavy window (2-7) in which enrichment of ASVs is tested in comparison to the control window.
B. ASV-table	ASV table of 18S-V9 dataset from RNA-SIP experiment: given are reads per ASV, taxonomic assignments based on PR2 and SILVA databases, and V9 sequences
C. SIP-results	Results of the enrichment test for each ASV in each of the heavy BD-windows compared to the control window. Given are log2 fold changes and p-values adjusted for multiple testing. The criteria for considering an ASV as isotope incorporator (SIP-positive) were significant enrichment in at least two of the heavy BD-windows (with a log2 fold-change >0.5 and p<0.05)

## Sheet: A.SIP_BD_Gradients
Sample	cruise	Exp	station	bottle	repl_comparison	treatment	fractionNr	Buoyant_density	BDWin1	BDWin2	BDWin3
DSEL15.E1.B10.10	DSEL15	1	67-80	10	r1	contr	10	1.77883	5	3	4
DSEL15.E1.B10.11	DSEL15	1	67-80	10	r1	contr	11	1.77658	5	3	4
DSEL15.E1.B10.12	DSEL15	1	67-80	10	r1	contr	12	1.77209	2	3	4
DSEL15.E1.B10.13	DSEL15	1	67-80	10	r1	contr	13	1.76759	2	3	NA
DSEL15.E1.B10.14	DSEL15	1	67-80	10	r1	contr	14	1.7631	2	NA	NA
DSEL15.E1.B10.15	DSEL15	1	67-80	10	r1	contr	15	1.7586	1	1	1
DSEL15.E1.B10.16	DSEL15	1	67-80	10	r1	contr	16	1.75411	1	1	1
DSEL15.E1.B10.17	DSEL15	1	67-80	10	r1	contr	17	1.74962	1	1	1
DSEL15.E1.B10.18	DSEL15	1	67-80	10	r1	contr	18	1.74512	1	1	1
DSEL15.E1.B10.19	DSEL15	1	67-80	10	r1	contr	19	1.74063	NA	NA	NA
DSEL15.E1.B10.5	DSEL15	1	67-80	10	r1	contr	5	1.79905	NA	NA	7
DSEL15.E1.B10.6	DSEL15	1	67-80	10	r1	contr	6	1.79456	NA	6	7
DSEL15.E1.B10.7	DSEL15	1	67-80	10	r1	contr	7	1.79231	NA	6	7
DSEL15.E1.B10.8	DSEL15	1	67-80	10	r1	contr	8	1.78782	5	6	7
DSEL15.E1.B10.9	DSEL15	1	67-80	10	r1	contr	9	1.78332	5	6	4
DSEL15.E1.B11.10	DSEL15	1	67-80	11	r2	contr	10	1.77658	5	3	4
DSEL15.E1.B11.11	DSEL15	1	67-80	11	r2	contr	11	1.77209	2	3	4
DSEL15.E1.B11.12	DSEL15	1	67-80	11	r2	contr	12	1.76984	2	3	NA
DSEL15.E1.B11.13	DSEL15	1	67-80	11	r2	contr	13	1.76759	2	3	NA
DSEL15.E1.B11.14	DSEL15	1	67-80	11	r2	contr	14	1.7631	2	NA	NA
DSEL15.E1.B11.15	DSEL15	1	67-80	11	r2	contr	15	1.7586	1	1	1
DSEL15.E1.B11.16	DSEL15	1	67-80	11	r2	contr	16	1.75636	1	1	1
DSEL15.E1.B11.17	DSEL15	1	67-80	11	r2	contr	17	1.75186	1	1	1
DSEL15.E1.B11.18	DSEL15	1	67-80	11	r2	contr	18	1.74737	1	1	1
DSEL15.E1.B11.19	DSEL15	1	67-80	11	r2	contr	19	1.74288	NA	NA	NA
DSEL15.E1.B11.5	DSEL15	1	67-80	11	r2	contr	5	1.7968	NA	NA	7
DSEL15.E1.B11.6	DSEL15	1	67-80	11	r2	contr	6	1.79231	NA	6	7
DSEL15.E1.B11.7	DSEL15	1	67-80	11	r2	contr	7	1.78782	5	6	7
DSEL15.E1.B11.8	DSEL15	1	67-80	11	r2	contr	8	1.78332	5	6	4
DSEL15.E1.B11.9	DSEL15	1	67-80	11	r2	contr	9	1.78107	5	6	4
DSEL15.E1.B12.10	DSEL15	1	67-80	12	r3	contr	10	1.77209	2	3	4
DSEL15.E1.B12.11	DSEL15	1	67-80	12	r3	contr	11	1.76984	2	3	NA
DSEL15.E1.B12.12	DSEL15	1	67-80	12	r3	contr	12	1.76759	2	3	NA
DSEL15.E1.B12.13	DSEL15	1	67-80	12	r3	contr	13	1.7631	2	NA	NA
DSEL15.E1.B12.14	DSEL15	1	67-80	12	r3	contr	14	1.76085	2	NA	NA
DSEL15.E1.B12.15	DSEL15	1	67-80	12	r3	contr	15	1.75636	1	1	1
DSEL15.E1.B12.16	DSEL15	1	67-80	12	r3	contr	16	1.75186	1	1	1
DSEL15.E1.B12.17	DSEL15	1	67-80	12	r3	contr	17	1.74737	1	1	1
DSEL15.E1.B12.18	DSEL15	1	67-80	12	r3	contr	18	1.74512	1	1	1
DSEL15.E1.B12.19	DSEL15	1	67-80	12	r3	contr	19	1.74063	NA	NA	NA
DSEL15.E1.B12.5	DSEL15	1	67-80	12	r3	contr	5	1.79456	NA	6	7
DSEL15.E1.B12.6	DSEL15	1	67-80	12	r3	contr	6	1.78782	5	6	7
DSEL15.E1.B12.7	DSEL15	1	67-80	12	r3	contr	7	1.78332	5	6	4
DSEL15.E1.B12.8	DSEL15	1	67-80	12	r3	contr	8	1.78107	5	6	4
DSEL15.E1.B12.9	DSEL15	1	67-80	12	r3	contr	9	1.77658	5	3	4
DSEL15.E1.B7.10	DSEL15	1	67-80	7	r1	label	10	1.77433	2	3	4
DSEL15.E1.B7.11	DSEL15	1	67-80	7	r1	label	11	1.77209	2	3	4
DSEL15.E1.B7.12	DSEL15	1	67-80	7	r1	label	12	1.76759	2	3	NA
DSEL15.E1.B7.13	DSEL15	1	67-80	7	r1	label	13	1.7631	2	NA	NA
DSEL15.E1.B7.14	DSEL15	1	67-80	7	r1	label	14	1.7586	1	1	1
DSEL15.E1.B7.15	DSEL15	1	67-80	7	r1	label	15	1.75411	1	1	1
DSEL15.E1.B7.16	DSEL15	1	67-80	7	r1	label	16	1.75186	1	1	1
DSEL15.E1.B7.17	DSEL15	1	67-80	7	r1	label	17	1.74737	1	1	1
DSEL15.E1.B7.18	DSEL15	1	67-80	7	r1	label	18	1.74288	NA	NA	NA
DSEL15.E1.B7.19	DSEL15	1	67-80	7	r1	label	19	1.73838	NA	NA	NA
DSEL15.E1.B7.5	DSEL15	1	67-80	7	r1	label	5	1.79456	NA	6	7
DSEL15.E1.B7.6	DSEL15	1	67-80	7	r1	label	6	1.79006	NA	6	7
DSEL15.E1.B7.7	DSEL15	1	67-80	7	r1	label	7	1.78782	5	6	7
DSEL15.E1.B7.8	DSEL15	1	67-80	7	r1	label	8	1.78332	5	6	4
DSEL15.E1.B7.9	DSEL15	1	67-80	7	r1	label	9	1.77883	5	3	4
DSEL15.E1.B8.10	DSEL15	1	67-80	8	r2	label	10	1.77658	5	3	4
DSEL15.E1.B8.11	DSEL15	1	67-80	8	r2	label	11	1.77433	2	3	4
DSEL15.E1.B8.12	DSEL15	1	67-80	8	r2	label	12	1.77209	2	3	4
DSEL15.E1.B8.13	DSEL15	1	67-80	8	r2	label	13	1.76759	2	3	NA
DSEL15.E1.B8.14	DSEL15	1	67-80	8	r2	label	14	1.76535	2	3	NA
DSEL15.E1.B8.15	DSEL15	1	67-80	8	r2	label	15	1.7631	2	NA	NA
DSEL15.E1.B8.16	DSEL15	1	67-80	8	r2	label	16	1.75636	1	1	1
DSEL15.E1.B8.17	DSEL15	1	67-80	8	r2	label	17	1.75186	1	1	1
DSEL15.E1.B8.18	DSEL15	1	67-80	8	r2	label	18	1.74737	1	1	1
DSEL15.E1.B8.19	DSEL15	1	67-80	8	r2	label	19	1.74288	NA	NA	NA
DSEL15.E1.B8.5	DSEL15	1	67-80	8	r2	label	5	1.7968	NA	NA	7
DSEL15.E1.B8.6	DSEL15	1	67-80	8	r2	label	6	1.79456	NA	6	7
DSEL15.E1.B8.7	DSEL15	1	67-80	8	r2	label	7	1.79006	NA	6	7
DSEL15.E1.B8.8	DSEL15	1	67-80	8	r2	label	8	1.78557	5	6	7
DSEL15.E1.B8.9	DSEL15	1	67-80	8	r2	label	9	1.78332	5	6	4
DSEL15.E1.B9.10	DSEL15	1	67-80	9	r3	label	10	1.77658	5	3	4
DSEL15.E1.B9.11	DSEL15	1	67-80	9	r3	label	11	1.77209	2	3	4
DSEL15.E1.B9.12	DSEL15	1	67-80	9	r3	label	12	1.76759	2	3	NA
DSEL15.E1.B9.13	DSEL15	1	67-80	9	r3	label	13	1.76535	2	3	NA
DSEL15.E1.B9.14	DSEL15	1	67-80	9	r3	label	14	1.7631	2	NA	NA
DSEL15.E1.B9.15	DSEL15	1	67-80	9	r3	label	15	1.75636	1	1	1
DSEL15.E1.B9.16	DSEL15	1	67-80	9	r3	label	16	1.75411	1	1	1
DSEL15.E1.B9.18	DSEL15	1	67-80	9	r3	label	18	1.74737	1	1	1
DSEL15.E1.B9.19	DSEL15	1	67-80	9	r3	label	19	1.74288	NA	NA	NA
DSEL15.E1.B9.5	DSEL15	1	67-80	9	r3	label	5	1.79456	NA	6	7
DSEL15.E1.B9.6	DSEL15	1	67-80	9	r3	label	6	1.79006	NA	6	7
DSEL15.E1.B9.7	DSEL15	1	67-80	9	r3	label	7	1.78557	5	6	7
DSEL15.E1.B9.8	DSEL15	1	67-80	9	r3	label	8	1.78332	5	6	4
DSEL15.E1.B9.9	DSEL15	1	67-80	9	r3	label	9	1.77883	5	3	4

## Sheet: B.ASV_table
ASV_ID	DSEL15_E1_B10_10	DSEL15_E1_B10_11	DSEL15_E1_B10_12	DSEL15_E1_B10_13	DSEL15_E1_B10_14	DSEL15_E1_B10_15	DSEL15_E1_B10_16	DSEL15_E1_B10_17	DSEL15_E1_B10_18	DSEL15_E1_B10_19	DSEL15_E1_B10_1	DSEL15_E1_B10_20	DSEL15_E1_B10_2	DSEL15_E1_B10_3	DSEL15_E1_B10_4	DSEL15_E1_B10_5	DSEL15_E1_B10_6	DSEL15_E1_B10_7	DSEL15_E1_B10_8	DSEL15_E1_B10_9	DSEL15_E1_B11_10	DSEL15_E1_B11_11	DSEL15_E1_B11_12	DSEL15_E1_B11_13	DSEL15_E1_B11_14	DSEL15_E1_B11_15	DSEL15_E1_B11_16	DSEL15_E1_B11_17	DSEL15_E1_B11_18	DSEL15_E1_B11_19	DSEL15_E1_B11_1	DSEL15_E1_B11_20	DSEL15_E1_B11_2	DSEL15_E1_B11_3	DSEL15_E1_B11_4	DSEL15_E1_B11_5	DSEL15_E1_B11_6	DSEL15_E1_B11_7	DSEL15_E1_B11_8	DSEL15_E1_B11_9	DSEL15_E1_B12_10	DSEL15_E1_B12_11	DSEL15_E1_B12_12	DSEL15_E1_B12_13	DSEL15_E1_B12_14	DSEL15_E1_B12_15	DSEL15_E1_B12_16	DSEL15_E1_B12_17	DSEL15_E1_B12_18
ASV_1	4100	4707	6868	6276	5337	3984	6974	5619	4595	3872	4886	4269	5178	5380	6568	4584	4650	4555	4294	4281	5427	4139	5644	7010	6123	5942	5467	6857	4504	4037	4045	4655	7525	2854	5623	4964	4850	4531	4486	5034	6093	6644	7180	7673	8100	8696	9363	5111	6692
ASV_10	1140	1271	1632	1456	1153	794	1939	2689	2288	1903	985	1373	1182	1530	1088	683	727	976	1069	904	1306	830	1160	1300	1450	1087	1640	2477	1985	1807	1068	1358	1301	455	1157	735	1029	1549	1130	1175	1540	1680	1347	1425	1497	1686	3513	2543	3449
ASV_100	102	222	252	214	191	141	174	168	106	118	378	149	171	160	131	197	191	170	102	144	270	304	309	405	349	374	243	318	176	161	118	216	922	336	406	113	373	221	239	313	121	160	157	161	206	260	200	88	129
ASV_1000	14	4	8	11	20	5	17	14	18	14	0	8	0	0	0	0	0	0	0	0	15	8	23	14	13	23	18	15	5	11	0	25	194	0	92	0	0	76	10	16	16	12	4	5	4	9	11	3	9
ASV_1001	26	23	22	12	10	3	6	15	18	7	0	19	0	0	8	28	148	5	135	74	86	60	5	19	24	22	17	19	25	28	0	24	156	0	1	0	0	18	0	81	56	15	5	7	4	7	9	9	17
ASV_1002	0	0	0	0	0	0	0	0	0	0	0	0	0	0	0	0	0	0	0	0	0	0	0	0	0	0	0	0	0	0	0	1	0	0	0	0	0	0	0	1	0	0	0	0	0	0	0	0	0
ASV_1003	0	5	9	9	6	3	6	4	5	3	0	5	0	0	0	0	0	6	0	1	19	17	5	25	14	9	6	8	14	14	0	7	0	1	0	0	0	48	2	29	2	0	2	5	2	3	4	0	2
ASV_1005	0	0	0	0	0	1	0	0	0	0	0	0	0	0	0	0	0	0	0	0	0	0	0	0	0	0	0	0	0	0	0	0	0	0	0	0	0	0	0	0	0	0	0	0	0	0	0	0	0
ASV_1006	10	7	6	11	7	10	17	12	14	11	0	9	0	0	37	0	12	0	0	28	16	13	21	39	29	28	14	31	5	12	0	8	4	0	0	0	5	24	11	8	7	9	15	17	15	19	21	18	14
ASV_1007	20	29	14	27	9	12	7	10	10	12	0	18	0	0	0	0	0	32	7	22	33	14	20	10	13	12	8	9	9	22	0	13	0	0	0	0	26	46	1	4	21	29	9	17	19	17	13	13	9
ASV_1008	0	0	0	0	0	0	0	0	0	0	0	0	0	0	0	0	0	0	0	0	0	0	0	0	0	0	1	0	0	0	0	0	0	0	0	0	1	0	0	0	0	0	0	0	0	0	0	0	0
ASV_1009	0	7	12	15	11	5	5	4	0	2	0	4	0	0	0	44	6	0	4	16	15	10	15	10	28	24	15	8	3	7	0	8	0	0	108	56	0	5	0	13	4	9	7	12	7	19	9	3	5
ASV_101	94	93	87	68	84	75	224	169	102	89	0	82	159	51	0	34	91	39	42	100	76	70	59	59	69	64	186	178	87	91	3	74	28	18	35	51	52	138	44	178	43	68	36	37	27	52	57	46	105
ASV_1010	13	5	5	14	14	5	32	22	9	14	140	3	0	0	0	0	0	0	0	0	30	2	17	34	21	21	58	47	9	17	0	18	0	1	0	19	13	0	21	9	0	4	1	2	4	8	9	7	8
ASV_1011	23	12	11	14	8	13	4	11	5	8	0	9	0	0	138	15	31	0	0	14	51	5	28	24	25	15	18	11	2	18	0	12	0	0	0	11	0	2	0	3	19	26	8	8	9	18	7	5	7
ASV_1012	24	5	6	4	6	6	10	7	6	6	0	8	0	1	0	4	18	1	8	1	0	0	5	0	1	3	1	1	0	0	0	3	0	1	0	0	0	1	0	0	0	1	0	0	1	1	0	0	1
ASV_1013	9	14	13	5	5	17	14	16	7	13	0	2	0	0	0	0	75	0	16	3	3	9	17	10	14	11	22	19	6	7	1	10	0	0	0	73	3	13	0	8	5	23	14	2	4	12	8	11	10
ASV_1014	3	3	3	2	4	1	3	14	15	11	0	7	0	2	0	0	0	2	1	0	2	4	4	5	2	1	6	3	13	16	0	11	0	0	1	9	1	0	5	11	4	4	3	2	0	2	5	7	13
ASV_1015	0	0	0	0	0	0	0	0	0	0	0	0	0	0	0	3	0	0	0	0	0	0	0	0	1	0	1	1	0	0	0	0	0	0	1	0	0	0	0	0	7	0	0	0	0	0	2	0	2
ASV_1016	4	4	2	1	1	3	8	13	17	19	0	5	0	0	0	0	0	0	18	5	1	2	3	2	7	6	16	24	41	37	0	32	0	26	0	21	14	34	2	3	13	4	5	1	1	4	14	15	30
ASV_1017	0	1	4	5	6	6	10	1	3	4	0	4	0	0	0	16	0	0	1	4	2	6	21	19	23	8	9	19	5	16	0	6	167	0	0	5	6	0	14	24	1	8	5	8	10	13	6	4	4
ASV_1018	0	0	0	0	0	0	0	0	0	0	0	0	0	0	0	0	0	0	0	0	0	0	0	0	0	0	0	0	0	0	0	0	0	0	0	0	0	0	0	1	0	0	0	0	0	0	0	0	0
ASV_1019	8	4	12	8	10	6	15	23	18	11	0	12	0	33	34	0	13	13	2	0	30	5	11	17	11	9	14	25	13	14	0	2	0	0	0	64	3	0	5	6	35	22	3	12	14	6	10	16	7
ASV_102	0	0	0	1	0	0	0	0	0	0	0	2	0	0	0	0	0	0	0	0	0	0	0	0	0	0	0	0	0	0	0	0	0	0	0	0	0	0	0	0	0	1	0	0	0	0	0	0	0
ASV_1020	13	3	9	8	8	7	24	13	8	7	213	5	0	0	0	0	0	18	0	0	14	12	8	6	12	13	31	12	6	9	5	8	0	0	0	67	35	0	59	0	0	0	5	1	6	9	3	4	18
ASV_1021	0	9	15	15	8	6	9	6	12	11	0	9	5	0	0	31	10	0	5	3	6	12	9	12	13	7	4	12	14	14	0	8	0	4	0	0	16	21	26	12	23	11	41	37	40	52	31	6	23
ASV_1022	0	0	9	3	7	6	4	6	3	6	0	1	0	0	0	0	0	0	0	5	26	5	3	13	5	13	14	14	6	5	0	8	0	0	1	0	0	0	0	33	8	7	1	1	4	2	2	0	0
ASV_1023	3	11	18	27	28	8	10	7	11	9	0	8	0	0	4	0	42	14	0	12	19	39	37	29	30	26	24	15	23	13	0	22	96	0	100	23	28	0	7	7	2	2	0	2	4	6	3	0	6
ASV_1024	10	17	11	11	6	4	16	13	15	14	0	5	4	0	0	0	7	1	9	23	24	28	5	14	2	8	7	8	19	14	0	12	0	0	0	36	12	17	16	0	21	12	4	5	7	4	11	11	24
ASV_1025	10	11	11	19	10	5	8	6	11	9	0	13	4	0	0	0	1	0	3	10	14	3	1	5	3	1	2	7	4	1	0	1	0	0	0	0	0	0	0	13	22	17	10	11	13	16	8	6	7
ASV_1026	4	10	10	5	7	3	8	6	11	4	16	2	0	0	12	16	50	0	0	0	43	5	15	15	20	13	14	23	18	11	0	12	0	0	0	0	0	11	22	3	9	15	6	12	4	11	7	7	14
ASV_1027	8	16	17	26	10	13	18	13	16	5	2	8	61	0	0	0	10	1	37	1	73	36	55	42	59	31	40	33	14	29	0	25	3	12	18	32	0	20	34	30	0	3	0	1	0	5	7	2	0
ASV_1028	11	16	4	11	11	4	10	4	5	2	0	6	0	0	0	0	39	0	10	29	37	10	15	13	13	6	14	13	10	9	0	14	0	153	0	0	9	0	33	64	8	9	5	3	5	10	15	6	5
ASV_1029	0	0	1	0	1	0	0	0	0	0	0	0	0	0	0	0	0	0	0	0	0	0	0	0	0	1	0	0	0	0	0	0	0	0	0	0	0	0	0	0	0	0	0	0	0	0	0	0	0
ASV_103	26	19	39	28	38	37	111	105	66	31	0	22	0	0	0	16	2	12	29	7	41	28	29	47	54	39	96	150	38	47	0	29	165	0	0	25	28	64	45	91	42	9	25	11	7	20	37	24	70
ASV_1030	51	29	17	20	20	26	39	13	13	20	0	12	0	2	26	0	0	38	0	12	50	36	9	9	15	23	21	6	10	4	29	11	0	0	0	0	0	14	3	13	39	13	13	10	16	17	4	0	9
ASV_1031	19	8	9	4	8	16	38	13	12	11	0	3	0	0	1	1	16	1	0	3	40	9	2	15	16	10	37	32	16	15	0	19	0	93	16	0	2	41	6	21	11	0	7	3	3	7	18	4	1
ASV_1032	27	8	3	6	6	7	23	23	23	15	0	4	0	0	0	0	3	32	47	10	3	2	5	8	11	11	33	57	19	22	0	15	0	1	0	6	0	0	58	0	0	0	3	3	3	10	9	4	23
ASV_1033	11	7	16	11	8	8	12	3	5	2	65	10	8	3	27	14	8	38	12	8	42	8	26	22	9	23	17	15	15	9	2	18	15	0	7	0	28	14	26	30	1	14	6	8	3	9	12	5	5
ASV_1034	2	4	19	7	8	4	6	11	6	5	0	4	0	0	0	0	0	0	30	0	13	0	3	5	9	2	13	9	9	7	0	4	0	41	0	0	0	0	0	0	1	1	5	9	4	12	3	0	6
ASV_1035	0	1	2	1	2	1	1	0	1	1	2	0	0	0	2	0	0	1	2	1	0	0	0	0	0	0	0	0	0	0	0	0	0	0	0	0	0	0	0	0	0	0	0	0	0	0	0	0	0
ASV_1037	20	13	49	32	29	18	14	7	5	11	63	20	0	0	0	1	15	5	17	5	41	7	21	10	15	18	5	2	4	8	0	15	0	0	0	1	0	7	23	0	12	16	5	10	8	17	8	0	3
ASV_1039	2	24	26	9	7	10	13	13	8	10	0	5	0	204	0	0	0	5	0	0	0	9	14	18	18	6	11	20	9	8	19	14	0	0	0	0	0	12	13	43	0	13	9	9	4	10	6	4	3
ASV_104	269	266	333	310	232	206	345	319	271	185	0	248	0	45	72	321	107	234	206	190	325	244	299	425	366	362	327	480	308	200	103	242	32	125	751	598	147	267	424	298	129	204	152	187	234	262	322	190	250
ASV_1040	0	0	0	0	0	0	0	0	0	0	0	0	0	0	0	0	0	0	11	0	0	0	0	0	0	0	0	0	0	1	0	0	0	0	0	0	0	0	0	0	38	17	20	11	6	16	30	13	10
ASV_1041	0	18	15	14	10	19	13	11	5	5	0	8	0	0	17	0	54	2	12	0	3	14	19	24	20	16	19	30	14	14	0	18	0	0	0	0	44	37	3	27	5	8	11	19	5	17	8	1	19
ASV_1043	28	7	7	11	2	6	16	21	7	4	0	7	36	0	0	0	17	0	18	12	14	6	12	17	16	7	18	19	24	10	0	12	0	0	0	43	0	14	0	15	0	13	11	12	7	15	14	9	8
ASV_1044	6	0	0	0	1	0	0	0	0	1	0	0	0	0	0	0	0	0	0	0	0	0	0	0	0	0	0	2	0	0	0	0	0	0	0	0	0	0	0	0	0	0	0	0	2	2	0	0	0
ASV_1045	10	10	14	5	8	13	11	23	17	17	0	9	5	0	0	0	0	0	18	5	41	10	9	9	9	12	16	37	9	12	0	10	0	0	46	49	58	2	0	31	20	14	8	10	8	11	11	10	12
ASV_1046	12	8	10	10	10	18	25	19	33	16	0	10	0	0	0	0	0	0	1	1	12	0	5	14	4	5	30	22	12	14	0	17	39	0	0	0	0	8	14	1	5	5	1	9	10	6	12	9	18
ASV_1047	0	8	8	0	7	2	5	13	6	6	0	3	0	0	2	0	5	0	0	7	21	6	5	7	10	3	4	11	8	6	0	10	0	0	0	0	0	0	17	8	5	5	3	6	5	7	3	6	4
ASV_1048	6	14	7	6	18	2	5	4	3	2	40	5	0	0	0	24	0	22	8	14	21	8	5	7	7	10	6	6	7	10	0	10	4	0	56	10	0	16	1	1	5	9	11	7	6	9	10	6	12
ASV_1049	2	11	13	10	8	9	8	14	6	7	0	8	0	0	0	54	0	0	4	24	15	16	8	12	23	29	18	23	10	10	0	11	0	0	0	39	22	26	56	42	24	14	14	11	14	10	5	4	7
ASV_105	138	194	170	181	131	100	229	270	243	201	40	137	235	31	78	99	168	220	156	203	366	267	281	339	335	312	453	687	451	425	263	389	425	151	107	265	143	237	339	259	163	193	133	154	169	267	341	255	397
ASV_1050	37	6	9	16	10	5	6	6	2	7	0	7	0	0	0	0	18	0	0	1	3	6	32	28	13	6	9	12	8	10	0	18	0	0	0	65	2	0	19	0	0	7	9	9	9	11	14	3	8
ASV_1052	2	1	0	6	4	3	6	12	14	8	0	9	315	0	0	18	18	4	0	0	1	6	3	6	11	1	14	19	35	20	0	2	0	0	1	0	0	16	4	0	1	5	4	7	3	4	22	12	14
ASV_1053	21	14	6	1	5	5	9	10	14	9	0	7	0	0	0	0	0	0	9	2	0	0	0	2	0	0	6	0	1	2	0	0	0	0	0	0	0	0	0	0	0	0	0	0	0	0	0	0	0
ASV_1054	5	17	8	9	9	14	14	9	8	8	2	3	0	0	30	0	19	12	0	5	34	6	3	32	18	25	55	25	7	9	0	22	1	0	42	92	22	3	25	37	2	8	5	5	9	8	13	1	12
ASV_1055	33	38	9	9	10	6	17	21	12	9	0	13	0	0	0	0	2	13	41	8	10	23	6	10	6	7	14	10	7	4	0	16	0	0	0	0	15	8	0	22	59	16	3	7	1	6	8	10	17
ASV_1056	8	13	28	17	9	5	14	9	6	6	0	16	0	7	0	14	5	22	0	4	15	5	19	16	28	8	25	7	10	13	0	14	0	0	0	69	18	15	24	0	0	5	14	12	16	24	7	10	10
ASV_1057	11	10	27	17	8	1	13	22	18	15	0	8	5	1	0	9	6	16	12	5	25	17	32	13	8	1	18	25	28	51	0	18	20	0	3	1	8	4	3	16	14	14	13	18	7	11	6	15	29
ASV_1058	14	5	0	3	3	1	2	2	3	5	0	5	0	0	0	1	27	6	0	25	3	13	2	2	1	0	0	3	1	1	0	0	0	0	0	0	0	0	6	9	39	33	6	1	2	1	4	5	12
ASV_1059	0	0	0	0	0	0	0	0	0	0	0	0	0	0	0	0	0	0	0	0	0	1	0	1	0	0	0	1	0	0	0	0	1	1	0	0	0	0	0	0	0	0	0	0	0	0	0	0	0
ASV_106	0	0	0	0	0	0	0	0	0	0	0	1	0	0	0	0	0	0	0	0	0	0	0	0	0	0	0	2	1	0	0	0	0	0	0	0	8	0	0	0	0	0	0	0	0	0	0	0	0
ASV_1060	2	0	14	6	8	7	3	6	4	1	0	3	0	0	0	0	0	4	16	5	0	20	13	13	21	21	8	9	8	10	0	9	0	0	54	0	53	50	21	6	0	4	9	3	7	6	7	5	3
ASV_1061	3	33	50	49	35	16	29	45	38	34	0	38	0	26	0	24	43	24	34	26	0	2	4	1	1	1	4	1	7	1	1	2	1	1	0	0	6	0	0	50	1	0	0	0	0	1	0	1	0
ASV_1062	0	3	14	6	2	5	5	7	5	6	0	1	29	0	10	0	5	12	0	9	0	0	1	0	6	4	4	1	0	8	0	7	0	2	0	0	0	0	0	0	22	10	11	12	6	14	21	5	15
ASV_1063	0	0	1	1	1	0	0	0	0	0	0	0	0	0	0	0	0	0	0	0	1	0	0	0	0	0	0	0	0	0	0	1	1	1	0	0	1	0	0	1	24	16	19	25	30	23	23	14	10
ASV_1064	4	4	12	9	5	7	8	15	6	6	0	13	0	12	0	0	5	1	2	0	45	12	33	32	28	15	24	33	28	15	0	31	0	0	3	64	45	120	43	66	17	20	7	12	9	12	13	11	13
ASV_1065	0	0	0	0	0	0	0	0	0	1	1	0	0	0	0	0	0	0	0	1	2	0	1	0	1	0	0	0	1	0	0	0	0	0	0	1	1	0	1	2	0	0	0	0	0	0	0	0	1
ASV_1066	3	28	14	4	14	9	5	13	4	11	0	19	0	0	0	0	27	0	30	53	25	5	8	6	11	9	2	11	9	2	0	7	0	0	0	31	0	12	2	1	35	23	5	7	3	14	7	9	12
ASV_1067	10	13	12	9	14	22	41	34	7	19	0	7	0	0	3	0	72	68	8	11	17	1	18	14	13	15	39	33	6	9	0	24	0	1	0	0	40	13	11	14	0	3	5	10	5	5	7	4	24
ASV_1068	0	15	14	14	16	4	6	6	9	9	0	7	0	0	0	0	0	0	4	6	17	13	28	23	14	8	5	12	6	10	0	13	0	0	0	0	0	15	22	16	0	5	11	12	5	4	4	5	5
ASV_1069	9	28	8	9	12	1	17	16	10	3	0	13	0	0	63	6	0	0	0	38	0	0	0	1	0	1	2	0	0	1	1	2	0	0	0	0	0	0	0	0	0	17	5	8	7	8	10	8	20
ASV_107	161	176	227	201	182	112	237	280	215	220	207	170	250	479	146	235	156	236	155	198	68	142	192	154	188	174	206	310	233	194	1	162	372	5	287	188	147	193	318	192	215	221	204	199	222	262	414	283	351
ASV_1070	1	0	6	4	7	6	10	14	5	6	110	2	92	0	0	0	0	25	0	0	14	2	9	9	9	8	18	15	9	10	1	13	0	124	2	0	3	0	11	0	16	11	2	4	2	8	4	4	4
ASV_1071	17	11	22	28	17	12	9	8	13	4	0	9	0	0	0	0	132	17	31	0	0	0	0	0	1	0	0	1	0	2	0	0	0	0	0	0	0	0	0	0	0	14	11	13	11	16	5	5	6
ASV_1072	3	7	9	7	9	3	14	4	5	5	0	7	0	0	0	0	0	0	9	0	13	0	6	10	8	9	7	10	10	7	0	7	0	0	0	0	0	62	0	0	10	4	2	5	8	11	9	9	7
ASV_1073	14	11	10	15	13	1	15	14	27	11	0	10	0	6	0	1	0	1	1	7	17	25	16	19	20	29	21	25	25	25	0	20	0	0	15	44	33	0	23	17	1	8	9	13	10	6	15	14	19
ASV_1074	0	7	16	7	7	3	14	15	10	6	0	10	0	0	73	0	0	2	0	5	4	6	10	31	6	14	7	18	16	14	0	21	0	0	51	0	0	0	18	39	18	11	8	6	4	10	8	6	13
ASV_1075	2	10	9	0	1	2	3	2	2	3	2	5	1	36	0	1	2	1	1	3	0	0	0	3	0	1	3	1	0	1	1	3	0	0	0	0	0	0	0	0	1	4	1	1	1	4	2	3	3
ASV_1076	7	8	19	8	9	5	15	21	8	11	0	7	75	0	0	0	2	7	0	0	27	36	9	6	4	18	11	10	6	10	0	9	0	0	115	22	0	0	0	0	1	9	8	4	9	10	9	3	13
ASV_1077	37	23	12	17	15	10	26	22	14	18	0	8	0	0	0	3	0	0	26	12	13	11	14	19	18	15	33	49	16	16	0	36	23	0	0	0	0	30	14	6	27	7	8	10	5	9	18	8	19
ASV_1078	12	11	9	7	8	11	6	12	9	4	0	3	0	0	0	0	0	16	44	0	44	32	8	16	19	13	6	17	15	11	1	11	0	0	77	82	0	0	0	20	14	4	8	10	8	9	7	12	15
ASV_1079	0	0	0	0	0	0	0	0	0	0	0	0	0	0	0	0	0	0	0	0	0	0	0	0	0	0	0	0	0	0	0	0	0	0	0	0	0	0	0	0	0	0	0	0	0	0	0	0	0
ASV_108	131	196	262	210	159	130	191	135	115	139	157	152	0	59	106	302	170	229	98	220	327	153	180	208	185	212	113	123	95	118	0	154	323	15	81	268	103	238	260	244	241	241	281	255	283	342	224	129	192
ASV_1080	2	11	13	6	6	7	7	16	16	13	0	6	0	0	0	0	43	4	0	13	4	22	16	6	11	10	14	16	11	13	139	25	0	10	0	4	0	0	11	7	7	2	9	11	3	3	13	4	13
ASV_1081	24	8	12	11	9	10	22	37	11	8	0	1	0	0	57	0	0	19	10	1	1	14	7	7	15	9	13	35	8	12	0	8	5	0	0	0	0	0	0	17	1	2	5	9	9	8	11	12	16
ASV_1082	31	17	15	11	12	7	22	10	18	6	0	8	0	0	0	19	0	2	7	2	5	22	16	30	24	8	10	16	15	19	0	9	0	0	0	37	24	46	0	8	4	4	16	5	3	5	6	4	20
ASV_1083	11	4	9	17	10	8	7	5	9	7	1	7	45	0	0	0	56	9	44	9	19	3	10	11	15	7	7	10	5	1	0	12	0	0	0	0	0	20	24	4	3	15	13	8	18	12	8	7	12
ASV_1084	12	10	5	3	7	9	29	23	22	16	0	8	0	11	77	0	10	28	31	2	11	14	4	9	9	13	43	40	14	14	0	30	0	0	25	70	6	67	25	22	1	2	0	5	2	9	3	6	23
ASV_1085	0	0	1	0	0	0	0	0	1	0	0	0	0	0	0	0	0	0	0	0	0	0	1	0	0	0	0	0	0	0	0	0	0	0	0	0	0	0	0	0	0	0	0	0	0	0	0	0	0
ASV_1086	0	2	1	4	0	0	0	0	1	2	0	0	0	0	0	0	0	0	7	1	0	3	5	0	2	0	0	0	4	2	0	2	0	0	0	0	0	0	2	5	1	0	1	0	0	2	0	2	4
ASV_1087	9	2	2	3	2	10	37	19	28	16	161	6	0	0	0	0	1	0	0	13	0	6	2	2	6	7	18	32	15	18	0	14	0	0	0	1	37	21	4	6	5	7	3	3	1	2	20	3	38
ASV_1089	4	7	7	13	7	3	10	8	6	4	18	2	0	0	0	34	0	0	14	0	0	3	8	12	2	9	13	8	9	5	0	6	0	0	12	0	0	2	0	0	12	5	4	8	7	13	9	2	5
ASV_109	196	240	313	239	221	112	136	93	91	97	218	119	124	0	216	90	413	312	202	145	318	292	319	344	340	287	104	153	120	114	0	202	38	1	263	185	232	424	215	391	128	198	167	171	183	142	116	62	77
ASV_1090	9	5	16	9	10	3	7	17	16	11	0	4	0	0	73	0	26	36	1	3	31	12	6	16	18	16	13	21	25	10	0	19	53	0	0	32	0	45	10	51	5	25	11	15	12	20	19	11	19
ASV_1091	13	14	7	13	6	6	6	8	10	8	0	7	53	0	0	25	0	10	26	9	8	5	23	21	25	21	17	17	7	9	0	7	47	0	0	65	4	15	2	14	6	1	8	6	11	9	14	0	7
ASV_1092	7	10	11	7	9	12	12	3	4	0	0	3	0	0	0	0	4	7	0	5	26	3	11	14	19	17	14	15	7	9	0	11	0	0	102	0	0	0	0	2	6	5	18	7	5	17	4	3	7
ASV_1093	35	10	11	2	5	10	4	8	6	7	0	2	0	150	0	0	0	73	13	34	6	2	9	14	13	4	15	28	15	12	0	10	0	0	0	0	0	0	24	36	23	7	9	12	10	12	15	0	11
ASV_1094	22	18	3	20	7	4	2	8	6	4	16	9	0	0	0	0	0	0	16	4	4	9	8	4	3	1	4	8	13	10	0	1	0	0	0	0	2	4	0	8	24	8	4	2	3	12	9	6	14
ASV_1095	8	7	17	5	15	15	23	18	10	10	5	13	0	0	0	68	8	0	12	9	8	2	13	23	15	29	19	26	9	16	0	13	0	0	0	79	5	14	1	15	2	0	8	7	24	16	9	8	11
ASV_1096	7	5	8	8	11	1	8	24	13	14	4	16	0	21	0	6	5	5	4	6	3	15	19	13	11	4	3	22	18	44	0	16	10	16	21	6	4	5	6	7	11	18	7	13	6	8	20	17	17
ASV_1097	3	15	20	3	16	15	33	25	31	16	0	6	0	0	92	0	0	0	8	0	4	21	17	23	15	19	38	43	15	13	0	13	0	0	0	13	2	1	0	21	0	1	6	1	2	8	15	10	28
ASV_1099	32	6	2	5	3	2	23	10	18	28	0	5	0	27	0	0	0	0	0	0	0	2	8	2	5	13	25	21	9	20	0	10	0	45	0	0	0	39	17	9	6	3	7	4	2	8	6	5	35
ASV_11	597	545	505	536	395	366	649	742	592	459	134	399	60	719	284	1328	574	997	733	577	1543	884	830	880	857	886	1031	1574	955	902	899	893	1168	472	829	1237	763	950	985	1614	868	759	492	508	508	721	993	624	845
ASV_110	191	239	222	214	208	146	200	184	158	103	19	166	125	78	132	125	185	154	140	180	309	192	326	343	389	246	233	306	194	169	157	245	77	41	138	132	153	277	186	267	125	168	132	143	206	182	138	63	143
ASV_1100	11	6	9	12	9	7	7	16	17	12	50	11	15	0	0	0	8	8	0	2	12	15	7	12	11	15	18	23	20	7	1	19	0	0	0	15	0	0	18	0	10	5	2	9	3	9	7	5	14
ASV_1101	6	0	0	0	1	0	2	0	0	1	0	0	0	0	0	0	0	0	0	0	0	0	0	0	0	0	0	0	0	0	0	0	0	0	0	0	0	0	0	0	0	0	0	0	0	0	0	0	0
ASV_1102	9	11	25	18	6	10	12	19	20	15	0	14	0	0	0	18	7	22	5	11	14	0	16	19	10	2	6	6	9	4	0	12	0	0	0	26	4	13	4	0	6	10	9	4	11	12	9	6	10
ASV_1103	11	3	9	6	2	9	6	0	4	8	0	12	44	0	0	0	0	10	1	1	30	33	30	67	37	42	22	25	16	21	0	25	0	0	72	3	16	12	25	60	0	2	7	4	5	14	3	2	7
ASV_1104	37	11	16	13	8	5	20	11	14	11	28	9	14	0	15	5	14	31	9	43	18	12	7	8	9	16	5	15	11	11	0	9	0	136	0	0	0	5	23	28	15	7	7	1	2	11	13	2	3
ASV_1105	12	14	16	16	8	1	11	16	24	23	0	14	2	3	1	13	3	13	19	7	12	9	24	17	11	5	3	19	33	37	0	16	1	0	0	6	16	15	12	19	15	15	18	15	3	12	7	11	40
ASV_1106	22	10	32	25	10	12	5	24	18	12	0	8	0	0	43	42	12	6	63	27	22	18	16	11	9	13	5	1	10	14	0	6	0	0	30	0	0	23	12	0	6	7	7	4	8	16	6	2	5
ASV_1107	0	0	0	0	2	0	0	0	0	0	0	0	0	0	0	0	0	0	0	0	0	0	0	0	0	0	0	0	0	0	0	0	0	2	0	0	0	0	0	0	0	0	0	0	0	0	0	0	0
ASV_1109	0	0	0	0	0	0	0	0	0	0	0	0	0	0	0	0	0	0	0	0	0	0	0	0	1	0	0	0	0	0	0	0	0	0	0	0	0	1	0	0	0	0	0	0	0	0	0	0	0
ASV_111	304	377	333	284	218	169	173	199	142	138	52	163	239	24	137	237	346	173	328	187	426	254	263	267	257	299	179	206	99	131	0	171	157	2	46	92	80	120	173	135	407	487	303	330	285	293	302	153	251
ASV_1110	26	8	27	17	18	18	18	19	7	6	0	10	0	0	0	0	0	0	0	4	27	7	14	24	12	23	27	20	4	4	0	15	0	0	0	0	0	0	0	0	5	2	10	11	6	21	17	12	11
ASV_1111	8	19	21	10	6	8	6	6	6	2	0	8	0	0	0	6	0	0	0	68	0	16	19	19	15	14	9	23	5	8	0	2	0	0	0	55	19	9	0	47	11	18	4	11	5	13	5	5	11
ASV_1112	7	10	22	1	7	5	8	5	7	2	0	9	26	0	1	20	12	48	0	14	16	23	14	18	10	13	8	7	21	15	0	14	0	0	0	67	0	0	16	48	9	29	9	9	12	9	13	11	1
ASV_1113	0	4	4	0	3	3	11	14	20	18	0	8	0	0	0	16	9	0	34	0	18	6	8	3	3	3	5	19	33	36	0	13	0	0	48	27	0	0	19	0	17	6	1	5	3	2	13	30	37
ASV_1114	12	22	3	11	8	6	4	6	3	4	0	7	0	0	93	23	0	0	13	13	1	6	0	2	0	0	1	0	1	1	0	0	26	0	0	0	0	0	0	0	5	7	8	6	5	9	11	4	3
ASV_1115	1	17	37	25	24	19	31	21	13	14	0	11	0	0	25	0	12	31	0	6	13	15	31	32	52	47	20	41	25	19	0	22	0	0	14	0	0	2	55	11	0	10	18	12	22	20	13	3	11
ASV_1116	0	16	3	3	5	3	24	15	16	16	0	6	0	0	0	0	10	1	0	5	11	14	8	17	10	13	15	29	18	10	0	8	0	8	0	1	11	11	0	5	0	4	5	4	1	4	0	1	13
ASV_1117	0	0	1	1	7	0	0	1	0	1	0	0	270	0	0	0	0	0	0	0	0	0	1	2	5	1	0	3	0	3	0	1	0	0	0	0	0	0	0	0	0	1	1	1	1	1	3	0	2
ASV_1118	20	8	8	11	4	5	11	9	6	6	0	5	0	0	0	0	16	13	0	0	7	4	10	2	12	8	10	1	2	4	0	7	0	16	20	0	0	19	4	10	0	4	5	14	13	17	5	5	3
ASV_1119	0	0	0	0	0	0	0	0	0	0	0	0	0	0	0	0	0	0	0	0	0	0	0	0	0	0	0	0	1	0	0	0	0	0	0	0	0	0	0	0	0	0	0	0	0	0	0	0	0
ASV_112	159	168	186	215	222	134	135	149	153	169	0	103	87	123	83	41	134	289	270	182	280	256	247	305	290	312	179	239	183	127	1	213	204	427	28	1	180	273	202	267	151	238	139	172	147	184	157	83	142
ASV_1120	4	10	11	5	14	10	9	15	13	15	37	11	0	75	26	0	0	3	2	19	14	1	8	2	12	8	22	31	29	21	0	12	0	5	0	24	42	8	6	9	12	6	7	6	6	14	17	21	13
ASV_1121	0	5	9	5	3	0	0	6	5	2	0	1	0	0	0	0	0	6	8	3	4	1	5	3	8	5	10	1	2	7	85	1	0	0	0	0	0	0	0	6	0	0	3	0	0	0	0	2	0
ASV_1122	22	20	17	7	6	7	8	9	5	1	0	2	0	0	0	1	0	24	1	15	41	10	17	23	16	12	13	19	7	21	0	18	0	0	0	49	47	33	19	26	7	18	6	6	7	7	11	5	14
ASV_1123	17	1	7	13	13	6	4	5	7	5	42	6	0	0	0	0	0	0	0	0	4	11	10	3	8	0	3	3	4	3	0	3	0	0	0	0	0	0	1	0	0	8	12	10	8	15	3	2	4
ASV_1124	4	4	1	3	0	1	0	0	5	6	0	0	0	0	0	0	0	0	0	3	7	8	0	2	0	0	4	3	2	2	0	7	0	0	0	42	18	0	13	0	0	9	0	2	0	2	1	4	1
ASV_1125	6	1	4	1	2	3	19	7	13	2	0	6	0	0	0	0	12	10	0	2	10	1	8	13	12	18	19	16	9	9	0	13	0	0	0	48	0	0	26	13	0	0	6	5	0	4	9	5	6
ASV_1126	8	3	5	7	11	11	19	16	4	8	0	8	0	0	0	0	14	8	0	5	11	15	5	19	25	20	29	14	9	10	0	5	67	0	0	9	0	14	7	32	5	3	5	7	3	9	7	5	6
ASV_1127	0	0	0	0	0	0	0	0	0	0	0	0	0	0	0	0	0	0	0	0	0	0	0	1	0	0	0	0	0	0	0	0	0	0	0	1	0	1	0	0	0	0	0	0	0	0	0	0	0
ASV_1128	0	0	0	0	0	0	0	0	0	0	1	0	0	0	0	0	0	0	0	0	0	0	0	0	1	0	0	0	0	0	0	0	0	0	0	0	0	0	0	0	0	1	0	0	0	0	0	0	0
ASV_1129	12	8	7	8	6	3	3	15	9	6	0	5	0	0	0	0	7	0	38	13	0	26	17	19	11	23	12	7	6	10	0	20	0	0	0	38	12	0	11	0	2	11	10	14	15	11	20	1	4
ASV_113	207	237	447	412	288	254	244	181	228	243	159	251	155	171	303	217	171	263	290	294	54	69	139	113	111	112	57	67	53	56	2	91	36	2	94	51	4	45	26	638	76	116	143	142	144	190	97	47	90
ASV_1130	29	1	9	8	6	0	16	30	22	22	0	15	0	0	15	0	0	1	9	0	12	11	5	1	7	1	15	15	33	45	0	20	0	0	0	0	10	18	0	0	18	5	3	1	1	6	7	8	30
ASV_1131	0	0	0	0	0	0	0	2	0	0	0	0	0	0	0	0	0	0	0	0	0	0	0	0	0	0	0	0	0	0	0	0	0	0	0	0	0	0	0	0	0	0	0	0	0	0	0	0	0
ASV_1132	0	1	12	5	9	7	7	4	0	8	0	13	131	0	0	0	8	9	21	8	10	1	9	18	13	9	4	21	5	9	0	10	37	0	0	0	0	0	8	42	6	7	1	9	8	19	2	4	7
ASV_1133	0	0	0	0	1	0	0	0	0	0	0	1	0	0	0	0	14	0	0	0	0	0	0	1	1	0	0	0	1	0	0	0	0	0	0	0	0	0	0	0	0	1	0	0	0	0	0	1	0
ASV_1134	2	11	8	9	1	12	8	3	8	6	0	3	1	0	0	0	0	12	5	28	2	26	10	20	23	21	9	22	15	15	0	10	0	0	0	0	1	24	0	26	18	5	3	3	6	7	11	8	15
ASV_1135	13	14	25	15	9	4	8	14	6	12	0	6	0	0	0	0	56	0	17	12	12	15	18	24	18	26	5	4	10	20	0	16	0	0	0	0	0	20	0	3	21	7	3	5	11	19	4	10	7
ASV_1136	4	0	5	3	8	5	11	5	15	9	0	5	0	23	107	0	0	0	0	0	27	16	4	15	16	6	6	47	22	10	0	16	0	1	0	0	1	29	8	0	10	6	2	3	3	10	8	11	15
ASV_1137	0	0	0	1	1	0	0	0	1	2	0	3	0	0	0	0	0	0	0	0	55	47	25	30	37	39	52	81	77	52	0	48	209	0	0	109	34	47	28	122	0	0	0	1	0	0	0	1	1
ASV_1138	13	12	19	16	12	7	9	6	16	9	0	15	0	25	0	4	0	37	40	49	12	17	18	21	16	3	4	4	13	11	1	8	0	0	0	0	9	12	13	44	16	0	2	7	8	3	2	0	1
ASV_1139	0	12	11	17	9	8	3	5	5	10	0	8	0	0	0	11	0	0	5	15	3	9	11	12	17	9	3	6	5	8	1	15	0	0	0	0	0	63	121	195	1	16	5	7	4	8	5	9	4
ASV_114	547	539	417	285	262	128	229	240	224	231	1	222	184	381	388	273	327	341	480	574	371	179	141	102	129	75	43	76	90	110	118	127	1	32	18	13	93	198	211	195	285	342	94	108	105	145	121	69	142
ASV_1140	12	12	2	3	5	6	28	32	14	13	0	8	89	26	0	0	0	0	0	24	6	20	2	0	5	5	18	29	6	15	0	14	0	0	0	0	11	22	3	0	3	2	3	6	3	3	2	8	12
ASV_1141	8	6	5	5	6	1	7	24	15	16	0	7	0	0	0	1	9	6	4	2	18	16	4	2	3	8	14	25	41	32	0	12	68	0	0	21	7	8	15	5	9	7	2	3	0	6	7	16	23
ASV_1142	2	7	14	24	19	8	16	6	10	11	3	16	6	21	0	28	5	3	10	10	4	1	0	1	3	1	2	3	3	1	2	2	4	7	5	1	1	1	2	4	45	32	16	23	26	22	16	4	11
ASV_1143	0	0	0	0	0	0	0	0	0	0	0	0	0	0	0	0	0	0	0	0	0	0	0	0	0	0	0	0	0	0	0	0	0	0	0	0	0	0	0	0	0	0	0	0	0	0	0	0	0
ASV_1144	4	7	2	0	4	4	7	7	10	9	0	8	0	0	0	0	25	0	0	5	4	3	10	11	3	17	10	7	10	7	0	9	0	1	1	7	49	1	6	5	0	5	6	4	1	8	7	4	7
ASV_1145	23	15	18	5	16	15	43	30	9	11	0	8	0	0	2	0	77	4	0	1	27	5	12	11	4	16	31	32	7	15	0	16	0	0	0	9	0	0	11	33	0	7	3	9	6	8	7	6	21
ASV_1146	29	15	6	7	11	15	15	19	8	12	0	12	0	0	86	0	44	9	0	13	1	5	8	14	15	14	18	30	13	9	0	9	0	1	0	0	5	7	15	1	0	7	3	5	3	9	8	3	17
ASV_1147	3	5	14	5	11	9	15	20	6	6	0	6	0	0	26	0	2	26	35	6	4	13	17	23	10	8	12	13	12	5	0	11	0	0	38	11	0	0	7	12	17	9	7	11	12	20	8	5	7
ASV_1148	0	3	1	0	2	0	1	2	1	4	0	1	0	0	0	0	0	0	25	12	0	0	0	1	1	0	6	7	4	2	0	2	0	0	0	0	0	0	1	5	0	0	0	2	1	0	0	1	5
ASV_1149	5	25	10	3	11	3	9	7	7	14	0	8	0	0	1	0	0	0	0	0	38	8	9	19	18	22	13	18	19	16	0	8	12	0	0	22	3	0	46	8	0	7	7	5	7	12	10	3	8
ASV_115	109	187	160	126	112	62	281	417	451	304	54	173	202	144	247	124	77	229	206	217	160	161	169	132	134	95	235	512	501	392	0	235	5	39	241	177	467	307	220	280	129	98	65	127	77	130	366	279	453
ASV_1150	19	23	27	10	8	9	4	4	4	3	59	12	0	0	85	0	15	88	0	8	9	6	7	6	1	3	0	2	0	0	0	9	0	0	0	0	0	0	0	0	3	5	19	2	8	6	0	2	4
ASV_1151	0	0	0	0	0	0	0	1	0	0	0	0	0	0	0	0	0	0	0	0	1	0	0	0	0	0	0	1	0	0	1	0	0	0	0	0	0	0	0	0	0	0	0	0	0	0	0	0	0
ASV_1152	1	9	10	6	4	5	10	19	11	12	0	9	54	0	0	0	0	23	5	11	7	9	17	12	11	14	30	29	9	16	25	18	0	0	0	0	0	0	0	0	1	2	0	9	6	12	10	4	11
ASV_1153	0	0	0	0	0	0	0	0	0	0	0	0	0	0	0	0	0	0	0	0	1	1	0	0	0	1	2	0	1	0	2	0	0	1	0	0	1	0	0	0	0	0	0	0	0	0	0	0	0
ASV_1154	4	8	2	3	7	4	25	30	13	11	0	12	0	40	0	0	0	0	0	1	10	16	12	11	9	11	25	73	20	16	0	25	222	0	0	80	19	0	28	0	0	9	0	3	2	8	9	11	32
ASV_1155	36	14	12	8	10	7	9	11	10	4	0	3	50	0	0	45	40	5	12	3	37	18	23	18	15	9	16	11	9	14	0	9	0	0	46	144	31	16	15	13	24	9	6	10	4	4	8	7	15
ASV_1156	0	0	0	0	0	0	0	0	0	0	0	0	0	0	0	0	0	0	0	0	0	0	0	0	0	0	0	0	0	0	0	0	0	0	0	0	0	0	0	1	0	0	0	0	0	0	0	0	0
ASV_1157	0	0	1	0	0	0	0	0	1	3	0	0	0	0	0	4	0	0	0	0	0	0	0	0	0	0	0	3	0	0	0	0	0	0	0	0	0	0	0	0	3	2	0	0	0	0	0	0	1
ASV_1158	8	13	7	2	1	1	1	4	2	0	0	3	0	0	0	0	0	0	0	3	20	6	6	3	4	3	1	12	2	10	0	5	0	0	0	0	0	10	50	0	30	11	15	10	5	11	6	3	16
ASV_1159	0	0	1	0	0	1	0	1	0	0	0	0	2	0	0	1	0	0	1	0	0	0	0	0	0	0	0	0	0	1	0	0	0	0	0	0	0	0	0	0	0	0	0	0	0	0	0	0	0
ASV_116	145	174	154	144	125	103	233	321	257	190	649	153	114	222	158	161	232	159	250	171	298	187	225	212	225	203	320	475	354	296	175	229	194	120	446	170	205	209	147	359	139	167	108	102	141	164	292	196	234
ASV_1160	0	0	1	0	0	0	6	0	0	0	0	1	0	0	0	0	0	7	0	4	6	0	1	2	4	2	5	9	1	2	0	2	0	0	0	0	0	0	0	12	0	2	0	0	0	2	0	0	3
ASV_1161	0	2	3	3	6	2	1	3	5	4	0	0	0	0	0	26	0	3	0	3	8	2	7	2	8	4	2	6	5	0	0	8	0	0	90	15	0	4	0	29	0	0	0	0	0	0	0	0	0
ASV_1162	9	5	11	9	9	3	38	35	19	24	0	9	0	0	0	16	0	58	34	4	14	4	12	3	7	4	24	34	27	13	0	11	0	0	0	6	0	12	0	0	0	12	4	1	4	13	8	5	26
ASV_1163	0	0	0	0	0	0	0	0	0	0	0	0	0	0	0	0	0	0	0	0	0	0	0	0	0	0	0	0	0	0	0	0	0	0	0	0	0	0	0	0	0	0	0	0	0	0	0	0	0
ASV_1164	16	6	5	4	8	13	30	35	17	17	0	9	0	0	0	0	0	0	0	13	13	2	2	10	7	12	24	41	19	13	0	11	0	0	0	45	0	0	0	0	8	12	5	3	5	10	18	7	17
ASV_1165	4	13	5	3	11	8	18	12	11	9	0	14	42	115	0	0	1	21	0	5	3	1	4	11	8	14	13	13	9	14	0	12	0	0	0	0	1	6	1	0	9	6	6	7	3	18	10	12	39
ASV_1167	12	8	17	15	8	8	14	10	9	8	9	16	0	15	14	0	1	26	0	8	23	6	9	19	10	15	10	16	4	12	0	5	0	8	1	0	5	2	13	20	6	14	13	7	6	8	13	10	15
ASV_1168	3	16	10	11	5	2	8	13	14	7	0	15	0	38	0	0	12	0	0	6	6	13	7	7	15	4	14	20	10	4	0	6	11	0	0	0	0	0	0	4	1	5	13	4	5	5	13	5	7
ASV_1169	0	0	0	0	0	0	0	0	0	0	0	0	0	0	0	0	0	0	0	0	0	0	0	0	0	0	0	0	0	0	0	0	0	0	0	0	0	0	0	0	0	0	0	0	0	0	0	0	0
ASV_117	154	154	228	241	195	161	111	84	103	97	10	135	68	0	47	139	92	79	30	160	119	180	196	311	275	292	148	147	96	118	246	162	331	13	165	123	35	318	96	473	280	153	187	206	222	316	169	81	108
ASV_1170	4	32	11	3	6	7	10	9	2	2	0	5	0	0	54	0	0	5	0	9	12	9	4	9	12	12	4	9	3	2	0	5	32	0	0	0	0	22	0	23	6	6	3	8	1	2	7	3	1
ASV_1171	0	16	15	8	13	12	9	6	5	2	0	7	0	0	19	0	1	2	30	28	4	14	23	21	18	10	5	9	11	5	0	8	0	24	0	0	0	13	16	0	1	10	11	7	14	13	4	6	9
ASV_1172	1	2	14	4	10	10	17	16	12	14	0	9	0	0	0	1	9	15	0	14	0	8	7	12	14	16	35	20	10	8	0	19	0	42	0	19	34	0	38	32	10	4	8	5	10	12	6	5	10
ASV_1173	7	16	9	10	5	7	2	10	3	5	0	3	148	0	0	0	0	0	14	16	17	10	7	12	6	17	6	2	8	3	0	3	0	48	0	15	20	14	0	0	8	7	3	1	7	2	2	6	5
ASV_1174	11	9	7	6	14	11	22	17	4	17	0	4	97	0	0	0	25	0	0	0	1	9	3	13	11	6	29	28	6	8	0	8	0	0	0	15	17	60	0	0	20	1	1	8	10	7	3	5	19
ASV_1175	1	11	12	3	6	4	7	11	9	16	0	1	0	0	0	0	0	0	15	31	65	8	6	6	8	5	21	42	16	13	0	9	0	0	0	0	0	9	2	0	27	13	3	2	1	6	14	4	11
ASV_1176	0	0	1	0	0	3	4	3	0	3	0	1	0	0	0	0	0	0	0	1	1	4	2	2	0	0	9	19	1	5	0	4	0	0	18	14	0	2	5	0	0	3	0	2	2	2	1	2	1
ASV_1177	0	0	4	1	0	0	1	0	0	0	0	0	0	0	0	0	0	0	0	0	0	0	0	0	2	0	0	1	0	0	0	2	0	0	0	0	0	0	0	0	1	0	0	0	0	0	0	0	1
ASV_1178	19	15	13	11	11	5	8	14	9	9	0	8	0	0	31	1	24	1	27	17	47	6	10	12	7	9	10	18	7	12	17	7	26	3	0	3	0	32	21	0	7	1	9	3	3	4	5	4	7
ASV_1179	0	0	5	2	2	3	4	8	2	1	0	4	0	21	0	0	0	4	0	5	28	13	6	1	2	0	7	9	1	3	0	2	0	0	191	0	0	0	7	11	0	0	0	0	0	0	0	0	0
ASV_118	161	176	129	99	111	167	525	558	407	304	1	155	45	3	91	95	265	172	87	166	345	174	139	164	175	152	480	609	353	320	112	244	435	36	370	417	282	411	183	528	133	83	67	62	69	124	147	133	450
ASV_1180	0	7	9	5	10	4	18	31	12	16	12	9	0	0	0	0	9	0	0	24	12	7	13	7	11	12	33	55	15	11	0	13	0	0	0	0	25	46	6	0	7	0	7	4	2	0	6	2	23
ASV_1181	2	7	8	4	4	2	7	4	9	7	0	6	0	0	13	25	0	40	0	5	0	6	3	12	6	6	23	20	17	11	0	7	193	0	0	0	0	23	39	3	3	6	2	0	11	9	7	7	8
ASV_1182	44	14	34	22	18	19	14	9	15	15	0	16	0	0	0	0	74	17	0	29	41	7	22	26	15	8	2	8	12	5	0	8	0	0	74	0	22	0	1	0	15	20	9	8	13	11	10	6	8
ASV_1183	16	10	7	9	1	3	1	1	1	4	57	0	0	0	0	0	0	0	1	5	30	5	16	12	2	3	7	13	5	2	0	7	0	0	0	0	0	6	10	28	7	9	13	8	10	13	8	2	6
ASV_1185	19	20	21	12	28	10	12	10	5	6	0	11	0	0	24	21	35	1	8	11	9	29	18	10	24	5	8	5	10	6	0	4	0	0	92	21	11	0	1	1	11	19	19	16	14	9	5	5	14
ASV_1186	7	18	29	27	23	16	28	27	19	14	0	15	0	0	0	29	14	0	0	13	0	0	3	2	4	5	2	4	2	0	0	1	0	0	0	0	0	0	0	0	13	5	4	11	3	7	7	3	13
ASV_1187	0	12	10	17	7	7	8	6	4	14	0	6	0	0	36	0	0	12	15	5	18	11	15	22	14	15	8	15	10	18	6	19	15	0	0	0	61	9	7	40	6	2	6	4	4	12	9	1	6
ASV_1188	2	2	4	1	8	6	11	8	8	5	0	9	0	0	0	54	0	22	0	0	25	35	39	25	16	24	25	46	22	12	0	17	0	0	0	0	0	51	0	0	3	0	5	5	5	4	10	2	5
ASV_1189	13	5	7	11	11	4	9	7	3	13	0	8	0	35	0	8	5	0	0	15	28	23	27	19	34	19	11	20	16	12	1	14	0	0	6	0	0	36	12	6	7	10	8	6	1	10	7	3	6
ASV_119	124	164	327	281	224	182	163	169	156	179	94	198	0	13	357	155	142	100	131	744	285	99	296	300	299	251	151	164	139	212	0	212	172	87	128	100	123	110	98	242	74	129	198	199	193	256	129	82	172
ASV_1190	2	3	7	6	8	4	31	24	12	21	0	3	0	0	34	0	0	4	9	11	30	3	11	18	11	10	18	29	11	12	0	15	40	0	56	0	29	11	0	15	0	2	1	1	4	5	7	4	11
ASV_1191	5	16	13	16	10	6	12	7	5	18	0	9	0	5	5	4	0	7	0	2	10	11	18	16	15	12	5	24	6	5	0	12	3	0	178	17	0	7	2	3	7	3	11	6	5	8	3	2	5
ASV_1192	1	0	7	5	1	2	8	2	8	7	0	5	0	0	0	0	0	0	23	1	2	11	8	7	15	11	11	3	6	18	0	5	0	206	1	16	0	0	1	11	28	4	6	6	7	8	14	11	4
ASV_1193	12	17	11	6	7	3	11	14	6	3	0	12	0	0	0	0	0	0	0	4	14	9	14	15	8	12	21	16	11	9	0	11	47	0	1	12	33	32	0	1	3	9	9	11	8	15	13	10	17
ASV_1195	5	4	0	0	0	3	6	4	8	3	0	3	0	0	0	0	0	0	3	15	27	18	7	7	4	5	6	5	7	15	0	13	0	38	40	27	9	9	3	38	16	9	7	9	6	20	20	11	27
ASV_1196	0	9	15	3	7	15	29	22	21	29	0	12	0	0	0	12	0	18	16	14	20	10	14	12	19	16	40	40	13	22	0	13	0	0	0	0	0	3	0	11	0	3	2	6	3	9	24	11	24
ASV_1197	0	0	0	0	0	0	0	0	0	0	0	0	0	0	0	0	0	0	0	0	0	0	0	0	1	0	0	0	0	0	0	0	0	0	0	0	0	0	0	1	0	0	0	0	0	0	0	0	0
ASV_1198	0	7	4	2	0	4	19	17	15	13	0	5	0	0	1	1	19	0	0	1	32	14	6	10	11	7	20	39	23	16	0	14	64	0	0	0	0	0	0	36	0	6	3	0	0	1	3	0	4
ASV_12	703	597	748	608	502	309	509	494	457	396	270	416	1046	237	242	437	350	423	593	439	988	731	760	917	734	641	439	746	527	541	764	534	790	339	279	560	273	851	514	1097	438	515	385	421	439	442	481	241	347
ASV_120	125	99	192	165	166	100	191	151	98	118	123	142	307	212	49	171	93	96	104	58	344	144	112	129	117	120	112	169	108	125	101	121	70	30	48	300	91	114	154	259	52	59	37	37	38	49	50	30	59
ASV_1200	2	0	5	1	3	5	4	1	0	1	0	1	0	0	0	0	0	0	0	0	11	11	0	3	6	7	0	2	8	2	0	0	0	0	12	0	0	0	0	0	11	0	3	0	1	0	0	2	0
ASV_1201	46	27	49	24	22	8	11	9	5	13	0	20	9	0	32	0	7	0	54	32	24	15	8	11	9	4	1	3	2	0	0	7	0	0	52	0	0	17	16	0	1	17	3	2	5	4	2	1	3
ASV_1202	0	2	0	0	1	0	0	0	0	1	0	1	0	0	0	0	0	0	0	0	1	16	0	0	3	0	0	1	2	2	0	1	0	0	0	0	0	0	0	0	0	0	0	0	0	0	0	0	0
ASV_1203	1	31	17	5	10	7	7	1	6	3	0	5	93	0	0	0	16	0	30	15	7	18	12	12	12	13	17	9	4	4	0	6	0	51	6	0	20	16	49	15	2	15	5	8	5	8	7	3	7
ASV_1204	16	5	20	11	1	0	3	9	6	9	0	4	0	0	8	31	0	6	12	38	19	15	7	4	11	10	6	11	16	6	0	3	204	0	0	0	0	19	10	35	19	13	5	1	4	0	8	5	10
ASV_1205	17	15	12	9	12	5	4	8	13	12	0	16	0	21	0	10	21	42	26	19	16	8	8	5	4	4	7	12	6	5	0	7	0	0	0	0	0	0	35	42	11	2	2	3	3	11	9	7	4
ASV_1206	0	1	0	1	0	0	0	0	0	1	0	0	0	0	0	0	0	0	0	0	0	0	0	0	1	0	0	0	0	0	0	1	0	1	0	0	2	7	0	0	0	0	0	0	0	0	0	0	0
ASV_1207	5	17	5	4	2	6	25	36	26	24	0	4	0	0	0	0	0	26	0	0	28	37	3	8	13	9	37	46	14	22	0	10	0	0	8	0	0	0	11	0	4	4	5	5	3	2	6	3	32
ASV_1208	5	13	3	3	2	2	3	8	4	0	0	4	135	0	0	0	0	17	0	0	2	15	17	15	8	4	13	14	9	12	0	11	1	0	0	2	0	1	14	8	16	4	3	5	3	3	3	3	5
ASV_1209	2	9	5	4	6	5	15	22	8	3	0	5	0	0	20	10	1	2	0	9	7	0	13	8	9	19	23	36	5	10	0	11	73	0	0	0	17	2	0	15	1	5	1	6	4	8	6	6	11
ASV_121	0	0	0	0	0	0	0	0	0	0	0	0	0	0	0	0	0	0	0	0	0	0	0	0	1	0	0	0	0	0	0	0	0	0	0	0	3	4	0	0	0	0	0	0	0	0	0	0	0
ASV_1210	0	0	7	1	2	2	1	0	1	2	1	3	0	0	152	0	0	1	1	0	4	0	0	0	1	0	0	0	0	0	0	0	0	0	0	0	0	0	0	0	0	0	2	0	1	0	0	0	1
ASV_1211	1	2	8	11	2	8	10	7	4	2	0	8	0	0	0	0	0	6	0	4	1	16	17	31	14	12	18	19	14	4	0	11	0	0	0	53	43	1	23	0	2	9	6	5	7	9	3	4	4
ASV_1212	12	145	17	16	13	19	3	8	6	2	0	9	0	0	0	0	34	22	13	0	3	2	8	23	11	34	5	15	4	8	0	4	0	0	0	0	0	0	0	0	3	5	3	6	8	13	1	1	7
ASV_1213	0	0	1	0	0	0	0	0	1	0	0	0	0	0	0	0	0	37	0	0	0	1	0	0	2	0	0	1	0	0	0	0	0	1	0	0	0	0	0	0	0	0	0	0	0	0	0	0	0
ASV_1214	0	10	4	2	5	8	14	5	8	6	0	4	147	0	0	0	0	52	0	0	0	0	0	4	10	9	16	14	2	9	1	9	0	0	0	0	12	14	0	12	15	6	6	2	2	12	11	4	14
ASV_1215	0	0	0	0	0	0	0	0	0	0	0	0	0	0	0	0	0	0	0	0	1	0	0	0	0	1	0	0	0	0	0	0	0	0	1	0	0	0	23	0	0	0	0	0	0	1	0	0	0
ASV_1216	0	0	0	0	0	0	0	0	0	0	0	0	0	0	0	0	0	0	0	0	0	0	0	0	1	0	0	0	0	0	0	0	0	0	0	0	0	0	0	0	0	0	0	0	0	1	0	0	0
ASV_1217	0	16	7	11	8	5	8	9	12	12	0	12	0	0	0	0	0	0	0	0	11	5	4	3	8	11	6	21	2	14	0	5	0	1	0	24	0	35	0	1	13	7	5	5	6	12	7	5	13
ASV_1218	0	13	28	7	7	6	5	2	4	2	0	6	0	0	0	0	0	14	51	13	0	0	0	5	5	5	1	0	0	1	0	2	0	0	0	0	0	0	0	0	17	20	3	6	7	9	6	0	4
ASV_122	2	0	0	1	1	0	1	4	1	2	0	0	3	0	0	0	0	2	0	0	0	0	0	0	0	1	1	3	0	1	0	2	0	0	0	0	0	0	0	0	1	1	0	0	0	0	0	0	2
ASV_1220	18	9	11	3	15	22	22	25	14	12	0	10	0	0	0	0	59	0	0	15	3	4	2	16	13	7	18	24	14	12	0	10	0	0	0	20	0	0	0	9	0	0	6	1	6	11	8	7	6
ASV_1221	7	10	5	9	10	3	6	7	8	2	0	3	0	0	30	0	1	11	12	18	17	33	7	32	11	18	21	15	14	3	0	13	16	0	0	64	34	0	0	5	7	4	1	16	12	6	14	9	3
ASV_1222	13	11	10	5	4	7	2	4	0	4	0	5	0	0	0	0	0	16	0	11	6	3	3	11	10	10	4	4	5	6	0	7	0	0	0	0	2	0	0	0	0	5	3	8	13	5	0	1	1
ASV_1223	2	4	2	0	2	1	2	9	7	16	0	8	0	0	0	0	0	0	10	5	5	4	1	5	7	1	3	17	19	21	0	13	0	26	0	9	6	18	2	13	7	3	5	0	2	3	7	6	24
ASV_1224	16	7	3	7	1	6	10	7	5	6	0	4	0	0	0	0	15	0	0	10	16	8	20	10	14	18	28	31	13	5	0	10	73	0	0	66	0	5	1	15	9	2	15	6	3	3	0	5	1
ASV_1225	23	36	34	15	13	3	4	8	9	5	0	6	49	0	0	0	27	19	10	32	2	6	7	13	6	9	1	3	2	4	0	2	0	0	0	2	0	36	24	31	4	0	3	3	1	0	0	0	0
ASV_1226	0	0	0	0	0	0	0	0	0	0	0	0	0	0	0	0	0	0	0	0	6	9	6	12	15	18	17	12	6	17	0	12	0	0	0	17	0	42	18	0	2	2	6	3	4	14	8	1	4
ASV_1227	17	30	19	6	5	0	4	15	15	11	0	6	0	0	3	26	74	19	116	55	76	45	13	16	17	15	9	24	27	27	0	17	104	0	8	28	0	8	0	133	56	6	6	2	6	1	9	5	14
ASV_1228	18	2	5	0	5	0	4	3	3	0	0	2	0	11	0	0	0	0	0	0	1	11	16	22	15	17	16	17	10	17	0	13	0	0	0	8	0	0	0	17	14	12	11	6	5	14	5	5	15
ASV_1229	0	4	0	0	1	0	0	0	0	1	0	0	222	16	63	0	20	14	16	12	0	0	0	0	0	0	0	0	0	0	0	0	0	0	0	0	0	0	0	0	0	0	0	0	0	0	0	0	0
ASV_123	103	138	245	208	166	112	132	164	171	164	20	154	0	123	191	156	99	94	95	105	198	167	204	238	227	158	176	188	199	237	0	238	0	0	126	88	133	131	104	215	106	115	157	148	200	183	206	130	220
ASV_1230	0	0	0	0	0	0	0	0	0	0	0	0	0	0	0	0	0	0	0	0	0	0	0	1	0	0	0	0	0	0	0	0	0	0	0	0	0	0	0	0	1	0	0	0	0	0	0	0	0
ASV_1231	0	0	0	0	0	0	0	0	0	0	0	0	0	0	0	0	0	0	0	0	0	0	0	0	0	0	0	0	0	0	0	0	0	0	0	1	0	2	0	0	0	0	0	0	0	0	0	0	0
ASV_1232	8	4	4	7	9	13	8	12	10	5	0	8	0	0	0	0	0	7	0	0	4	2	15	11	20	19	16	25	9	5	0	15	0	0	0	22	13	25	0	0	6	2	6	15	21	10	28	5	13
ASV_1233	11	12	11	6	5	3	7	12	11	15	0	11	0	0	0	39	20	20	17	26	30	6	21	23	9	11	4	9	10	7	0	9	0	0	1	0	0	49	31	0	4	8	7	3	1	1	5	2	8
ASV_1234	22	2	3	8	6	8	24	12	21	9	0	5	0	0	0	0	36	0	3	1	8	0	14	13	7	15	26	24	21	15	0	8	0	0	0	0	12	21	0	45	0	0	6	4	3	12	2	6	14
ASV_1235	0	0	0	0	0	0	0	0	0	0	0	0	0	0	0	0	0	0	0	0	0	0	0	0	0	0	0	0	0	0	0	0	0	0	0	0	0	0	0	0	0	0	0	0	0	0	0	0	0
ASV_1236	10	7	10	2	1	5	4	6	3	5	0	3	0	0	39	0	9	1	0	34	0	27	7	0	3	6	5	2	6	0	42	5	0	0	0	0	0	0	0	10	48	3	12	12	13	10	9	10	8
ASV_1237	6	23	3	4	3	1	7	11	11	7	0	4	0	0	0	16	2	21	51	7	26	18	11	7	6	4	8	12	7	13	0	3	0	0	16	66	0	0	1	132	10	2	3	4	3	1	3	4	7
ASV_1238	0	0	0	0	0	0	0	0	0	0	0	0	0	0	0	0	0	2	0	0	0	0	0	0	0	0	0	0	0	0	0	0	0	0	0	0	0	0	0	0	0	0	0	0	0	0	0	0	0
ASV_1239	4	4	12	2	4	10	27	23	13	9	0	6	1	2	0	2	2	0	0	6	11	24	13	9	23	17	18	21	6	17	0	10	0	0	0	25	0	4	0	0	1	7	4	3	3	13	13	3	14
ASV_124	111	63	109	87	83	44	80	61	41	45	0	60	1	94	76	94	75	52	133	112	119	114	116	129	132	108	94	109	62	42	1	72	1	195	120	278	40	123	80	74	78	67	54	49	54	85	79	41	49
ASV_1240	0	1	7	8	7	2	6	7	3	1	0	6	0	0	0	14	0	0	1	3	1	3	17	13	20	6	6	12	8	10	0	4	121	0	0	3	3	0	4	10	1	4	7	7	8	7	5	1	1
ASV_1241	26	16	25	19	12	6	1	4	6	9	0	10	0	0	0	0	0	11	11	3	29	13	12	18	34	22	9	2	9	13	0	14	0	0	0	141	0	0	37	32	0	3	9	10	21	11	4	3	6
ASV_1242	0	15	5	6	1	3	0	3	9	8	0	10	0	0	0	0	4	19	11	2	6	4	10	7	1	1	3	10	3	10	0	7	0	0	1	1	8	3	3	0	7	1	3	2	3	6	2	3	10
ASV_1243	11	28	15	19	9	6	5	13	14	12	0	20	0	93	0	0	12	42	4	0	0	0	6	5	13	5	1	5	9	10	0	17	53	0	48	0	0	9	8	18	22	7	13	9	19	14	16	7	11
ASV_1244	0	0	0	1	0	0	0	0	0	0	0	0	0	0	0	0	0	0	0	0	7	0	0	0	0	0	0	0	0	0	0	0	0	0	0	0	0	0	0	0	0	0	0	0	0	0	0	0	0
ASV_1245	6	19	11	2	7	0	1	1	8	3	0	6	0	0	0	0	0	0	0	36	69	25	6	30	13	13	7	19	14	5	0	11	0	0	0	0	0	45	8	61	50	25	15	28	11	27	7	11	23
ASV_1246	0	0	0	0	0	0	0	0	0	0	0	0	0	0	0	0	0	0	0	0	0	0	0	2	0	0	0	0	0	0	0	0	1	0	0	0	0	0	0	0	0	0	0	0	0	0	0	0	0
ASV_1247	17	3	5	9	1	2	9	12	10	6	0	4	0	0	0	0	0	0	36	5	18	5	6	12	7	9	6	18	10	3	0	5	0	0	0	0	0	0	0	15	0	6	7	5	5	6	16	7	16
ASV_1248	10	5	2	6	12	8	41	21	5	13	0	13	0	0	0	0	23	0	0	3	5	2	3	12	10	1	25	37	9	11	0	13	0	0	0	0	0	0	2	8	18	5	2	1	6	1	5	15	25
ASV_1249	0	0	3	1	0	2	0	0	0	0	0	1	0	1	0	0	0	0	0	0	0	8	1	5	5	1	0	3	0	1	1	0	1	0	0	0	0	0	0	5	0	0	0	0	0	0	1	1	0
ASV_125	1	0	1	0	0	0	0	1	0	1	1	3	0	0	1	1	0	0	1	2	0	0	0	0	0	0	0	0	0	0	0	0	0	0	0	0	0	0	0	0	0	0	0	0	0	0	0	0	0
ASV_1250	0	3	2	0	3	1	3	4	6	4	0	0	0	0	0	0	0	0	0	50	8	4	4	7	2	9	8	3	3	5	0	3	0	0	0	0	0	0	3	0	11	32	18	12	13	12	25	12	26
ASV_1251	0	0	4	4	7	0	5	6	14	13	0	2	0	0	0	0	1	0	0	10	67	0	9	5	8	5	9	15	8	17	0	1	0	0	16	0	12	10	0	0	8	7	6	1	7	0	8	11	9
ASV_1252	4	4	4	2	3	3	4	8	4	3	0	2	0	0	0	0	0	25	0	0	0	6	5	3	10	5	4	9	4	4	0	7	0	0	0	0	0	9	0	73	0	1	4	5	4	2	9	3	1
ASV_1253	0	0	0	0	0	0	0	0	0	0	0	0	0	0	0	0	0	0	0	0	0	0	1	0	0	2	0	0	0	0	0	0	0	0	0	0	0	0	0	0	0	0	0	0	0	0	0	0	0
ASV_1254	16	4	8	5	4	1	12	14	9	4	78	0	0	0	2	0	3	0	0	0	6	3	10	4	7	7	16	17	6	14	0	11	0	0	106	0	40	19	16	71	0	0	1	2	1	3	2	4	17
ASV_1255	5	3	14	13	5	2	0	1	9	13	0	10	17	0	0	18	0	0	2	0	4	0	1	0	0	0	0	1	1	0	0	0	0	0	0	0	0	0	3	0	20	16	9	21	14	6	9	7	12
ASV_1256	0	2	5	6	3	3	5	4	1	2	0	4	0	0	0	19	3	0	4	12	11	4	14	13	11	23	3	8	5	7	0	15	0	2	80	39	0	3	0	12	4	3	2	7	1	4	7	2	5
ASV_1257	18	32	29	6	13	3	6	16	13	12	0	5	0	0	0	0	0	0	24	12	42	0	22	8	12	9	9	12	11	9	0	15	0	0	84	0	0	0	0	13	1	3	2	11	4	7	11	1	5
ASV_1258	0	0	0	0	0	0	0	0	0	0	0	0	0	0	0	0	0	0	0	0	0	0	0	0	0	0	0	0	0	0	0	0	0	0	0	0	0	1	0	1	0	0	0	0	0	0	0	0	0
ASV_1259	0	12	6	2	2	0	5	2	5	0	60	3	0	0	0	0	13	0	0	0	18	8	3	6	6	1	5	7	3	15	0	4	0	0	0	0	0	7	0	0	2	13	12	9	8	8	10	6	4
ASV_126	111	178	255	240	189	178	224	173	139	143	146	142	169	377	228	85	98	186	114	165	257	201	274	429	335	369	304	262	164	148	0	232	305	253	340	376	373	190	188	224	141	144	172	216	196	260	188	102	107
ASV_1260	0	9	15	8	7	6	2	3	4	2	0	2	0	0	0	13	5	3	0	5	0	3	18	10	13	17	14	6	12	5	0	10	0	0	0	13	0	0	54	3	0	13	6	11	3	8	6	10	6
ASV_1261	0	7	7	7	5	8	7	15	9	8	0	6	0	0	0	0	4	0	15	0	9	3	7	7	5	6	17	28	8	6	0	12	65	5	0	1	0	37	5	0	0	0	3	5	2	8	7	4	6
ASV_1262	18	8	29	22	26	16	5	4	6	8	63	14	0	0	0	0	12	4	7	2	28	10	21	8	16	4	5	0	2	7	0	8	0	0	0	0	0	10	4	0	8	6	8	6	10	8	11	2	1
ASV_1263	2	10	15	5	8	6	14	15	5	8	0	11	0	86	0	0	3	0	0	9	12	25	15	23	24	28	24	5	9	16	0	22	0	0	0	2	0	0	85	9	16	4	10	8	2	11	8	3	10
ASV_1264	8	1	4	4	8	6	11	6	7	5	0	13	0	0	0	2	0	0	44	0	12	10	10	4	8	6	12	9	12	6	0	1	0	0	98	0	0	0	0	0	9	0	5	4	4	8	7	5	10
ASV_1265	9	1	10	9	9	2	4	3	5	5	0	4	0	0	0	0	6	25	0	0	0	5	6	8	9	11	15	14	8	10	0	9	0	0	0	0	0	8	1	21	2	10	15	7	7	3	7	12	11
ASV_1266	16	0	7	4	4	9	20	14	5	5	0	4	0	0	0	0	27	0	0	8	1	0	5	8	5	5	10	16	6	11	0	6	0	161	0	14	1	0	0	0	3	1	2	3	3	5	11	6	9
ASV_1267	3	0	2	3	2	1	3	10	2	0	0	3	0	0	0	0	0	0	0	0	0	10	7	2	1	3	5	0	3	1	0	0	0	0	0	0	0	13	0	8	0	0	0	0	0	0	0	0	0
ASV_1268	20	9	5	2	8	7	20	18	13	23	0	6	0	0	0	0	11	0	18	0	0	10	4	8	7	10	22	17	13	15	0	8	1	0	0	0	0	0	2	27	8	2	2	2	1	7	6	1	20
ASV_1269	3	6	2	1	2	1	4	7	16	14	0	12	0	0	0	0	0	0	0	3	1	3	0	5	0	1	6	7	16	10	0	8	0	0	0	1	0	7	15	1	24	14	3	2	1	0	11	10	42
ASV_127	0	0	0	0	0	0	4	0	0	0	1	0	0	0	0	0	0	0	0	1	0	0	0	0	0	0	0	0	0	0	0	0	0	0	0	0	0	0	0	1	0	0	0	0	0	0	0	0	0
ASV_1270	9	6	7	3	5	2	7	17	13	10	0	14	0	0	0	0	1	20	28	3	1	1	1	5	8	7	23	38	15	17	0	19	0	0	0	4	0	0	41	0	0	0	0	3	1	4	5	5	20
ASV_1271	0	0	0	0	0	0	0	0	1	0	0	0	0	0	0	0	0	0	0	0	0	0	0	0	1	1	2	0	2	0	0	0	0	0	1	0	0	0	0	0	0	0	0	0	0	0	1	5	0
ASV_1272	0	7	16	2	5	1	4	3	4	2	0	1	0	0	0	0	0	13	0	0	14	1	10	11	4	5	17	10	4	15	0	14	0	0	0	7	14	0	53	0	29	13	9	4	3	10	5	6	14
ASV_1273	0	4	7	1	5	2	9	3	1	4	0	5	0	0	0	0	14	37	0	6	1	11	11	9	6	10	5	8	9	2	0	10	0	0	0	25	10	18	38	0	0	9	6	7	7	1	5	4	9
ASV_1274	0	5	2	0	3	1	0	2	4	3	0	3	0	0	7	0	7	9	23	0	13	5	24	37	52	34	26	31	13	20	0	38	1	86	35	77	0	31	20	12	0	0	0	1	0	0	3	0	0
ASV_1275	0	0	0	0	0	0	0	0	0	0	0	0	0	0	0	0	0	0	0	0	0	0	0	0	0	0	1	0	0	0	0	0	0	0	0	0	0	0	0	0	0	0	0	0	0	0	0	0	0
ASV_1276	0	0	0	1	2	3	1	0	2	1	0	0	0	0	0	0	0	0	0	0	0	4	0	3	1	0	3	6	6	7	0	1	0	0	0	0	0	0	0	0	0	0	0	1	0	0	2	2	2
ASV_1277	37	11	23	11	12	30	28	15	6	8	0	4	0	1	23	0	0	22	0	8	32	24	12	5	9	7	11	5	10	4	14	9	0	0	0	0	0	5	4	16	26	11	14	7	5	7	6	2	6
ASV_1278	13	4	10	3	5	6	10	6	8	6	0	9	18	0	0	0	13	0	13	4	5	9	10	13	12	7	9	15	21	5	0	10	0	0	0	38	0	13	0	5	0	10	3	7	5	13	13	10	12
ASV_1279	8	20	18	25	15	12	11	6	4	10	0	8	0	0	0	9	7	0	16	9	2	9	17	9	15	9	3	7	4	7	0	17	0	0	0	0	11	0	17	0	7	8	11	29	16	23	14	4	2
ASV_128	201	221	199	199	181	99	116	118	111	76	31	94	262	223	34	77	158	80	143	75	196	219	297	283	280	273	190	214	117	138	0	181	181	42	104	370	248	200	251	271	105	205	131	162	150	186	137	51	87
ASV_1280	10	17	14	5	12	7	17	22	11	11	0	7	0	0	0	0	6	22	16	0	26	5	4	20	9	26	23	18	12	13	0	11	0	10	6	11	35	8	35	0	0	5	2	2	4	6	5	5	7
ASV_1281	0	0	1	0	1	0	5	3	1	0	0	1	0	0	0	0	0	0	31	0	0	0	0	3	0	0	0	0	0	1	0	0	0	0	0	0	0	0	0	0	0	0	0	0	0	0	0	1	0
ASV_1282	0	0	0	0	0	0	0	2	1	0	0	0	0	0	0	0	0	0	0	0	1	1	1	1	0	0	0	0	0	0	0	1	1	0	0	0	0	0	1	0	0	0	0	0	0	1	0	0	0
ASV_1283	15	4	4	2	4	10	25	19	6	9	3	11	0	0	0	0	0	0	0	0	0	1	2	8	9	14	16	16	9	14	0	8	0	0	1	73	0	0	0	29	20	3	6	2	3	0	2	6	10
ASV_1284	7	3	8	1	6	7	33	16	13	18	0	10	0	0	0	0	1	0	6	0	20	14	9	3	10	9	19	36	10	23	0	5	0	0	0	0	1	0	6	57	0	0	4	1	1	8	5	1	26
ASV_1285	0	0	4	0	0	1	5	0	1	3	0	1	1	0	0	0	0	0	1	1	0	3	0	0	0	4	6	1	2	2	0	0	0	213	0	0	0	0	0	32	0	0	0	0	2	7	2	4	2
ASV_1286	6	5	7	9	5	6	19	10	2	1	128	6	0	0	0	0	0	8	0	0	13	4	3	7	5	9	15	9	9	7	1	2	0	1	0	53	34	0	36	0	0	0	2	1	3	1	3	1	11
ASV_1287	6	0	0	2	3	6	9	19	8	2	0	2	0	0	0	0	17	0	0	0	0	0	10	9	6	9	8	15	3	5	0	2	0	0	0	0	0	0	23	0	7	1	1	2	3	6	0	0	11
ASV_1288	3	2	4	3	7	2	10	14	27	21	0	11	0	0	0	0	20	0	0	0	0	0	8	4	2	2	8	37	18	23	0	10	0	0	0	63	0	0	0	5	0	0	1	5	2	4	2	9	15
ASV_1289	0	0	0	0	0	0	0	0	0	0	1	0	0	0	0	0	0	0	0	0	0	0	0	0	0	0	0	0	0	0	0	0	0	0	0	0	0	0	0	0	0	0	0	0	0	0	0	0	0
ASV_129	0	0	0	0	0	0	0	0	0	0	0	0	0	0	0	0	0	0	0	0	1	0	0	0	0	4	6	0	0	0	7	0	0	0	0	0	0	0	1	4	0	0	0	0	0	0	0	0	0
ASV_1290	3	7	3	2	12	10	19	3	7	6	0	6	0	0	0	0	52	0	14	1	3	6	7	11	12	2	17	14	4	10	0	6	0	0	0	36	0	9	0	5	8	14	9	4	2	12	2	8	3
ASV_1292	1	2	2	0	0	0	0	6	22	6	0	7	0	0	0	0	0	36	2	1	15	13	3	1	0	1	6	21	29	47	0	10	0	0	5	0	1	0	8	0	4	0	0	1	4	2	10	7	21
ASV_1293	0	0	2	2	0	2	0	3	0	0	0	2	0	0	0	0	0	15	0	0	24	29	0	1	2	1	3	3	0	7	0	2	0	0	0	0	52	62	0	119	16	14	1	2	0	3	0	0	3
ASV_1296	0	10	2	1	5	2	2	0	2	4	0	6	0	0	0	0	0	9	0	17	5	23	9	10	18	12	2	6	7	5	0	7	0	0	0	0	0	0	2	23	8	9	4	7	3	12	6	1	5
ASV_1298	6	9	1	5	5	0	10	9	14	7	0	6	0	0	0	0	2	0	8	10	0	1	12	6	15	12	13	24	9	17	0	11	0	111	0	20	0	0	11	0	5	7	5	4	13	9	22	9	13
ASV_1299	10	11	6	6	8	1	8	5	3	6	0	2	50	42	0	0	1	29	1	17	6	3	14	24	7	11	5	9	6	9	0	6	0	0	7	21	0	5	6	1	7	3	3	6	6	11	13	4	1
ASV_13	21	41	84	51	60	33	41	30	31	49	0	42	0	0	36	0	5	79	45	5	109	41	53	95	83	83	63	65	36	35	0	53	53	0	0	0	18	52	27	56	15	50	60	45	55	67	41	25	31
ASV_130	120	187	337	318	322	250	251	218	206	196	225	175	234	222	119	159	170	165	194	191	113	85	152	226	168	157	111	129	113	148	0	130	493	1	213	180	157	54	51	38	149	144	130	122	151	214	127	70	138
ASV_1300	0	5	12	8	3	10	26	14	15	19	0	1	0	0	0	0	0	0	0	7	1	3	10	12	14	19	22	17	19	4	0	11	0	0	0	0	0	0	0	65	8	5	2	2	6	8	9	5	10
ASV_1301	0	2	5	3	4	0	1	2	2	6	0	5	28	0	6	0	9	7	0	7	0	1	4	2	4	5	1	0	0	1	0	7	0	0	0	0	0	0	0	0	15	11	13	5	7	8	4	5	3
ASV_1302	0	35	24	13	16	4	10	4	5	5	0	3	0	0	0	0	0	10	0	0	62	11	15	14	6	13	10	6	6	8	0	6	0	0	0	130	0	0	0	21	0	9	7	3	4	3	0	3	1
ASV_1303	1	4	12	7	1	2	5	2	4	2	0	1	0	0	0	0	0	0	18	0	6	0	2	2	7	6	8	5	4	9	0	4	0	32	0	0	0	0	0	0	0	1	1	1	1	2	3	1	2
ASV_1304	0	0	0	0	0	0	0	0	0	0	0	0	0	0	0	0	1	0	0	0	0	1	0	0	1	0	0	0	0	0	0	1	0	0	0	0	0	0	0	0	0	0	1	0	1	2	0	0	0
ASV_1305	0	0	2	0	0	4	0	1	0	3	0	0	0	0	0	0	0	6	0	0	2	0	1	0	1	0	0	5	0	0	0	0	0	0	0	0	0	4	0	13	6	1	1	0	0	1	0	0	0
ASV_1306	5	5	7	14	10	9	11	13	19	7	0	6	0	13	17	0	10	6	3	0	16	0	4	5	8	4	8	8	6	4	0	3	0	0	0	33	2	0	7	8	17	11	4	9	12	6	11	11	11
ASV_1308	22	2	0	17	7	1	3	2	6	3	0	4	0	0	0	0	25	0	0	0	0	7	25	12	12	13	8	12	8	9	0	6	0	0	0	52	0	0	3	0	0	7	5	11	7	7	6	1	5
ASV_1309	3	21	16	3	3	2	6	6	17	10	0	5	0	0	15	3	17	19	29	21	0	0	0	0	0	0	0	0	0	0	0	4	0	0	0	0	0	0	0	1	32	12	1	0	0	1	1	1	2
ASV_131	1	1	6	2	1	0	0	1	3	1	0	0	0	0	0	5	0	0	0	1	1	3	1	6	2	2	2	2	5	1	0	0	0	0	0	0	0	1	1	0	2	8	3	1	0	0	3	5	4
ASV_1310	14	8	12	12	6	7	11	2	7	8	0	4	0	0	0	0	83	12	16	0	0	0	0	0	0	0	0	0	0	3	0	0	0	0	0	0	0	0	0	0	0	9	4	11	12	12	2	4	6
ASV_1311	23	8	8	4	5	6	7	4	4	0	0	3	0	121	0	0	0	40	13	13	9	3	8	10	3	9	12	16	13	11	0	6	0	0	0	0	0	0	19	38	9	6	3	4	4	4	10	2	5
ASV_1312	3	9	16	17	7	5	8	10	2	14	0	6	0	0	0	7	7	11	0	5	5	4	12	10	19	6	13	7	4	9	0	5	0	0	0	39	20	9	13	0	0	4	10	7	15	8	5	1	6
ASV_1313	0	0	0	0	0	0	0	0	0	0	0	0	0	0	0	0	0	0	0	0	0	0	0	0	0	0	0	0	0	0	0	0	0	0	0	0	0	0	0	0	0	0	0	0	0	0	0	0	0
ASV_1314	1	31	31	34	26	12	15	24	33	28	0	23	0	16	0	13	24	25	28	9	1	0	1	0	2	2	0	0	3	1	0	1	0	0	0	0	5	1	0	28	0	0	0	0	0	0	0	0	0
ASV_1315	21	10	19	9	11	7	3	13	2	5	0	4	0	0	115	7	24	0	0	5	18	2	15	10	13	8	5	13	3	7	0	14	0	0	0	14	0	1	0	1	16	18	6	3	7	6	1	4	2
ASV_1316	3	1	15	3	1	4	13	5	8	4	0	6	0	0	0	0	0	0	0	0	8	3	6	4	9	10	12	3	6	11	0	17	120	0	62	0	0	43	8	5	8	11	0	3	7	13	7	4	8
ASV_1317	9	12	4	0	5	1	5	13	3	3	0	2	0	0	0	0	0	0	4	1	0	1	0	0	0	0	1	1	1	2	0	0	0	0	0	0	0	0	0	0	0	0	0	1	0	0	0	0	0
ASV_1318	21	0	7	7	7	5	2	12	9	9	33	7	0	0	0	0	3	32	0	0	0	42	8	13	10	4	21	20	18	14	0	9	1	0	0	0	49	0	23	9	7	11	3	3	8	7	5	5	5
ASV_1319	9	10	6	4	7	12	18	13	2	4	0	3	0	0	0	25	0	2	10	0	2	11	6	12	9	15	9	11	3	4	0	1	240	0	0	0	0	0	1	3	0	2	1	0	2	0	5	3	3
ASV_132	161	117	111	82	73	54	101	105	104	77	16	74	14	49	135	156	93	229	160	198	227	120	173	157	159	144	141	216	167	145	4	151	6	1	283	118	215	201	190	182	120	139	82	75	65	130	155	80	108
ASV_1320	0	4	5	4	7	4	6	9	5	3	0	2	0	0	41	0	0	2	0	2	1	6	7	25	8	9	3	20	14	10	0	9	0	0	44	0	0	0	15	19	16	2	2	3	3	5	3	3	14
ASV_1321	0	0	0	0	0	0	0	0	0	0	0	0	0	0	0	0	0	0	0	0	0	0	0	0	0	0	0	0	0	0	0	0	0	0	0	0	0	0	0	0	0	0	0	0	0	0	0	0	0
ASV_1322	19	1	5	6	10	4	17	15	8	4	0	13	4	0	0	0	33	0	0	5	19	2	15	14	11	16	33	18	4	10	0	4	0	0	0	0	0	0	0	0	0	5	12	2	9	11	9	8	5
ASV_1324	21	18	4	3	6	5	35	23	17	15	0	8	0	0	0	0	37	12	12	1	2	5	3	5	7	9	25	34	10	11	0	15	0	0	0	0	3	0	15	9	15	0	9	3	2	8	8	5	12
ASV_1325	0	0	0	0	0	0	0	0	0	0	0	0	0	0	0	0	0	0	0	0	0	0	0	0	0	0	1	0	0	0	0	0	0	0	0	0	0	0	0	1	0	0	0	0	0	0	0	0	0
ASV_1326	0	0	0	0	0	0	0	0	0	0	0	0	0	0	0	0	0	0	0	0	0	0	0	0	0	0	0	0	0	0	0	0	0	0	0	0	0	0	0	0	0	0	0	0	0	0	0	0	0
ASV_1327	26	12	16	5	13	12	20	6	13	7	0	5	0	0	0	0	43	12	9	17	19	6	12	8	22	19	15	27	10	7	0	13	0	0	0	0	1	6	38	16	0	2	3	7	4	1	3	4	8
ASV_1328	0	0	0	1	0	0	3	1	1	1	0	1	0	0	0	0	0	0	16	0	0	0	2	0	0	2	0	2	1	6	0	1	0	0	0	0	0	0	0	0	0	1	0	1	0	0	0	0	0
ASV_1329	12	10	5	3	0	5	1	3	6	1	0	1	0	0	0	0	15	3	0	0	53	16	14	6	5	4	10	10	6	7	0	4	0	0	0	0	0	0	4	24	0	0	3	4	5	1	9	7	3
ASV_133	55	117	150	95	102	141	168	75	46	71	110	62	4	0	41	47	220	128	190	99	131	119	133	162	156	201	185	131	69	74	0	102	30	42	82	206	18	78	45	128	151	66	67	47	60	102	49	25	61
ASV_1330	29	23	53	30	35	25	23	22	43	34	10	25	71	34	92	11	20	3	7	2	0	12	0	0	0	0	0	1	1	2	0	2	0	0	0	0	0	0	0	0	0	0	0	0	0	0	0	0	0
ASV_1331	4	6	7	2	7	2	13	7	10	2	0	5	0	0	4	0	1	1	0	13	0	1	9	7	8	2	8	12	7	8	0	8	0	0	0	0	0	23	0	0	0	7	5	7	1	3	8	2	2
ASV_1332	21	20	2	12	1	2	2	4	7	7	0	4	0	0	70	0	23	15	10	13	74	47	3	3	7	5	1	2	13	21	0	5	0	0	0	77	0	1	35	0	13	14	2	1	4	3	8	5	10
ASV_1333	0	7	4	6	5	6	19	15	12	6	0	5	67	12	0	0	0	0	0	21	24	13	12	5	10	9	14	12	12	9	0	17	0	0	0	0	0	0	3	0	2	2	2	4	7	11	8	13	5
ASV_1334	0	4	3	1	5	4	11	11	5	7	0	3	0	0	0	0	0	0	24	0	22	3	1	15	5	16	10	10	2	5	0	7	0	0	0	0	56	0	0	33	0	1	5	4	6	6	4	4	5
ASV_1335	2	15	13	6	3	3	9	10	4	2	0	4	0	127	0	0	0	3	0	0	0	11	3	16	13	3	11	10	4	3	13	14	0	0	0	0	0	1	11	37	0	5	11	5	3	11	4	2	3
ASV_1336	22	17	9	3	7	3	7	5	5	1	76	5	0	0	0	0	65	0	0	36	41	10	20	14	9	9	2	6	3	4	0	7	0	0	0	0	61	0	2	38	0	0	0	0	0	0	0	0	0
ASV_1337	0	2	10	10	5	5	18	7	7	9	0	8	20	0	0	0	0	0	0	0	2	0	6	8	11	7	6	23	8	3	0	6	6	0	0	0	0	0	0	0	0	1	8	3	7	7	5	6	6
ASV_1338	6	0	0	0	0	0	0	0	0	0	0	0	0	0	0	0	0	0	0	0	0	0	0	0	0	0	0	2	0	0	0	0	0	0	0	0	0	0	0	0	0	0	0	0	0	1	0	0	0
ASV_1339	26	5	7	6	5	11	17	15	7	10	0	2	0	0	0	0	0	0	0	21	2	15	1	12	15	22	15	17	14	6	0	22	0	0	0	0	0	0	0	33	0	2	2	10	3	5	5	2	9
ASV_134	307	331	400	317	247	176	206	196	195	194	68	211	142	148	545	161	143	297	314	344	37	19	73	120	90	88	36	38	37	44	0	48	22	19	0	66	7	64	29	42	162	201	154	149	183	219	107	60	116
ASV_1340	1	2	3	3	5	2	5	7	11	4	0	4	212	0	0	8	5	0	0	0	2	3	1	3	2	0	6	24	14	12	0	7	0	0	0	0	0	18	1	0	2	6	7	1	4	4	13	7	8
ASV_1341	0	3	1	3	2	0	1	1	12	2	0	3	0	0	0	0	0	0	1	0	0	0	1	7	4	3	0	6	11	9	0	4	0	0	0	0	13	0	0	1	0	2	2	0	3	5	3	3	3
ASV_1342	0	0	4	1	0	0	1	0	1	0	0	3	0	0	0	0	0	0	0	0	13	28	29	15	14	22	5	15	14	19	0	13	0	0	1	32	29	13	44	5	0	3	0	4	1	0	1	0	1
ASV_1343	1	2	13	5	3	3	2	1	1	4	0	2	0	0	0	1	0	7	5	5	0	9	17	14	8	17	12	11	1	4	0	6	0	0	31	0	39	31	14	3	0	5	5	3	0	14	3	1	2
ASV_1344	0	5	6	8	3	11	6	3	14	7	0	6	0	0	0	0	11	17	30	0	11	1	22	27	26	10	9	11	6	12	0	21	0	0	0	35	0	14	3	1	4	4	6	13	4	10	2	5	10
ASV_1345	12	1	3	4	5	7	20	12	16	12	0	8	0	116	0	0	0	0	0	0	7	2	13	7	9	5	7	3	2	13	0	2	0	0	0	9	0	0	0	1	0	0	1	1	0	1	0	1	8
ASV_1346	9	7	7	2	2	3	5	7	3	1	0	3	0	0	2	0	25	0	1	12	22	6	2	3	4	4	9	4	5	15	0	9	0	95	0	0	4	0	22	39	6	4	6	3	5	5	4	2	3
ASV_1347	1	6	1	0	0	2	3	1	0	1	0	2	1	38	1	0	3	0	2	0	0	0	0	0	1	0	1	0	0	1	0	0	1	0	0	0	0	0	0	0	3	4	1	1	4	2	1	0	2
ASV_1348	2	3	3	11	6	3	6	0	7	6	0	2	22	0	0	0	47	10	28	6	20	6	9	7	5	3	7	5	3	5	0	8	0	0	0	0	0	8	17	3	1	6	10	8	5	8	12	5	6
ASV_1349	0	0	0	0	0	0	0	0	0	0	0	0	0	0	0	0	0	0	0	0	0	0	0	0	0	0	0	0	0	0	0	0	0	0	0	0	0	0	0	0	0	0	0	0	0	0	0	0	0
ASV_135	250	212	386	301	241	192	228	242	243	257	164	261	189	32	208	268	211	391	161	204	221	176	231	262	229	195	188	166	163	166	0	226	160	37	113	180	170	229	208	233	101	130	105	123	141	152	95	75	122
ASV_1351	0	9	14	13	7	8	13	6	6	3	0	9	0	0	0	52	11	0	0	17	3	9	15	11	14	7	7	9	8	6	0	6	23	0	42	0	0	0	20	25	11	8	9	5	1	10	6	5	12
ASV_1352	0	2	6	1	5	8	21	15	9	5	0	6	0	0	0	0	0	0	0	0	0	6	5	5	7	2	17	23	7	8	0	7	190	0	95	0	1	22	0	0	10	0	0	1	3	4	4	3	14
ASV_1353	0	0	2	2	1	0	6	21	13	19	0	7	0	0	0	10	7	0	20	2	27	1	12	4	3	0	2	9	21	20	0	8	0	1	33	13	0	0	13	0	3	3	3	1	4	8	9	12	25
ASV_1354	0	2	7	6	3	3	5	13	1	7	0	4	0	0	8	0	0	0	0	4	0	0	1	12	8	12	2	7	7	5	0	15	0	0	43	0	26	0	0	2	16	0	1	0	5	12	2	5	6
ASV_1355	6	7	5	5	3	5	4	6	18	4	0	7	0	4	0	0	0	3	0	13	0	8	16	9	7	9	13	18	8	11	0	8	0	0	0	0	1	0	3	0	6	3	6	7	4	6	11	10	24
ASV_1356	0	4	1	1	1	1	4	6	23	10	0	10	0	0	0	29	11	0	21	6	0	1	2	0	2	1	0	11	10	19	0	10	0	0	5	0	0	0	3	2	1	3	1	0	2	0	7	13	19
ASV_1357	8	12	4	2	8	5	2	3	5	4	0	4	13	0	1	12	7	42	0	9	9	19	2	14	4	5	5	8	16	10	0	9	0	0	0	69	0	0	15	30	6	27	6	1	7	1	8	4	2
ASV_1358	19	14	13	8	10	9	14	24	18	11	0	4	0	0	0	1	0	0	23	8	0	7	4	9	12	11	14	23	10	23	0	18	15	0	0	0	0	23	9	11	15	6	4	4	3	6	8	4	14
ASV_1359	1	9	7	3	3	4	8	4	3	3	1	2	0	0	30	0	20	8	0	4	16	4	7	16	15	13	32	15	9	7	0	11	0	0	19	44	8	3	30	27	0	3	4	7	5	3	8	2	1
ASV_136	68	53	103	64	62	43	27	23	29	36	164	26	84	98	0	71	100	91	116	19	95	113	105	104	107	110	34	46	36	50	0	58	42	0	211	97	32	69	59	31	29	88	43	52	58	60	22	21	47
ASV_1360	0	0	0	0	0	0	0	0	0	0	0	0	0	0	0	0	0	0	0	0	0	0	0	0	0	0	0	2	0	0	0	0	1	0	0	0	0	0	0	0	0	0	0	0	0	0	0	0	0
ASV_1361	0	8	8	10	7	4	7	14	3	10	0	5	0	28	0	0	5	0	17	1	0	1	16	13	9	11	1	13	4	8	0	13	0	1	0	0	2	0	0	0	0	4	8	3	3	15	6	5	4
ASV_1362	14	5	6	8	3	2	11	7	2	1	0	6	0	0	0	0	0	9	28	0	39	15	13	8	12	15	7	11	9	8	0	3	0	0	52	59	0	0	0	13	16	3	5	8	4	2	7	8	11
ASV_1363	0	0	0	0	0	0	0	0	1	0	0	0	0	0	0	0	0	0	0	0	0	0	0	0	0	0	0	0	0	0	0	0	0	0	0	0	0	0	0	0	0	0	0	0	0	0	0	0	0
ASV_1364	21	16	14	11	10	3	7	8	10	10	0	6	0	0	0	6	0	2	10	0	4	19	13	13	14	9	11	7	5	6	0	9	0	0	0	22	19	25	0	4	1	4	2	7	5	8	3	1	7
ASV_1365	1	3	13	11	3	3	8	6	9	10	0	5	62	0	0	0	4	6	0	0	18	15	0	4	10	10	6	6	4	4	0	4	0	0	63	10	0	0	0	0	0	5	8	5	5	4	14	5	10
ASV_1366	0	0	0	1	4	3	5	2	4	5	0	1	0	0	0	0	0	50	0	0	0	2	1	4	4	5	0	4	0	4	0	3	0	0	0	0	0	0	0	0	4	3	0	5	0	1	0	1	1
ASV_1367	0	0	0	0	1	0	0	0	0	0	0	1	0	0	0	0	7	0	0	0	0	0	0	1	0	1	0	0	0	0	0	0	0	0	0	0	0	0	0	0	0	0	0	0	0	0	1	0	1
ASV_1368	3	9	7	4	6	1	8	6	6	7	0	14	0	0	0	0	15	0	19	34	17	3	4	1	2	3	5	6	7	1	0	3	0	0	0	10	0	16	1	0	26	14	8	9	5	8	6	6	5
ASV_1369	2	0	2	0	0	0	2	1	1	0	1	1	3	0	2	0	2	2	0	1	1	0	0	0	1	0	2	1	0	0	0	0	2	1	0	2	0	0	0	1	0	1	0	3	1	0	0	0	0
ASV_137	0	0	0	3	0	0	0	0	0	0	0	5	0	0	0	2	0	0	0	0	0	0	0	0	0	0	1	0	0	0	0	0	0	0	0	0	0	0	0	0	0	0	0	0	0	0	0	0	0
ASV_1370	5	10	5	9	14	7	27	15	2	14	0	6	0	0	6	0	34	34	4	18	16	1	7	10	3	20	21	23	2	13	0	15	0	0	0	0	19	6	9	12	0	2	6	4	1	8	3	3	9
ASV_1371	0	0	4	8	7	4	5	5	5	0	0	7	0	0	0	0	7	0	15	1	0	3	7	7	11	9	1	13	4	3	0	4	0	0	0	0	0	0	30	2	1	6	3	7	1	3	6	3	5
ASV_1372	1	9	3	1	2	2	4	5	1	2	0	1	1	7	0	0	0	0	0	1	0	4	5	5	0	8	0	0	4	0	0	0	0	0	0	0	0	0	1	10	21	0	1	1	3	2	1	3	0
ASV_1373	5	8	8	4	4	9	28	20	8	9	0	7	0	0	0	0	0	0	0	28	21	13	8	5	12	13	10	7	8	9	0	8	0	0	0	22	0	9	13	0	1	0	2	3	1	6	5	1	5
ASV_1374	0	13	3	10	4	3	0	1	2	7	0	2	0	164	0	64	0	0	0	12	10	6	13	7	5	4	2	12	4	7	0	4	0	0	0	0	26	0	0	40	2	10	6	3	9	2	11	9	4
ASV_1375	7	23	10	3	11	6	14	15	6	8	0	4	0	0	76	0	15	0	14	60	1	0	16	8	12	17	10	10	4	3	0	10	0	0	0	0	0	83	0	48	5	0	4	4	2	8	10	2	11
ASV_1376	9	7	5	10	0	1	2	7	8	10	0	4	0	0	0	3	4	0	1	0	14	0	3	0	0	0	0	3	0	2	0	0	0	0	0	0	0	0	11	0	0	3	2	2	0	0	8	0	2
ASV_1377	13	6	4	12	4	13	7	4	8	4	0	9	0	0	0	0	0	0	11	25	6	2	16	17	15	5	8	12	17	16	0	13	0	0	89	0	10	0	34	0	5	0	1	2	8	13	1	2	2
ASV_1378	1	2	3	8	4	2	6	2	5	4	0	2	0	0	0	0	0	0	13	0	0	0	0	6	7	3	6	6	9	4	0	9	0	0	0	0	0	36	0	0	6	1	2	1	0	3	4	3	4
ASV_1379	0	0	0	0	0	0	0	0	0	0	0	0	0	0	0	0	0	0	0	0	0	0	0	0	0	0	0	0	0	0	0	0	0	0	0	0	0	0	0	0	0	0	0	0	0	0	0	0	0
ASV_138	127	79	108	93	71	84	166	173	126	80	149	89	4	0	236	144	22	106	200	113	347	297	257	260	231	253	257	358	282	269	129	247	104	197	157	151	261	167	244	241	162	186	136	152	142	208	245	181	235
ASV_1380	17	2	10	9	8	6	17	15	9	10	0	3	0	0	31	0	0	11	6	0	0	8	3	2	12	6	1	22	3	2	0	6	8	0	0	0	0	0	0	10	0	2	3	7	3	2	13	11	14
ASV_1381	0	6	11	1	11	0	8	12	19	19	0	9	3	5	1	5	2	9	6	1	6	14	9	14	9	1	8	8	28	34	0	14	8	0	1	15	14	4	9	24	2	9	3	4	2	0	3	4	13
ASV_1382	11	4	4	6	1	9	24	21	13	14	0	6	0	0	0	0	4	0	0	0	6	0	4	8	8	20	18	19	4	11	0	16	0	0	0	0	0	0	0	0	0	0	14	2	11	16	5	9	19
ASV_1383	4	26	28	16	8	6	6	8	6	13	0	4	0	21	0	1	13	8	0	0	0	0	0	1	0	0	0	0	0	0	0	2	0	0	0	0	0	0	0	0	13	10	7	6	8	6	2	0	10
ASV_1384	0	17	4	12	5	3	8	5	2	6	0	2	0	0	0	0	0	3	0	26	0	31	19	10	9	2	10	14	4	8	0	6	0	0	0	41	0	0	9	91	0	3	11	9	7	10	4	1	5
ASV_1385	0	0	0	0	0	0	1	0	0	0	0	0	0	0	0	0	0	0	0	0	0	0	0	0	0	0	0	0	0	0	0	0	1	1	0	1	0	0	0	0	0	0	0	0	0	0	0	0	0
ASV_1387	9	24	18	10	6	4	3	1	2	2	45	6	0	0	49	0	9	67	0	5	2	2	3	1	2	6	0	3	1	0	0	6	0	0	0	0	0	0	0	0	1	4	10	0	7	4	1	2	2
ASV_1388	27	8	6	13	2	0	3	8	3	9	13	3	0	0	0	10	0	0	65	9	22	25	7	3	4	4	4	6	3	11	0	17	0	0	0	34	0	5	38	33	1	6	6	2	4	6	4	3	8
ASV_1389	0	13	1	1	0	0	7	10	30	5	0	3	0	0	0	56	0	0	0	0	0	8	3	11	8	3	17	17	18	9	0	15	0	0	0	42	0	11	0	0	0	5	2	2	1	3	8	11	18
ASV_139	93	113	175	147	136	99	102	75	47	57	0	80	29	100	41	112	100	59	82	153	201	177	258	262	246	305	144	145	72	112	74	166	462	10	8	131	186	100	173	234	68	140	132	138	165	208	110	78	99
ASV_1390	6	4	9	6	3	5	3	5	2	4	37	1	0	0	0	0	0	0	0	3	13	8	11	4	4	6	6	3	3	0	0	4	0	0	0	0	0	1	4	14	8	12	7	2	6	13	8	2	4
ASV_1391	1	1	5	3	7	4	3	9	10	4	0	7	0	15	74	0	0	0	0	0	17	12	5	12	6	6	11	21	13	8	0	9	0	0	0	0	4	24	7	0	4	0	0	4	4	5	9	8	10
ASV_1392	9	4	12	7	5	10	4	2	1	7	0	7	0	0	0	0	13	0	32	6	0	13	10	18	10	21	15	7	2	3	0	11	0	0	0	18	8	0	5	1	0	4	6	9	9	5	10	1	2
ASV_1393	0	0	0	0	0	0	0	0	0	0	0	0	0	0	0	0	0	0	0	0	0	0	0	0	0	0	0	0	0	0	0	0	0	0	0	0	0	0	0	0	0	4	1	0	0	0	2	1	2
ASV_1394	5	0	7	8	5	13	11	8	8	10	0	6	0	0	0	0	6	33	0	0	21	0	9	5	11	6	15	13	7	23	0	7	0	0	0	0	0	6	0	0	0	4	4	2	2	11	4	4	7
ASV_1395	1	0	0	0	0	0	0	0	0	0	0	0	0	0	0	0	0	14	0	0	0	1	0	1	1	2	1	0	2	1	0	2	1	1	1	0	1	1	0	0	0	1	0	2	1	0	0	0	4
ASV_1396	4	1	5	4	8	9	6	12	6	9	0	4	0	0	0	0	57	11	0	8	0	2	8	7	12	9	16	13	7	2	0	7	0	0	0	0	0	1	14	11	3	12	4	4	4	14	10	5	5
ASV_1397	0	1	3	1	0	3	1	1	4	1	0	0	0	0	0	22	0	0	0	1	3	1	5	3	7	8	3	4	3	2	0	4	0	0	62	11	0	7	0	24	0	0	0	0	0	0	0	0	0
ASV_1398	16	9	6	3	9	8	14	20	10	9	0	6	0	0	4	0	46	1	0	1	14	4	5	9	7	11	20	21	13	17	0	11	0	1	0	10	0	0	5	25	0	3	4	3	3	6	1	2	9
ASV_1399	2	7	7	3	6	3	7	15	2	4	0	7	0	0	54	2	0	0	0	17	0	0	0	0	1	0	1	1	0	2	0	1	0	0	0	0	0	0	0	0	2	12	5	9	8	0	12	9	9
ASV_14	590	790	1206	1023	848	642	580	593	535	532	590	660	281	634	848	547	670	727	599	504	950	979	1456	1619	1471	1509	736	908	647	714	274	870	811	478	1108	946	534	750	832	741	698	800	821	807	898	1030	625	333	554
ASV_140	55	51	51	66	41	35	55	47	46	61	8	49	46	10	29	20	58	19	95	73	56	39	45	42	35	27	18	34	33	29	1	42	0	2	51	9	63	16	124	13	13	15	11	22	11	20	13	11	18
ASV_1400	0	0	1	0	0	0	0	0	0	0	0	0	0	0	0	0	0	0	9	0	0	0	0	0	0	0	0	0	0	0	0	0	0	0	0	0	0	0	0	0	17	10	9	14	7	10	11	7	8
ASV_1401	3	2	5	1	3	1	8	12	9	10	0	6	0	23	0	8	1	1	1	5	6	10	8	4	4	3	4	13	20	22	0	8	1	10	10	4	1	7	4	1	9	7	8	12	1	4	14	9	23
ASV_1402	6	8	2	1	2	4	11	6	3	0	0	1	0	0	0	0	0	0	0	0	10	11	1	3	8	6	8	9	11	6	0	6	0	0	0	0	0	0	0	0	0	2	1	2	1	1	1	1	3
ASV_1403	0	0	0	0	0	0	0	0	0	0	0	0	0	0	0	0	0	0	0	0	0	0	0	0	0	0	0	0	0	0	0	0	0	0	0	0	0	0	0	0	0	0	0	0	0	0	0	0	0
ASV_1404	16	3	2	1	5	1	13	17	16	22	0	10	0	0	18	0	0	0	3	0	7	3	1	1	6	4	5	12	15	25	0	18	0	0	0	0	4	13	0	0	8	5	3	2	1	4	2	10	18
ASV_1405	0	21	9	1	2	3	13	32	17	13	0	5	0	0	62	0	0	33	48	12	33	0	2	0	5	1	10	25	7	5	0	3	0	0	0	0	0	0	0	38	3	5	4	4	6	6	3	4	15
ASV_1406	2	0	1	6	2	1	6	4	7	7	0	3	0	0	7	0	0	0	0	3	10	8	5	7	6	8	4	12	6	5	0	10	0	0	0	0	0	0	0	8	7	0	2	3	3	3	2	2	6
ASV_1407	0	0	0	0	0	0	0	0	0	0	0	0	0	0	0	0	0	0	0	0	0	0	0	0	0	0	0	0	0	0	0	0	0	0	0	0	0	0	0	0	0	2	0	0	0	0	0	0	0
ASV_1408	0	0	0	0	0	0	0	0	0	0	0	0	0	0	0	0	0	0	0	0	0	0	0	0	0	0	0	0	0	0	0	0	0	0	0	0	0	0	0	0	0	0	0	0	0	0	0	0	0
ASV_141	0	0	1	0	0	0	1	0	0	1	0	0	0	0	0	0	0	0	0	0	0	0	1	0	0	0	0	0	0	0	0	0	0	0	0	0	0	0	0	0	0	0	0	0	0	0	0	0	1
ASV_1410	0	0	0	0	0	0	0	0	0	0	0	0	0	0	0	0	0	0	0	0	0	0	0	0	1	0	0	0	0	0	0	0	0	0	0	0	0	0	0	0	0	0	0	0	0	0	0	0	0
ASV_1411	0	0	4	1	6	1	4	6	3	3	0	3	0	66	0	0	0	0	29	25	0	0	1	0	0	0	0	0	0	0	0	0	0	0	0	0	0	0	0	0	0	2	1	0	1	0	3	1	1
ASV_1412	0	27	2	1	3	2	5	1	3	2	0	2	0	0	0	0	0	0	0	0	0	0	3	0	1	0	4	1	0	1	0	0	0	0	0	0	0	0	0	0	6	0	0	0	0	0	0	0	0
ASV_1413	2	7	4	5	3	4	11	14	4	3	0	5	0	0	0	0	0	13	17	0	44	0	11	5	14	6	4	11	9	5	0	17	0	0	0	68	0	0	0	17	11	2	3	1	2	1	4	3	7
ASV_1414	4	4	2	2	5	1	6	5	0	1	0	0	0	0	0	0	1	8	0	3	24	0	5	13	8	16	16	11	2	2	0	7	0	0	68	0	0	0	0	0	2	4	5	7	4	11	3	3	3
ASV_1415	3	8	2	5	4	3	1	6	6	7	0	4	0	0	0	3	7	15	0	1	4	14	6	1	1	0	1	8	4	5	0	4	0	0	0	0	14	4	13	0	0	0	0	0	0	0	0	0	0
ASV_1416	0	0	2	3	8	2	16	27	7	9	0	5	0	0	0	0	0	23	12	16	64	13	2	5	10	6	4	11	20	16	0	12	0	0	0	0	0	1	0	30	0	3	5	2	0	2	4	4	5
ASV_1417	9	18	5	4	2	6	4	1	1	3	0	2	0	0	0	0	11	0	28	0	7	0	11	9	6	8	5	5	2	0	0	4	0	0	0	0	0	1	50	31	0	0	0	1	3	8	0	0	1
ASV_1418	0	0	0	0	0	0	2	0	0	1	0	0	0	0	0	0	0	0	0	0	0	0	1	0	1	0	5	0	1	0	606	0	0	0	0	0	0	0	0	1	0	0	0	0	0	0	0	0	0
ASV_1419	0	0	2	2	4	2	0	2	0	6	0	0	0	0	0	0	1	0	0	0	0	0	0	0	2	1	4	2	2	3	0	0	0	0	0	0	0	0	10	0	0	0	0	1	0	0	1	1	0
ASV_142	215	243	211	156	156	85	90	101	120	133	0	111	0	27	118	77	174	141	179	315	66	66	46	50	44	38	26	35	41	55	0	17	40	0	3	48	6	52	27	143	235	207	124	105	90	102	125	86	136
ASV_1420	3	6	2	0	4	1	0	3	2	1	0	3	110	0	0	0	0	13	0	0	0	16	8	12	10	2	14	5	6	13	0	6	0	0	0	1	0	1	8	5	12	1	4	5	2	1	1	3	2
ASV_1421	0	0	4	2	3	0	2	3	6	3	0	11	0	0	0	0	0	0	18	6	0	6	8	5	7	7	5	0	6	5	0	5	0	142	0	15	0	0	0	2	13	2	4	3	4	3	12	4	4
ASV_1422	0	2	3	1	0	5	4	4	10	2	0	6	0	0	6	0	0	0	3	0	0	9	6	6	11	5	7	10	5	8	0	8	0	0	0	0	0	39	3	0	23	2	3	1	3	2	10	4	3
ASV_1423	0	0	1	2	0	0	0	0	0	0	0	2	144	0	0	0	0	0	0	0	0	0	0	0	1	1	2	3	0	2	0	0	0	0	0	0	0	0	0	0	0	0	0	0	2	0	1	0	5
ASV_1425	0	0	11	8	10	3	6	7	0	5	0	3	0	0	0	0	0	0	0	0	0	0	2	9	22	2	18	10	6	6	0	4	0	0	0	0	0	0	0	0	0	9	2	4	5	2	9	7	3
ASV_1426	0	1	2	0	0	0	0	0	2	1	0	1	0	0	0	0	0	0	9	2	0	2	0	0	1	0	1	1	3	1	0	1	0	0	0	0	1	0	1	1	1	0	1	0	0	0	0	1	1
ASV_1427	20	9	20	8	13	5	5	3	3	5	0	4	0	0	0	0	0	0	0	0	26	2	9	16	6	5	17	8	1	14	0	6	0	0	0	0	0	0	0	0	0	1	8	7	3	10	7	1	10
ASV_1429	1	12	26	12	9	14	12	10	15	10	0	3	1	0	16	0	13	24	1	4	5	6	20	21	31	21	16	17	6	9	0	13	0	1	2	0	0	2	16	6	0	7	8	7	11	9	16	4	2
ASV_143	101	133	196	140	142	97	244	278	258	224	0	162	197	155	36	93	188	135	214	173	292	163	189	248	188	206	240	418	298	296	230	251	135	200	0	143	171	302	173	149	88	107	64	75	69	87	159	127	197
ASV_1430	0	0	0	0	0	0	2	0	1	0	0	0	0	0	0	0	0	2	0	0	6	0	3	3	1	2	2	11	0	0	0	0	0	0	0	0	0	0	0	4	0	1	0	3	2	4	0	2	6
ASV_1431	4	15	11	3	7	9	14	5	4	0	0	8	0	0	0	0	0	34	3	4	2	3	3	3	8	4	11	10	3	7	0	6	24	0	0	0	0	42	2	12	23	8	7	3	5	8	11	1	8
ASV_1432	3	4	1	1	1	0	0	9	16	14	0	4	0	0	0	3	0	2	3	8	3	8	12	4	4	2	8	11	16	26	0	6	1	0	0	0	1	2	5	6	10	8	3	4	0	0	2	5	13
ASV_1433	1	2	0	0	0	0	0	0	0	0	0	0	0	0	0	0	0	0	1	1	0	0	0	0	0	0	0	0	0	0	0	0	0	0	0	0	0	0	1	0	0	0	0	0	0	0	0	0	0
ASV_1435	4	10	6	2	4	5	10	8	9	5	0	4	0	0	0	0	35	31	0	9	0	4	6	10	3	3	22	15	9	14	0	11	138	0	0	67	18	66	4	15	16	6	1	1	3	2	6	4	8
ASV_1436	0	8	8	6	8	8	4	8	1	6	0	6	0	0	0	6	0	0	8	4	2	8	3	15	12	13	5	0	1	8	0	14	0	0	0	0	0	31	98	120	1	7	4	3	2	6	1	2	1
ASV_1437	3	6	3	6	5	7	19	19	11	10	0	5	0	19	0	0	0	0	0	0	7	7	8	9	7	7	19	28	17	16	0	9	167	0	0	47	9	0	19	0	0	7	2	2	4	2	5	11	20
ASV_1438	7	2	11	3	6	15	21	15	12	10	0	10	0	0	0	0	1	0	0	12	10	2	4	4	7	14	12	14	2	3	0	3	0	0	0	31	1	0	33	0	4	2	2	2	1	3	2	3	4
ASV_1439	9	10	16	13	6	2	7	4	18	7	0	10	0	16	0	2	0	31	30	20	9	7	10	11	11	4	4	3	13	9	0	9	0	0	0	0	6	5	8	23	4	0	2	8	0	5	0	1	1
ASV_144	117	120	169	200	139	88	203	173	112	95	135	96	259	315	138	211	160	127	101	72	156	131	157	209	210	190	191	292	142	122	220	153	399	123	125	89	74	151	40	273	166	176	176	178	200	212	310	219	259
ASV_1440	4	1	8	5	6	5	13	6	4	6	0	7	0	0	0	0	0	3	0	0	28	10	33	21	14	35	10	14	20	11	0	18	0	0	0	0	21	11	24	80	0	6	4	3	3	6	2	0	2
ASV_1441	3	10	20	19	11	10	25	14	16	9	0	15	0	0	0	22	11	0	0	25	0	0	1	2	1	2	4	2	3	0	0	0	0	0	0	0	0	0	0	0	4	4	2	3	4	1	6	1	8
ASV_1442	1	5	4	6	3	1	1	2	0	2	0	1	0	0	0	0	0	4	5	1	2	1	1	2	4	2	5	0	1	5	60	2	0	0	0	0	0	0	0	8	0	0	1	2	0	0	0	1	0
ASV_1444	5	3	4	3	3	6	11	12	2	4	12	6	0	56	0	15	0	0	0	2	6	21	5	10	9	8	18	8	8	6	0	8	0	0	0	0	26	0	0	5	0	3	3	7	5	3	5	2	5
ASV_1445	0	0	0	0	0	0	0	0	0	0	0	0	0	0	0	0	0	0	0	0	1	5	0	0	1	2	2	2	4	2	0	0	2	1	0	0	0	0	2	5	0	0	0	0	1	2	1	0	0
ASV_1446	3	1	7	4	2	7	8	7	7	3	58	2	68	0	0	0	0	15	0	0	3	0	3	5	6	4	11	5	3	9	0	8	0	69	0	0	0	0	9	0	10	4	3	0	1	5	2	4	1
ASV_1447	0	0	0	0	0	0	0	0	0	0	0	0	0	0	0	0	0	0	0	0	0	0	0	0	1	0	0	0	0	0	0	1	0	0	0	0	0	1	0	1	0	0	0	0	0	0	0	0	0
ASV_1448	11	0	4	6	0	4	7	10	15	6	0	5	0	0	0	14	0	4	26	0	3	1	9	3	7	12	8	35	36	39	0	15	0	0	0	0	0	0	6	2	1	3	2	5	4	10	11	8	24
ASV_145	130	157	163	162	110	97	144	143	160	134	67	106	237	68	193	108	46	78	103	92	280	182	169	252	216	228	158	219	160	187	9	218	142	46	87	183	139	217	153	253	98	89	77	111	114	139	115	104	145
ASV_1450	4	10	9	8	3	5	3	7	4	6	0	8	0	6	6	2	0	3	0	0	8	8	16	20	16	11	11	14	7	6	0	4	4	0	129	18	0	1	2	3	3	1	3	1	7	8	10	3	9
ASV_1451	12	17	21	15	9	7	8	4	2	2	0	6	0	0	0	16	1	20	34	13	0	15	4	8	10	4	0	2	2	10	0	6	0	0	0	0	0	0	0	0	0	10	3	7	3	5	1	2	5
ASV_1452	9	1	5	5	8	2	2	1	6	5	0	6	0	0	0	0	0	0	33	0	11	2	2	3	3	3	8	10	6	4	0	5	0	0	71	0	0	0	0	0	7	0	3	4	3	8	1	1	8
ASV_1453	0	1	9	0	8	3	13	19	8	8	5	3	0	0	0	0	6	0	0	16	13	1	7	2	2	2	35	29	23	14	0	9	0	0	0	0	17	18	6	0	13	1	2	1	2	0	3	1	8
ASV_1454	2	1	3	2	2	5	3	2	3	2	0	2	0	0	0	0	0	0	0	3	0	3	4	4	4	11	8	6	2	5	0	4	0	0	0	0	15	13	0	0	0	1	1	1	2	2	1	1	0
ASV_1455	0	4	8	4	5	11	12	14	4	6	0	5	0	0	0	49	0	0	0	2	0	12	7	6	5	8	6	21	12	9	0	3	0	0	60	0	1	0	12	0	5	0	3	3	4	12	4	4	11
ASV_1456	3	6	5	7	6	1	5	2	0	7	0	4	108	0	0	0	0	0	10	8	10	8	7	14	7	9	8	4	3	4	0	7	0	35	0	10	21	6	7	1	4	9	1	3	6	9	1	1	10
ASV_1457	0	0	0	0	0	0	0	0	0	0	0	0	0	0	0	0	0	0	0	0	0	0	0	0	0	0	0	0	0	0	0	0	0	0	0	0	0	0	0	0	0	0	0	0	0	0	0	0	0
ASV_1458	12	16	6	6	1	4	5	0	3	3	0	4	0	0	0	0	0	0	0	3	2	3	2	4	5	14	2	6	3	2	0	6	0	0	0	0	0	2	0	0	36	11	2	1	7	2	3	2	2
ASV_1459	5	9	3	1	0	1	0	6	0	5	0	2	0	0	0	0	0	0	0	4	7	3	2	1	2	3	0	2	1	2	0	7	0	0	0	0	0	11	29	1	23	9	9	10	3	3	7	7	6
ASV_146	86	141	188	161	108	112	175	243	165	182	0	138	163	84	18	131	148	195	69	123	274	186	198	254	194	287	222	332	241	242	0	262	235	168	62	215	192	215	195	203	96	101	77	100	105	120	166	115	207
ASV_1460	9	1	8	2	9	3	19	15	17	19	0	16	0	0	0	5	0	34	19	5	12	4	6	6	4	3	16	19	17	20	0	7	0	0	0	1	0	12	0	0	0	6	0	1	5	4	4	3	21
ASV_1461	0	18	1	6	5	9	22	3	10	4	0	5	0	0	0	1	0	7	0	0	3	2	5	13	13	14	23	22	8	3	1	2	0	0	0	34	0	33	9	33	14	1	1	6	3	8	4	0	9
ASV_1462	0	0	3	1	0	0	0	0	0	0	0	1	0	0	0	0	0	0	0	0	0	7	1	2	4	0	2	2	0	0	0	0	0	0	0	0	0	0	0	1	0	0	1	0	1	0	1	1	0
ASV_1463	6	4	6	9	2	0	12	7	6	1	0	3	0	0	0	0	2	0	5	1	32	14	8	16	13	4	14	22	6	7	0	4	0	0	0	48	0	0	0	0	1	1	2	3	7	6	7	3	4
ASV_1464	0	6	3	4	3	4	8	12	9	2	0	1	0	0	0	0	4	0	12	0	3	4	11	5	7	6	8	17	8	6	0	4	28	2	0	0	0	17	7	0	0	0	3	1	1	5	4	2	8
ASV_1465	0	0	2	6	8	8	21	19	5	7	0	0	0	0	0	0	0	0	0	0	0	8	3	6	1	6	13	11	5	3	0	2	0	1	64	0	0	0	0	0	0	1	3	4	3	3	7	4	7
ASV_1466	6	16	6	5	2	4	8	9	7	5	0	4	0	0	28	0	26	2	14	7	38	4	4	8	7	4	6	16	6	0	8	4	8	2	0	4	0	20	6	0	4	2	4	0	4	9	5	3	2
ASV_1467	1	5	3	4	4	6	11	6	3	4	0	4	102	0	0	0	0	50	0	0	0	0	0	3	5	6	10	4	5	4	0	5	0	0	0	0	13	8	0	10	5	4	4	1	3	7	5	3	7
ASV_1468	11	7	5	5	6	5	23	25	12	7	0	10	0	0	0	0	0	0	0	8	9	2	6	9	13	4	10	24	8	16	0	7	1	0	0	40	0	0	0	0	3	6	0	2	1	2	15	4	12
ASV_1469	25	15	13	10	6	8	6	20	11	19	0	16	0	65	0	0	17	53	0	4	0	1	10	7	9	8	1	7	8	7	1	3	34	0	46	0	0	10	9	11	33	9	5	9	4	9	9	10	9
ASV_147	35	31	38	37	18	15	22	29	35	29	15	24	7	18	15	13	17	41	21	24	43	15	26	45	21	18	19	21	20	50	0	37	101	7	22	31	45	28	24	33	21	50	32	27	39	40	32	29	20
ASV_1470	17	12	17	10	1	1	6	6	6	14	0	6	1	0	1	1	8	5	5	7	9	8	7	6	6	0	2	9	16	27	0	14	3	2	31	1	18	14	7	11	9	8	6	11	1	0	5	6	13
ASV_1471	0	3	5	2	5	3	3	5	5	1	0	4	0	0	0	0	58	15	0	0	56	14	0	3	13	9	0	12	1	7	0	13	0	0	0	0	0	0	0	11	1	7	4	8	3	1	2	2	1
ASV_1472	0	10	3	3	3	2	7	8	13	10	0	7	11	0	0	0	6	0	9	14	32	2	0	6	2	1	5	18	15	18	0	11	1	0	0	57	0	0	15	7	0	3	2	3	2	5	5	4	6
ASV_1474	0	0	0	0	0	0	2	0	2	1	0	0	0	0	0	0	0	0	0	0	0	6	0	2	2	0	5	9	1	3	0	0	1	0	0	0	0	0	0	0	0	0	1	0	0	0	0	1	0
ASV_1475	0	0	2	0	0	2	4	5	10	5	84	1	0	0	0	0	1	1	0	3	0	0	6	9	2	6	2	13	12	13	0	7	10	0	12	0	23	5	0	5	0	3	4	8	2	2	3	3	12
ASV_1476	1	7	5	5	3	3	10	11	14	26	0	6	0	0	0	0	18	0	0	3	18	0	4	7	6	5	11	21	23	21	0	9	0	0	0	42	0	41	10	23	1	8	3	5	1	5	12	5	11
ASV_1478	1	8	4	6	5	4	5	8	1	6	52	5	0	0	0	0	12	0	8	3	0	4	7	6	9	8	6	9	6	7	0	7	10	0	0	19	1	5	8	5	4	3	2	5	15	5	4	1	5
ASV_1479	0	4	3	2	1	4	1	1	3	0	0	0	0	0	0	0	0	0	0	0	0	0	0	4	3	4	1	4	1	4	0	1	0	0	0	0	1	0	0	0	0	0	3	0	5	0	0	2	3
ASV_148	88	103	127	78	70	67	68	54	41	48	30	50	56	101	132	29	138	64	142	111	202	118	144	160	159	122	109	89	85	61	2	118	88	4	1	3	43	155	165	108	152	145	102	105	113	139	112	47	76
ASV_1480	9	12	4	3	5	3	2	5	12	13	0	0	0	0	0	0	0	9	2	7	4	2	1	7	6	2	2	10	16	14	0	14	0	0	0	0	0	0	13	0	1	2	1	2	1	1	5	10	16
ASV_1482	6	12	3	4	4	3	12	6	4	3	0	6	0	0	0	17	0	5	8	0	0	4	1	2	2	10	2	10	1	3	0	1	173	0	0	0	0	0	0	1	0	1	3	2	0	4	6	1	3
ASV_1483	9	11	11	3	2	5	10	8	13	3	0	4	0	4	0	0	2	8	0	11	0	8	16	5	12	4	1	6	10	10	0	6	0	0	0	0	1	0	5	0	5	2	4	8	7	5	8	4	9
ASV_1484	0	7	5	6	14	11	9	8	3	4	0	4	0	0	0	3	0	0	0	21	15	9	6	11	9	23	14	11	5	3	0	6	0	0	0	0	0	24	1	0	13	6	1	5	2	1	3	3	4
ASV_1485	0	0	1	1	1	0	3	2	0	2	0	2	0	0	3	0	2	0	0	0	2	0	2	1	1	0	2	3	0	3	0	0	0	0	55	0	2	1	0	0	2	3	0	3	2	1	1	1	0
ASV_1486	0	0	0	0	0	0	0	0	0	0	0	1	0	0	0	0	0	0	0	0	0	0	0	0	0	0	0	2	0	0	0	0	0	0	0	0	0	0	1	0	0	0	0	0	0	0	0	0	0
ASV_1487	4	8	9	2	7	6	15	15	15	3	0	3	0	0	0	0	2	14	8	0	22	2	5	13	6	27	14	9	4	11	0	7	0	4	12	7	19	4	16	0	0	3	2	1	4	2	7	1	7
ASV_1488	0	0	0	0	0	0	0	0	0	0	0	0	0	0	0	0	0	0	0	0	0	0	0	0	0	0	0	0	0	0	0	0	0	0	0	0	0	0	1	0	0	0	0	0	0	0	0	0	0
ASV_1489	13	0	7	3	4	7	21	15	4	9	0	8	0	0	0	24	12	9	0	0	5	3	5	8	15	10	24	22	7	11	0	7	0	0	0	0	0	5	19	0	0	8	5	3	1	1	7	3	17
ASV_149	137	163	211	170	132	110	154	153	176	136	64	106	0	74	13	68	63	144	66	141	371	202	215	227	237	203	176	246	199	248	1	169	56	1	159	5	138	197	202	237	69	112	116	135	132	131	143	98	182
ASV_1490	0	0	0	0	0	0	0	0	0	0	0	1	0	0	0	0	0	2	0	0	0	0	0	0	0	0	0	0	0	0	0	0	0	0	0	0	0	0	0	0	0	0	0	1	0	0	0	0	0
ASV_1491	11	6	3	11	2	2	9	18	21	6	0	7	0	0	0	0	0	0	0	0	7	9	0	4	7	8	8	24	19	28	0	8	0	0	0	0	0	0	0	0	0	5	2	3	1	2	12	6	14
ASV_1492	0	0	0	0	0	0	0	0	0	0	0	0	0	0	0	0	0	0	0	0	0	1	0	0	0	0	2	0	0	0	0	0	0	0	0	0	0	0	0	0	0	1	0	0	0	0	0	0	0
ASV_1493	3	0	2	7	5	5	4	4	5	7	0	4	0	0	0	0	4	12	0	0	0	3	7	4	5	6	16	8	6	8	0	6	0	0	0	0	0	2	3	21	1	4	12	4	10	6	14	4	13
ASV_1494	0	0	0	0	0	0	0	0	0	0	0	0	0	0	0	0	0	0	0	0	0	0	0	0	0	0	0	0	1	0	0	0	0	3	0	0	0	0	0	0	0	0	0	0	0	0	0	0	0
ASV_1495	0	1	0	4	4	4	6	5	5	3	0	3	0	0	0	0	0	0	0	0	4	9	3	3	4	6	4	6	7	2	234	10	0	0	0	0	0	5	15	0	0	0	1	2	3	2	2	3	1
ASV_1496	0	2	9	12	3	7	3	3	5	4	0	1	0	0	0	0	0	11	38	11	0	0	1	2	2	6	0	1	0	0	0	0	0	0	0	0	0	0	0	0	7	17	8	8	8	7	3	1	3
ASV_1497	0	0	8	6	1	3	0	3	0	2	0	1	0	0	0	0	4	0	0	0	17	24	21	35	25	10	13	8	7	6	0	12	0	0	13	13	10	10	3	4	28	19	7	8	16	10	9	4	6
ASV_1498	0	0	0	1	0	0	0	0	0	0	0	0	0	0	0	0	0	0	0	0	0	0	0	0	0	0	0	0	0	0	0	0	0	0	0	0	0	0	0	0	0	0	0	0	0	0	0	0	0
ASV_1499	3	18	20	9	14	14	6	8	7	3	0	9	0	0	0	1	0	11	35	0	0	8	6	14	13	12	7	2	1	4	0	3	0	0	0	0	0	0	6	0	20	5	12	14	14	22	14	3	6
ASV_15	909	1182	1930	1763	1367	1064	1263	1023	769	948	485	1067	597	876	1415	695	722	858	1240	733	1499	1309	1967	2462	2204	1962	1294	1353	880	967	1906	1460	600	740	1145	1697	810	1665	711	1211	811	1056	1167	1181	1284	1364	986	523	752
ASV_150	0	0	1	1	0	0	2	0	1	1	0	0	0	0	2	0	0	0	0	0	0	0	0	0	0	0	0	0	0	0	0	0	0	0	0	0	0	0	0	0	0	0	0	0	0	0	0	0	0
ASV_1500	0	6	4	4	2	1	4	6	8	3	0	1	0	0	0	0	0	0	1	8	29	6	23	24	18	14	9	7	8	2	0	10	0	32	0	0	29	19	3	10	2	17	9	11	10	5	7	3	10
ASV_1501	7	14	7	2	8	7	14	14	7	10	0	8	0	0	0	0	32	1	0	7	0	3	10	6	6	6	15	5	6	3	0	3	0	0	0	11	0	0	0	4	0	0	3	0	4	5	4	5	4
ASV_1502	4	1	5	0	0	0	1	1	1	0	0	1	0	0	0	4	5	0	7	0	2	0	0	4	1	3	1	3	1	0	0	1	0	0	0	0	0	1	0	2	0	0	0	1	1	0	0	0	1
ASV_1503	7	21	19	11	7	6	3	3	6	7	0	3	0	0	0	49	29	0	0	21	28	3	20	12	14	12	4	1	0	4	0	13	0	0	0	0	0	0	19	0	0	5	4	3	3	6	2	0	1
ASV_1504	0	14	10	1	4	8	35	19	13	17	0	2	0	0	0	0	0	23	0	10	6	3	5	7	4	5	23	13	8	9	0	10	0	0	0	0	9	23	0	0	5	1	4	0	2	2	0	3	10
ASV_1505	1	82	14	6	6	14	3	3	2	4	0	5	0	0	0	0	17	20	4	0	6	3	6	10	16	14	1	4	1	8	0	8	0	0	0	0	0	0	0	0	5	2	3	3	7	11	0	1	6
ASV_1506	6	5	5	3	6	4	4	2	4	2	15	0	27	0	0	0	15	27	14	0	0	1	3	3	6	3	8	5	7	4	0	8	0	0	0	0	0	0	0	60	10	0	6	2	4	5	8	1	4
ASV_1508	26	16	18	14	11	12	7	5	9	5	0	7	0	0	0	0	49	10	0	25	41	3	13	11	9	6	2	4	7	4	0	10	0	0	42	0	18	1	0	1	2	7	4	3	1	9	3	0	1
ASV_1509	7	8	8	5	2	0	4	17	16	7	17	7	1	11	2	7	0	0	6	0	8	10	14	10	8	2	8	15	5	14	0	13	0	1	1	1	3	1	2	3	4	17	7	6	2	1	10	8	2
ASV_151	0	0	0	0	0	0	1	0	0	0	0	0	0	0	0	0	0	0	0	0	0	0	0	0	0	0	1	0	0	0	0	0	0	0	0	0	0	0	0	0	0	0	0	0	0	0	0	0	0
ASV_1510	0	0	0	0	0	0	0	0	0	0	0	0	0	0	0	0	0	0	0	1	0	0	0	0	0	0	0	0	0	0	0	0	0	0	0	0	0	0	0	0	0	0	0	0	0	0	0	0	0
ASV_1511	0	2	6	3	15	5	9	10	1	1	0	4	0	13	0	0	0	0	38	5	19	3	2	0	0	1	5	8	3	2	0	0	0	0	99	0	15	0	2	2	0	0	0	0	0	1	0	0	0
ASV_1512	0	0	0	0	0	0	0	0	0	0	0	0	0	0	0	0	0	0	0	0	0	0	0	0	0	0	0	0	0	0	0	0	0	0	0	0	0	0	0	0	0	0	0	0	0	0	0	0	0
ASV_1513	4	5	1	1	0	1	2	1	4	0	0	2	0	0	0	0	5	12	3	3	11	9	0	3	2	0	1	4	1	0	0	8	0	0	0	39	0	0	6	0	15	25	4	1	4	8	3	2	6
ASV_1514	9	1	5	1	2	5	16	5	5	1	0	4	0	0	0	24	10	0	0	0	0	9	1	6	6	5	6	17	4	3	0	6	0	0	0	0	0	0	24	0	8	7	4	1	0	6	5	3	8
ASV_1515	0	5	7	3	8	6	18	20	12	14	0	8	0	0	0	6	0	20	0	2	12	4	5	4	6	6	17	21	6	5	0	6	0	0	0	0	0	1	0	14	0	2	6	1	2	9	3	5	8
ASV_1516	2	11	7	7	7	6	4	2	6	3	0	0	73	0	0	0	7	0	12	13	5	8	2	12	2	13	15	7	6	3	0	1	0	34	9	0	5	13	24	16	5	12	5	1	4	1	4	3	4
ASV_1517	0	0	5	0	2	0	4	4	2	9	0	2	0	0	7	25	0	21	0	0	0	3	3	5	3	1	15	18	6	9	0	6	126	0	0	0	0	20	30	0	1	3	1	0	3	4	3	2	3
ASV_1518	1	2	0	0	0	2	0	7	10	17	0	3	0	0	0	0	0	29	1	0	4	13	5	6	5	3	5	21	24	44	0	9	0	0	10	0	0	0	1	0	5	2	1	0	0	1	8	5	9
ASV_1519	0	0	0	0	0	0	0	0	0	0	0	0	0	0	0	0	0	0	0	0	20	0	0	0	0	0	0	1	0	0	0	0	0	0	0	0	0	0	0	0	0	0	0	1	0	0	0	0	0
ASV_152	54	69	110	88	90	62	67	59	44	56	0	44	0	153	67	107	93	85	72	78	93	107	138	138	132	116	56	70	53	46	0	95	103	0	0	0	100	32	28	78	66	22	49	61	67	102	43	32	49
ASV_1520	0	0	0	0	0	0	0	0	0	0	0	0	0	0	0	0	0	0	0	0	0	0	0	0	0	0	0	0	0	0	0	0	0	0	0	0	0	0	0	0	0	0	0	0	0	0	0	0	0
ASV_1521	21	1	4	1	1	1	1	0	2	2	0	0	0	0	0	0	0	0	0	0	20	9	0	1	1	3	7	7	2	2	0	4	0	0	0	0	0	0	20	3	0	2	2	0	2	0	3	0	0
ASV_1522	0	5	1	1	0	0	0	0	1	1	0	0	0	0	0	1	0	1	4	0	1	3	3	0	2	1	1	3	2	5	0	1	0	0	0	2	0	0	0	5	1	0	0	0	0	1	1	0	0
ASV_1523	20	8	4	5	1	4	5	3	6	3	0	8	0	0	0	0	0	29	1	0	17	0	1	1	7	0	2	3	2	2	0	1	0	0	0	0	0	0	0	5	16	3	0	0	1	0	3	0	0
ASV_1524	0	3	1	2	5	1	5	7	8	4	90	9	0	0	0	0	2	0	21	0	0	0	1	4	4	7	10	6	2	8	0	8	0	173	0	3	0	23	34	0	5	0	1	3	1	6	0	0	8
ASV_1525	2	8	5	2	1	0	3	1	3	6	0	4	0	0	0	0	10	18	0	5	2	5	7	3	4	2	2	6	3	0	0	7	0	0	1	22	5	23	31	0	0	2	7	8	0	0	10	3	6
ASV_1526	0	0	5	4	4	0	7	1	3	1	0	2	0	0	0	0	0	0	0	0	6	4	3	9	8	5	13	10	11	8	207	8	29	0	0	0	0	0	1	15	0	2	0	2	5	7	6	2	4
ASV_1527	16	1	6	5	4	7	12	13	6	11	0	5	0	0	0	0	0	0	5	0	0	23	7	4	10	3	18	28	2	5	0	6	0	0	0	0	0	0	0	13	0	2	5	9	2	8	5	6	21
ASV_1528	13	0	7	12	6	3	2	10	16	12	0	8	0	0	0	8	9	1	16	0	33	0	0	10	11	8	8	15	10	4	0	9	0	0	0	0	0	0	0	0	4	1	2	1	3	3	7	5	3
ASV_1529	0	0	0	0	0	0	0	0	0	0	0	0	0	0	0	0	0	0	0	0	8	0	0	0	1	4	1	2	0	0	0	2	0	0	0	0	0	0	8	0	4	1	1	1	3	0	0	1	0
ASV_153	66	137	163	151	133	122	119	110	80	69	245	83	153	92	98	151	154	95	66	106	189	183	186	284	230	262	183	224	123	109	91	134	580	201	254	83	211	127	136	197	73	97	107	96	149	199	125	84	93
ASV_1530	0	7	0	2	2	0	7	3	3	4	45	3	0	0	0	0	11	0	0	0	8	4	5	2	4	2	6	6	2	5	0	2	0	0	0	0	0	2	0	0	1	7	3	9	3	8	4	6	8
ASV_1531	2	0	1	4	0	0	0	2	1	2	0	3	0	0	0	0	0	0	0	0	0	6	3	4	2	3	2	0	1	1	0	0	0	0	0	0	0	11	0	6	0	0	0	0	0	0	0	0	0
ASV_1532	0	0	0	0	0	0	0	2	0	0	0	0	0	0	0	0	0	0	0	0	0	0	0	0	0	0	0	0	0	0	0	0	0	0	0	0	0	0	0	0	0	0	0	0	0	0	0	0	0
ASV_1534	6	5	3	2	4	0	1	3	11	9	0	7	0	0	0	31	12	22	9	20	7	5	11	14	5	6	2	6	11	10	0	2	0	0	0	0	0	36	13	0	2	6	5	2	1	1	2	0	7
ASV_1536	0	0	2	1	1	0	2	3	2	1	1	1	0	0	0	0	0	0	0	0	0	0	0	0	0	1	1	4	1	5	0	0	0	159	0	0	0	0	0	25	0	0	1	1	2	0	6	0	4
ASV_1537	5	10	8	2	4	2	0	2	0	1	0	1	0	0	0	0	0	0	0	11	36	18	4	13	16	13	2	12	6	7	0	6	0	0	0	0	0	29	8	40	27	18	14	9	10	9	14	12	18
ASV_1538	0	5	0	0	0	0	0	0	0	0	0	1	0	0	0	0	0	0	0	0	0	8	0	0	1	0	0	0	1	4	0	2	0	0	0	0	0	0	0	0	0	0	0	1	0	0	0	0	0
ASV_1539	0	0	1	0	0	0	0	0	0	1	0	0	0	0	0	0	0	0	2	0	0	0	0	0	0	0	1	0	0	0	0	0	0	0	0	0	0	0	1	0	0	0	0	0	0	0	0	0	0
ASV_154	176	140	160	176	126	77	154	168	108	98	1	112	83	112	153	149	110	103	151	143	202	166	164	188	226	160	169	228	138	123	1	144	155	210	191	57	167	107	160	142	128	129	108	125	126	183	168	108	142
ASV_1540	22	12	10	8	7	2	9	9	3	5	0	4	88	0	0	2	12	11	14	14	3	0	5	5	4	1	6	3	0	0	0	2	0	0	46	5	0	8	14	1	6	5	4	2	3	1	5	1	7
ASV_1541	2	1	2	1	2	3	4	0	1	0	0	0	0	0	0	0	0	0	0	0	11	2	3	0	0	3	0	0	2	1	0	1	0	0	4	0	0	0	0	0	7	0	3	0	0	1	0	3	2
ASV_1542	12	13	5	9	7	14	15	7	4	6	0	1	0	0	0	0	31	18	5	10	16	5	6	3	15	17	7	18	5	5	0	9	0	0	0	0	2	5	22	21	2	3	0	3	1	5	2	2	7
ASV_1543	0	0	0	0	1	0	0	0	1	0	0	0	0	0	0	0	0	0	0	0	8	0	0	0	0	0	0	0	0	0	0	0	0	0	0	0	0	0	0	0	0	0	0	0	0	1	0	0	0
ASV_1544	2	0	1	1	0	1	8	5	7	6	0	1	0	0	0	28	0	11	0	0	12	22	21	16	12	6	22	29	10	7	0	15	0	0	0	0	3	24	0	0	2	2	1	3	1	0	2	3	5
ASV_1545	5	11	29	9	7	7	7	10	6	1	0	5	0	0	0	4	6	0	17	10	1	6	21	8	9	3	1	4	2	5	0	13	0	0	0	0	12	0	3	0	2	9	17	20	13	13	3	2	6
ASV_1546	7	4	3	4	1	2	5	2	2	1	0	1	0	0	19	0	9	0	0	17	0	14	6	0	2	5	2	1	4	2	31	3	0	0	0	0	0	0	0	10	42	3	14	1	4	3	1	5	1
ASV_1548	0	0	0	0	0	1	0	0	1	0	0	0	0	0	0	0	0	0	0	0	0	0	0	1	0	2	2	0	1	1	0	0	0	0	0	0	0	0	0	0	0	0	0	0	0	0	0	2	0
ASV_1549	3	1	4	4	4	4	17	24	6	12	0	6	0	0	0	0	0	0	0	0	0	0	3	6	2	21	18	15	10	12	0	16	0	0	0	19	5	0	28	5	0	0	2	1	2	1	12	4	5
ASV_155	124	121	173	129	98	62	104	139	120	84	169	92	0	0	28	9	27	53	99	112	93	146	182	189	170	125	78	163	124	107	212	134	8	0	97	55	235	82	148	31	93	120	76	97	101	87	71	52	83
ASV_1550	0	8	8	2	0	3	0	0	7	2	0	2	0	0	0	4	7	0	0	0	0	7	12	6	13	11	4	8	5	1	0	12	0	0	0	12	0	0	28	2	0	7	3	7	3	8	8	1	2
ASV_1551	5	12	8	3	2	4	16	19	17	9	0	8	0	0	0	0	0	0	0	1	2	17	4	5	4	6	27	15	14	14	0	13	0	0	0	23	0	0	0	0	0	0	1	1	2	1	7	3	32
ASV_1552	0	2	4	0	2	2	8	5	8	3	0	2	0	0	0	0	0	0	13	0	20	1	1	12	6	10	17	7	4	5	0	3	0	0	0	0	45	0	0	18	0	2	6	3	2	1	6	7	2
ASV_1553	13	0	3	11	11	7	6	1	5	4	20	5	0	0	0	0	4	22	0	0	0	39	7	6	11	10	4	9	3	10	0	9	0	0	0	0	29	0	9	14	2	12	1	4	8	2	2	2	5
ASV_1554	0	0	1	1	0	0	0	3	3	1	0	1	0	0	0	0	0	0	3	0	5	0	0	2	1	0	0	4	0	0	0	2	0	0	0	0	0	0	0	0	0	7	0	2	0	0	1	0	0
ASV_1555	15	2	2	1	5	4	0	5	10	3	0	4	0	0	0	0	0	0	26	7	16	5	5	6	3	8	4	9	6	5	0	1	0	0	0	0	0	0	0	22	0	4	6	9	4	6	8	4	10
ASV_1556	0	0	0	1	0	3	0	0	0	3	0	0	0	0	0	0	0	1	0	0	3	0	3	1	0	0	0	1	5	0	0	1	0	0	0	0	0	6	0	9	2	0	0	1	2	1	2	0	0
ASV_1557	2	3	4	4	4	3	6	1	2	5	0	1	0	0	0	0	0	0	22	4	0	1	8	8	8	7	2	7	4	3	0	8	0	0	0	0	0	0	0	0	0	0	1	0	1	2	4	0	0
ASV_1558	5	0	5	4	0	5	11	10	8	4	0	4	0	0	0	0	16	0	0	0	0	4	7	3	3	3	8	11	6	3	0	3	0	0	0	0	0	0	16	0	2	0	1	1	6	3	2	2	5
ASV_1559	0	0	0	0	0	0	0	0	2	0	0	0	0	0	0	0	0	0	0	0	0	0	1	3	1	2	0	9	1	1	0	1	0	0	0	0	0	0	0	0	9	1	1	0	0	0	1	3	8
ASV_156	36	78	65	14	48	49	119	143	77	55	0	50	1	147	33	22	64	63	29	102	75	66	45	50	57	46	124	170	57	87	1	49	0	174	30	71	31	98	41	29	21	20	10	17	10	35	17	28	111
ASV_1560	2	8	3	4	4	1	1	8	3	3	1	5	0	0	0	0	0	0	0	5	5	0	8	5	9	9	10	14	14	12	0	9	0	0	1	0	38	0	0	0	38	9	5	7	3	2	10	10	17
ASV_1561	4	17	14	8	5	7	11	7	9	4	0	2	0	0	0	0	0	0	14	2	24	1	13	4	10	10	9	8	7	7	0	9	0	0	57	0	0	0	0	7	1	0	6	3	1	2	7	3	2
ASV_1562	22	4	4	2	3	6	9	18	12	8	0	6	0	46	0	0	0	0	0	0	0	0	4	4	11	20	26	8	2	11	0	3	0	0	0	0	0	0	0	0	0	4	3	2	0	3	14	3	6
ASV_1563	0	6	0	1	0	0	0	1	2	2	0	2	0	0	0	1	0	0	0	0	22	10	9	5	12	7	1	3	4	9	0	4	0	0	0	45	0	0	6	39	17	3	1	0	1	0	5	1	1
ASV_1564	0	0	0	0	0	0	0	0	0	0	0	0	0	0	0	0	0	0	0	0	0	0	1	0	0	0	0	0	0	0	0	0	0	0	1	0	0	0	0	0	0	0	0	0	0	0	0	0	0
ASV_1565	5	6	8	3	2	1	10	8	11	6	0	9	0	0	0	13	0	0	4	0	0	4	3	2	8	8	6	20	10	4	0	0	0	0	0	0	0	0	0	0	0	3	3	0	1	8	1	3	11
ASV_1566	0	2	4	2	3	2	1	0	1	2	0	0	0	0	0	0	0	7	0	0	11	0	10	2	4	6	11	7	7	9	0	9	0	0	0	8	11	0	30	0	20	6	2	3	1	3	8	6	12
ASV_1567	0	3	0	1	3	1	1	4	0	0	0	0	0	0	0	0	0	23	0	0	1	0	0	2	1	0	1	0	1	0	1	0	0	1	1	1	1	0	0	1	0	0	0	2	1	0	0	0	4
ASV_1568	0	0	0	0	0	0	0	0	0	0	0	0	0	0	0	0	0	0	0	0	0	0	0	0	0	0	0	0	0	0	0	0	0	0	0	0	0	0	0	0	25	22	21	27	17	25	34	19	45
ASV_1569	9	0	4	2	0	2	1	0	5	4	0	2	0	0	0	0	0	1	33	17	0	5	3	6	3	7	1	0	0	7	162	1	0	0	0	0	0	0	0	0	0	19	1	2	2	2	2	6	8
ASV_157	0	3	1	0	5	0	3	1	5	0	0	2	0	5	1	0	0	1	0	2	0	1	4	1	4	1	1	1	5	2	0	3	0	0	0	0	0	0	1	0	2	9	0	1	0	1	1	2	1
ASV_1570	9	3	4	1	5	1	7	10	4	4	0	6	0	0	0	0	0	4	19	31	34	4	3	2	9	15	7	13	6	5	0	13	0	12	0	37	0	28	0	18	0	4	1	0	3	3	10	0	1
ASV_1571	0	10	9	5	5	5	6	6	4	5	0	3	0	0	0	0	0	0	0	0	6	4	7	0	5	2	1	15	1	7	0	3	0	0	0	10	0	18	0	0	9	4	5	10	1	4	6	3	2
ASV_1572	8	3	1	2	0	11	22	21	6	8	0	8	0	0	0	0	17	0	0	0	3	0	0	4	6	1	10	18	13	9	0	5	0	0	0	0	0	0	0	8	9	2	5	1	4	2	5	7	12
ASV_1574	2	2	5	2	8	6	17	15	19	10	0	7	0	0	26	0	0	2	14	10	14	2	3	4	5	10	9	14	4	8	0	6	13	0	33	0	14	4	0	5	0	4	3	0	3	0	1	3	9
ASV_1575	0	6	8	2	3	2	3	8	5	10	0	1	0	0	29	0	0	0	34	14	9	0	5	0	4	2	6	11	3	10	0	9	0	0	1	4	0	16	0	0	10	4	0	4	5	4	5	9	11
ASV_1576	17	9	22	11	13	13	16	13	15	16	0	20	6	0	0	0	1	45	4	13	4	17	3	3	8	6	1	5	6	13	0	7	0	0	0	42	0	0	7	2	0	0	0	0	0	0	0	0	0
ASV_1577	0	5	3	4	1	1	17	10	9	5	0	5	0	0	0	0	0	0	0	0	0	12	11	3	5	6	9	21	9	10	0	5	0	0	0	11	0	0	0	0	1	0	1	2	1	6	2	4	9
ASV_1578	0	0	0	0	0	0	0	0	0	0	0	0	0	0	0	0	0	0	0	0	0	0	0	0	1	0	0	0	0	0	0	0	0	0	0	0	0	0	0	0	0	0	0	0	0	0	0	0	0
ASV_1579	3	15	18	8	11	3	8	8	2	10	0	8	0	7	0	3	13	3	0	0	0	0	1	1	0	0	1	0	1	0	0	5	0	0	0	0	0	0	0	0	13	11	5	2	7	6	3	0	1
ASV_158	199	160	195	156	125	98	122	82	92	117	629	73	0	18	132	115	175	276	166	117	137	183	224	245	191	185	94	117	88	142	0	121	319	21	0	220	177	282	49	131	90	117	96	125	128	137	110	55	103
ASV_1580	0	0	2	2	4	2	8	16	19	10	0	4	0	0	0	0	9	0	0	0	0	0	2	2	0	0	6	20	10	11	0	6	0	0	0	1	0	0	0	3	0	3	1	1	1	1	0	3	12
ASV_1581	0	3	8	4	1	3	2	1	1	3	0	2	0	0	0	0	0	0	0	0	1	0	0	6	0	7	3	4	4	0	0	4	0	0	0	0	0	14	0	0	0	2	1	1	1	9	0	2	7
ASV_1582	19	3	2	6	3	6	8	10	15	1	0	4	0	0	0	0	15	0	0	2	4	0	11	13	6	3	20	16	22	6	0	8	0	0	0	0	5	14	0	37	0	0	6	1	0	7	2	1	10
ASV_1583	0	15	2	4	2	4	6	6	6	3	0	6	0	0	0	0	14	0	0	5	0	6	1	3	10	8	5	5	6	15	0	6	0	0	0	0	22	0	0	0	0	6	3	5	6	6	3	9	2
ASV_1584	0	0	0	0	0	0	0	0	0	0	0	0	0	0	0	0	0	0	0	0	0	0	0	0	0	0	0	0	0	0	0	0	0	0	0	0	0	0	0	0	0	0	0	0	0	0	0	0	0
ASV_1585	3	2	8	1	2	4	1	1	2	6	0	3	0	14	0	0	0	2	0	8	1	10	4	17	2	0	0	3	7	6	0	1	0	0	0	0	0	0	22	0	5	17	13	3	5	11	5	9	9
ASV_1586	9	13	0	2	5	6	9	4	8	5	0	7	0	0	0	9	0	0	11	0	9	7	3	11	15	8	29	15	2	7	0	9	0	0	1	0	0	0	0	0	0	0	3	3	0	6	6	1	3
ASV_1587	1	13	11	6	7	0	0	4	7	12	0	4	0	0	13	1	17	19	18	10	0	0	0	0	0	0	0	0	0	0	0	0	0	0	0	0	0	0	0	0	20	10	2	0	0	0	0	0	4
ASV_1588	17	17	22	14	16	21	28	25	26	20	6	15	59	19	66	14	10	4	12	0	0	12	0	0	1	0	0	0	0	2	0	0	0	0	0	0	0	0	0	0	0	0	0	0	0	0	0	0	0
ASV_1589	0	1	3	0	0	1	0	2	0	4	0	0	0	0	7	0	3	12	17	0	13	2	13	19	20	19	17	19	11	11	0	25	0	58	27	49	0	22	17	3	0	0	0	0	0	0	0	0	0
ASV_159	133	132	257	181	147	154	190	181	189	108	104	170	97	120	251	180	60	123	109	92	199	154	235	310	266	263	208	239	199	162	15	214	14	164	47	83	155	113	157	257	118	125	121	155	133	197	142	91	128
ASV_1590	0	0	0	0	0	0	0	0	0	0	0	0	0	0	0	0	0	0	0	0	0	0	0	0	0	0	0	0	0	0	0	0	0	0	0	0	0	0	0	0	0	0	0	0	0	0	0	0	0
ASV_1591	1	6	6	4	5	12	12	7	5	3	0	2	0	48	0	0	6	0	0	3	9	20	8	11	14	25	9	8	4	3	0	8	0	0	0	1	0	0	42	12	13	2	7	1	5	5	4	2	8
ASV_1592	6	4	11	5	6	4	1	3	3	4	0	3	0	0	0	0	6	0	0	9	8	5	8	10	9	6	11	3	1	6	0	8	0	0	0	0	0	0	0	0	0	14	6	1	0	11	0	0	4
ASV_1593	15	5	6	10	5	5	17	11	13	5	0	0	0	0	0	0	0	0	0	16	0	8	0	4	11	6	24	11	9	8	0	13	0	0	0	0	0	0	0	25	0	0	2	4	0	5	4	2	4
ASV_1594	0	3	0	0	1	0	4	9	15	7	0	6	0	0	0	1	1	0	0	2	14	9	3	1	3	8	6	24	21	14	0	8	0	0	0	0	26	4	0	2	0	2	3	0	3	2	7	4	15
ASV_1595	17	13	2	10	7	1	2	0	0	1	70	6	0	0	0	0	35	0	0	17	26	4	13	9	11	8	5	2	3	6	0	7	0	0	0	0	32	0	3	27	0	0	0	0	0	0	0	0	0
ASV_1596	0	0	0	0	0	0	0	0	0	0	0	0	0	0	0	0	0	0	0	0	0	0	0	0	0	0	0	0	0	0	0	0	0	0	0	0	0	0	0	16	1	6	1	3	0	5	2	3	1
ASV_1597	0	11	2	1	0	1	1	2	1	0	0	1	0	0	0	25	0	0	0	0	26	7	8	21	10	17	1	1	3	3	0	8	71	0	0	0	0	0	7	0	0	1	10	2	0	6	5	0	2
ASV_1598	0	0	4	6	3	2	3	0	3	7	0	0	0	0	0	22	0	0	0	0	0	0	0	2	1	1	7	5	1	0	0	1	0	0	0	0	0	0	0	66	0	2	0	1	0	1	0	2	1
ASV_1599	0	0	0	0	0	0	1	0	0	0	0	0	0	0	0	0	0	0	0	0	0	0	0	0	0	0	0	0	0	0	0	0	0	0	0	0	0	0	0	0	0	0	0	0	0	0	0	0	0
ASV_16	940	1018	1545	1349	1010	852	1333	1226	1130	1150	622	1185	396	784	960	827	752	663	1110	1070	684	519	863	830	764	680	667	848	548	653	439	728	650	164	619	542	547	725	545	514	765	594	516	566	537	641	767	414	777
ASV_160	79	131	205	217	198	135	188	152	91	90	254	85	0	92	7	218	128	105	65	94	91	194	261	338	339	283	283	175	102	136	0	170	403	87	452	114	354	203	132	124	88	138	164	168	217	255	173	88	112
ASV_1600	0	0	0	0	0	0	0	0	0	0	0	0	0	0	0	0	0	0	0	0	0	0	0	0	0	0	0	0	0	0	0	0	0	0	0	0	0	0	0	0	0	0	0	0	0	0	0	0	0
ASV_1602	14	4	4	3	6	5	8	9	8	10	0	8	7	0	0	0	29	0	0	2	12	2	18	15	13	9	13	14	6	0	0	7	0	0	0	0	0	0	0	0	0	5	8	4	3	9	6	2	5
ASV_1603	0	0	0	0	1	0	0	0	0	0	0	0	0	0	0	0	0	0	0	0	0	0	0	1	0	0	1	2	1	0	1	0	1	1	0	0	0	1	0	0	1	0	0	0	0	0	0	0	0
ASV_1605	12	3	2	4	6	2	11	11	3	8	0	6	0	0	0	0	8	0	14	0	0	5	2	1	10	2	22	22	5	6	0	1	0	0	0	0	0	0	0	9	13	0	1	0	0	5	2	0	11
ASV_1606	66	27	3	1	1	2	2	2	7	3	0	2	0	0	0	0	0	0	44	0	18	11	12	3	1	8	2	13	4	11	0	10	0	0	0	0	13	0	20	0	19	20	2	0	1	5	0	3	4
ASV_1607	0	0	0	2	0	0	0	1	0	0	0	2	0	0	0	0	0	0	0	0	10	25	17	18	8	7	4	21	12	6	0	10	0	0	1	18	16	12	18	8	0	3	1	2	1	1	1	0	1
ASV_1608	0	0	0	0	0	0	1	0	0	0	0	0	0	0	0	0	0	0	0	0	0	0	0	0	0	0	0	0	0	0	0	0	0	0	0	0	0	0	0	0	0	0	0	0	0	0	0	0	0
ASV_1609	0	5	5	1	4	4	13	11	6	10	0	3	0	0	102	0	0	0	0	3	0	0	1	4	8	6	14	11	10	4	0	9	31	0	0	5	26	0	0	0	0	2	3	2	6	2	3	3	4
ASV_161	0	14	9	5	6	19	34	22	11	16	0	5	80	4	82	16	30	1	21	0	7	11	11	11	8	10	40	45	27	14	0	30	0	0	0	0	67	21	19	17	0	2	5	5	3	4	11	5	34
ASV_1610	0	0	0	0	0	0	0	0	0	0	0	0	0	0	0	0	0	0	0	0	0	0	2	0	0	1	1	0	1	0	475	0	0	0	0	0	0	0	0	0	0	0	0	0	0	0	0	0	0
ASV_1611	2	4	5	1	2	2	8	10	3	1	0	1	0	0	4	0	0	0	0	9	0	1	0	1	3	0	8	11	3	6	0	9	0	0	0	0	0	14	0	0	0	4	0	4	3	3	3	1	8
ASV_1612	2	3	3	4	1	1	3	5	0	2	0	1	0	0	0	0	0	10	0	0	0	0	1	5	7	6	0	4	7	2	0	3	0	0	0	0	0	3	0	39	0	0	1	7	3	2	1	1	2
ASV_1613	0	0	0	1	0	0	0	3	0	1	0	0	0	0	0	0	0	0	0	0	7	2	0	2	4	3	0	6	1	9	0	6	0	0	0	0	41	0	0	0	0	0	0	0	0	0	0	0	0
ASV_1614	11	11	16	4	1	1	1	3	7	1	0	7	0	0	0	0	0	26	0	1	6	15	5	4	3	3	5	10	9	5	0	12	0	0	0	0	0	0	3	0	0	7	5	9	9	6	6	5	1
ASV_1615	0	0	0	0	0	0	0	0	0	0	0	0	0	0	0	0	0	0	0	0	0	0	0	0	0	0	0	0	0	0	0	0	0	0	0	0	0	0	0	0	0	0	0	0	0	0	0	0	0
ASV_1616	2	0	2	1	0	0	0	0	0	0	0	0	0	0	0	0	0	0	0	0	0	0	0	0	0	0	0	0	0	0	0	0	0	0	0	0	0	0	0	0	0	0	0	0	0	1	0	0	0
ASV_1617	19	1	1	0	7	4	11	7	3	7	0	4	0	0	0	0	21	0	1	0	0	0	0	4	4	0	5	4	4	4	0	7	0	106	1	0	0	22	16	1	0	2	2	0	1	2	4	1	9
ASV_1618	0	1	1	1	2	1	0	0	0	5	0	0	0	0	0	0	0	0	0	25	8	2	9	5	0	7	4	2	0	5	0	1	0	0	0	1	0	0	8	0	6	25	10	6	7	15	16	17	12
ASV_1619	4	4	5	3	2	4	2	4	3	4	0	3	0	0	0	0	0	0	0	0	0	7	7	2	2	2	3	6	2	2	0	5	0	0	124	0	0	19	0	0	7	6	6	1	9	3	5	4	7
ASV_162	19	10	26	15	16	21	83	49	34	37	0	18	0	0	0	11	3	6	30	7	29	17	19	39	28	23	60	88	30	35	0	22	109	0	1	15	16	47	41	48	21	1	19	3	8	16	21	22	44
ASV_1620	0	0	0	0	0	0	0	0	0	0	0	0	0	0	0	0	0	0	0	0	0	0	0	0	0	0	0	0	0	0	0	0	0	0	0	0	0	0	0	0	0	0	0	0	0	0	0	0	0
ASV_1622	3	8	1	0	3	0	2	8	12	13	0	5	0	0	0	0	1	0	0	4	0	1	3	0	0	0	3	7	1	7	0	11	0	0	0	2	0	6	9	0	12	3	0	1	1	1	5	5	17
ASV_1623	0	0	15	12	3	3	0	1	3	2	0	4	0	0	0	0	0	7	0	17	67	28	11	7	7	3	6	10	11	13	0	20	0	0	0	0	12	0	6	38	4	13	1	3	0	2	1	1	6
ASV_1624	7	4	2	0	7	3	11	11	3	4	0	4	0	0	0	0	0	0	42	0	19	1	3	2	3	5	7	2	5	5	0	11	0	40	0	0	0	0	24	0	0	0	6	6	0	2	6	5	3
ASV_1625	0	12	9	6	2	3	7	4	4	3	0	7	0	0	0	36	5	0	0	15	1	9	13	10	7	7	2	5	1	10	0	3	8	0	30	0	0	0	21	12	8	4	4	3	4	6	4	9	4
ASV_1626	5	22	17	11	6	6	0	4	5	2	0	5	72	0	107	0	0	0	0	26	0	0	0	0	0	0	0	0	0	0	0	0	0	0	0	0	0	0	0	0	0	3	3	0	0	1	0	0	0
ASV_1627	7	10	15	10	10	3	6	0	2	1	0	5	0	0	0	0	0	6	8	1	12	17	10	7	10	12	2	10	5	9	0	10	0	0	0	66	0	0	25	20	0	6	9	4	4	9	4	2	1
ASV_1628	0	2	0	2	5	7	3	6	2	7	0	7	0	31	0	0	0	0	40	0	1	2	3	3	6	3	22	1	1	5	0	2	0	0	0	0	0	0	1	0	0	1	2	2	8	1	8	5	5
ASV_1629	0	0	2	1	2	0	0	0	0	0	0	0	0	0	0	0	0	0	0	0	1	3	2	2	2	2	0	1	0	1	0	1	2	2	0	4	1	1	0	3	0	0	3	1	1	3	0	2	0
ASV_163	88	22	59	42	46	23	79	66	43	42	89	44	19	113	124	47	40	13	40	40	160	35	64	82	66	65	80	70	70	43	53	39	140	0	0	24	2	17	8	37	15	31	46	42	50	47	77	52	42
ASV_1630	7	5	2	4	5	3	7	9	3	6	0	3	0	0	0	0	3	0	0	5	6	3	14	7	8	24	11	24	6	9	0	4	28	1	0	34	0	3	1	7	6	1	5	2	2	2	3	3	1
ASV_1631	0	2	7	12	5	6	2	13	2	4	0	2	0	11	0	0	4	0	18	4	2	5	5	2	5	3	3	3	3	11	0	6	0	0	0	0	3	0	0	0	0	5	2	2	2	9	5	4	4
ASV_1633	0	0	1	2	0	0	0	4	5	3	0	2	0	0	0	0	0	0	0	0	0	0	4	4	2	4	4	12	1	6	0	4	295	1	0	0	70	0	0	0	0	5	1	0	0	0	1	2	2
ASV_1634	8	8	11	3	7	9	12	9	14	7	0	5	0	0	55	0	11	0	16	31	0	0	17	2	4	2	2	14	4	3	0	7	0	0	0	0	0	48	0	29	6	2	3	2	4	9	5	1	8
ASV_1635	0	2	0	0	0	0	0	0	2	2	0	2	0	0	0	0	0	0	0	5	11	4	2	0	2	0	0	0	0	1	0	0	0	0	0	0	0	0	8	0	0	0	1	1	0	0	1	0	1
ASV_1636	0	5	3	4	2	4	4	3	4	2	0	6	0	0	8	0	0	0	8	0	0	10	6	7	8	3	6	8	1	6	0	7	0	0	0	0	0	24	4	0	10	2	1	3	2	2	11	3	7
ASV_1637	0	4	4	4	5	2	1	0	0	4	0	2	0	79	0	0	0	0	0	27	0	0	5	9	6	3	5	0	6	2	159	2	0	0	0	0	0	0	0	0	0	1	3	2	5	6	0	2	4
ASV_1638	0	1	2	1	5	2	19	20	5	1	0	4	0	0	0	0	0	0	0	0	0	10	8	7	4	2	8	13	4	3	0	8	134	0	65	0	0	11	0	0	5	0	3	0	1	2	2	1	12
ASV_1639	0	2	7	1	5	5	18	15	10	9	0	1	0	0	0	0	0	0	0	0	2	15	8	8	5	5	20	11	9	18	0	14	0	0	0	42	0	0	0	0	2	0	1	3	3	4	1	9	4
ASV_164	242	158	233	164	122	118	145	136	132	93	167	114	107	33	48	139	107	35	154	94	137	260	215	247	243	219	158	203	121	126	0	179	395	280	298	271	85	115	162	213	206	208	119	132	140	146	145	84	121
ASV_1640	0	3	5	2	3	3	3	6	1	1	0	5	0	0	0	51	0	32	0	0	0	3	2	3	5	6	8	15	6	5	0	0	0	0	0	0	0	0	0	36	11	8	2	5	9	8	19	5	7
ASV_1641	0	9	3	7	1	1	3	1	4	0	0	1	0	0	0	0	0	0	5	0	0	2	3	1	6	2	3	6	1	0	0	5	0	0	0	68	0	0	0	0	8	3	1	7	0	2	6	2	2
ASV_1642	0	0	1	0	0	0	4	0	0	0	0	0	0	0	0	0	0	0	16	0	0	0	0	0	0	0	0	0	3	0	0	0	0	0	0	0	0	0	0	0	0	0	0	0	0	0	0	0	0
ASV_1643	0	0	5	5	3	4	7	9	4	2	0	5	16	0	0	0	0	0	0	3	2	0	2	2	8	5	6	8	3	4	0	7	2	0	0	0	0	0	0	0	0	1	10	2	5	6	9	1	5
ASV_1644	16	0	3	2	5	9	12	14	2	9	0	4	0	0	0	0	22	0	0	0	0	13	0	4	3	0	6	21	5	12	0	7	0	0	0	0	0	12	15	0	11	1	3	2	5	3	5	9	9
ASV_1645	0	0	0	1	2	3	1	6	10	0	0	1	0	0	0	0	0	0	0	0	23	0	1	0	3	0	4	2	4	0	0	1	0	0	0	0	0	0	0	0	25	0	0	1	0	2	0	3	0
ASV_1646	0	10	9	9	3	3	5	1	7	11	0	5	0	0	0	0	7	13	26	0	9	2	9	16	12	20	6	8	3	7	0	17	0	0	0	18	0	10	0	0	7	7	4	9	4	3	6	1	4
ASV_1647	0	0	0	0	0	0	0	0	0	0	0	0	0	0	0	0	0	0	0	0	0	0	0	0	0	0	0	0	0	0	0	0	0	0	0	0	0	0	0	0	0	0	0	0	0	0	0	0	0
ASV_1648	0	7	0	10	1	5	5	3	2	0	0	4	0	0	0	0	0	2	1	3	0	0	5	2	0	2	2	5	2	0	0	2	0	0	0	0	0	0	0	5	0	2	0	1	1	0	0	0	0
ASV_1649	0	5	2	1	1	0	3	1	2	0	0	2	0	5	0	0	0	0	1	2	0	4	3	2	0	3	0	0	2	0	0	2	0	0	0	0	0	0	2	18	8	1	3	0	0	2	0	0	0
ASV_165	87	120	200	163	112	66	156	184	171	148	171	105	304	39	164	71	89	240	114	143	206	175	182	261	226	206	206	325	298	212	1	222	136	5	111	205	132	177	199	72	91	136	124	126	99	153	218	178	197
ASV_1650	6	0	0	0	0	0	0	0	0	0	0	0	0	0	0	0	0	8	0	0	0	0	0	1	0	0	0	0	0	1	0	0	2	0	0	1	1	0	1	0	0	1	1	0	1	3	0	0	2
ASV_1652	0	2	2	3	1	1	1	0	0	1	0	2	0	0	0	0	0	8	0	10	1	18	5	13	13	8	4	4	7	6	0	6	0	0	0	0	0	0	4	20	8	6	3	1	3	5	2	1	4
ASV_1653	0	1	6	2	2	0	14	12	25	13	0	6	0	0	0	0	0	0	32	0	19	11	5	9	12	2	27	22	17	11	0	20	0	0	0	0	0	0	17	22	6	2	3	2	4	4	10	12	33
ASV_1656	15	2	0	7	5	2	11	2	12	5	0	4	0	56	0	0	0	0	0	0	7	2	3	1	6	9	5	2	2	2	0	5	0	0	0	8	0	0	0	0	0	0	1	0	2	0	2	0	0
ASV_1657	0	3	4	1	0	3	1	2	4	5	0	0	0	0	0	0	0	0	0	1	0	0	0	3	1	2	1	6	2	2	0	6	0	0	0	0	0	0	0	0	0	3	2	5	3	6	5	1	4
ASV_1658	0	5	1	1	1	2	1	4	2	0	0	3	0	0	0	12	38	4	0	0	0	0	4	3	6	0	0	7	0	3	0	4	0	0	0	0	0	0	0	0	0	2	1	4	3	1	5	5	0
ASV_1659	0	0	0	0	0	0	0	0	0	0	0	0	0	0	0	0	0	0	0	0	0	0	0	0	0	0	0	0	0	3	0	0	0	0	0	0	0	0	0	0	5	3	0	0	1	0	0	0	0
ASV_166	0	0	1	0	0	0	1	0	0	0	1	0	0	0	0	0	1	0	0	0	0	0	0	0	0	0	0	0	0	0	0	0	0	0	0	0	0	0	0	0	0	0	0	0	0	0	0	0	0
ASV_1660	6	4	5	4	3	4	11	12	1	5	2	5	0	0	0	0	0	0	0	0	0	4	3	3	8	13	7	8	5	5	0	2	2	0	0	48	0	0	0	12	10	0	1	0	1	0	3	5	3
ASV_1661	5	11	17	22	5	4	13	6	7	7	0	12	0	23	0	0	34	0	4	3	0	7	5	1	4	4	0	0	0	1	0	3	0	0	0	0	1	0	0	0	12	8	0	3	2	10	0	0	2
ASV_1662	6	0	3	1	1	1	7	5	0	4	0	0	0	0	9	0	0	0	0	7	6	3	4	3	8	2	1	5	4	9	0	2	0	0	0	0	0	0	0	5	4	0	3	3	2	4	3	4	4
ASV_1663	3	0	3	3	3	5	10	0	1	2	0	3	0	0	0	0	12	1	0	4	0	0	3	5	1	2	9	11	1	5	0	4	0	116	0	12	0	0	0	0	1	1	2	1	4	1	2	3	5
ASV_1664	0	3	2	4	7	3	3	1	3	4	0	1	0	0	0	0	0	0	14	0	0	0	8	3	0	9	3	1	0	0	239	0	0	0	0	0	0	11	0	0	11	3	1	3	2	1	2	3	3
ASV_1665	1	20	8	11	5	1	2	4	3	6	0	6	0	0	0	0	0	0	0	13	0	1	8	15	11	9	3	3	1	2	0	2	0	0	0	0	0	0	0	0	0	2	2	4	4	12	3	5	6
ASV_1666	0	3	3	1	0	2	4	5	2	7	66	4	0	0	0	0	0	0	0	0	0	0	3	3	2	3	11	8	1	1	0	10	0	0	0	0	0	55	10	0	6	0	0	0	1	1	0	0	2
ASV_1667	0	8	9	7	4	7	2	6	0	1	0	2	0	0	0	0	0	43	6	0	0	1	7	8	7	5	15	6	10	10	0	4	0	0	1	0	0	0	0	7	0	5	5	2	4	1	2	0	0
ASV_1668	0	8	10	1	5	6	22	10	8	10	0	1	0	0	15	0	0	0	0	0	9	9	4	6	1	23	16	15	3	8	0	4	0	0	0	0	0	0	0	0	10	10	4	1	2	0	8	4	13
ASV_1669	0	0	0	0	0	0	0	0	0	0	0	0	0	0	0	0	0	0	0	0	0	0	0	0	0	0	0	0	0	0	0	0	0	0	0	0	0	0	0	0	0	0	0	0	0	0	0	0	0
ASV_167	0	0	2	0	0	0	1	2	3	0	0	0	1	0	0	0	0	0	0	0	2	0	2	0	3	0	1	0	1	2	0	1	0	0	0	0	3	0	0	0	0	0	1	0	0	0	0	0	3
ASV_1670	0	0	0	0	0	0	0	0	0	0	0	0	0	0	0	0	0	0	19	0	0	0	0	0	0	0	0	0	0	0	0	0	0	229	0	89	0	0	61	0	0	0	0	0	0	0	0	0	0
ASV_1671	0	0	0	0	0	0	0	0	0	0	0	0	0	0	0	0	0	0	0	0	0	0	0	0	1	0	0	0	0	0	0	0	0	0	0	0	0	1	0	0	0	0	1	0	0	0	0	0	0
ASV_1672	0	11	5	2	10	11	10	14	5	5	0	9	0	0	0	0	0	19	3	0	0	20	12	7	4	11	28	20	3	15	0	10	0	0	0	0	0	0	0	44	0	3	2	3	1	1	5	3	2
ASV_1673	0	0	0	0	0	0	0	0	0	0	0	0	0	0	0	0	0	0	0	0	0	0	0	0	0	0	1	0	0	1	0	0	0	0	0	0	0	0	0	0	0	0	0	0	0	0	0	0	0
ASV_1674	15	11	5	2	6	9	12	16	10	4	0	4	0	0	0	0	15	4	7	1	1	5	5	8	9	9	20	15	7	13	0	9	0	0	0	0	3	3	5	5	8	1	4	4	0	4	4	7	11
ASV_1675	1	2	4	2	2	1	2	0	2	5	0	5	0	0	0	0	0	12	24	7	35	15	4	0	3	0	3	3	6	9	0	0	21	0	0	23	3	25	46	3	10	4	0	1	1	1	4	4	5
ASV_1677	1	16	19	6	6	7	3	8	3	4	0	5	0	0	0	0	0	6	0	0	37	15	9	12	4	7	5	3	5	1	0	5	0	0	0	69	0	0	0	14	0	4	5	3	0	4	0	3	0
ASV_1678	0	2	0	0	1	0	0	0	0	0	0	0	0	0	0	0	0	0	0	0	0	0	0	0	0	1	0	0	1	0	0	0	0	0	0	0	0	0	0	3	0	0	0	0	0	0	0	0	0
ASV_1679	0	1	1	3	7	4	13	8	7	14	0	1	0	0	0	0	0	0	0	5	0	1	6	15	8	12	14	10	8	9	0	7	0	0	0	0	0	0	0	35	6	2	2	0	2	2	4	3	5
ASV_168	147	228	244	187	124	117	182	154	173	187	0	154	207	40	64	157	119	126	263	185	225	127	252	265	253	215	149	195	174	226	1	220	0	0	78	77	139	128	139	696	59	54	61	66	54	74	47	21	47
ASV_1680	0	0	1	4	2	1	3	3	4	4	0	1	0	0	0	0	5	0	12	2	0	3	6	6	3	5	3	12	0	3	0	2	0	1	0	0	0	0	15	4	0	1	4	9	5	1	1	2	9
ASV_1681	0	0	3	1	1	1	3	5	3	0	0	1	1	0	0	0	0	0	0	0	0	0	13	4	13	8	1	1	5	8	0	4	0	0	0	0	0	71	0	0	6	3	4	4	2	11	3	1	8
ASV_1682	1	2	2	4	0	1	6	11	3	7	0	3	0	0	0	0	0	17	8	0	30	0	6	6	11	8	6	20	5	8	0	3	0	0	0	34	0	0	0	14	8	2	2	2	0	2	2	3	3
ASV_1683	0	0	0	0	0	0	0	0	0	0	0	0	0	0	0	0	0	0	0	0	0	0	0	0	0	0	0	0	0	0	0	0	0	0	0	0	0	0	0	0	0	0	0	0	0	0	0	0	0
ASV_1684	0	4	6	3	4	0	5	7	4	0	0	5	0	0	0	0	0	0	13	0	7	0	0	2	8	4	16	8	0	6	0	4	0	0	0	0	0	0	0	0	4	2	5	3	1	2	7	1	8
ASV_1685	0	0	0	0	0	0	0	0	0	0	0	0	0	0	0	0	0	0	0	0	0	0	0	0	0	0	0	0	0	0	0	0	0	0	1	0	0	0	0	0	0	0	0	0	0	0	0	0	0
ASV_1686	23	5	0	10	1	3	5	5	7	2	0	2	0	0	0	0	0	0	13	22	0	0	1	5	11	12	1	10	4	3	0	0	48	0	0	0	0	16	0	0	0	2	2	0	9	10	5	9	4
ASV_1687	59	14	18	6	12	7	19	9	7	6	0	7	0	0	0	46	0	0	14	10	0	0	5	3	1	1	1	2	0	0	0	0	1	0	0	0	0	0	0	0	0	7	3	6	4	11	5	6	12
ASV_1688	0	0	3	5	7	1	5	5	5	5	0	3	0	0	0	0	0	0	0	0	22	10	10	7	6	6	0	6	11	8	0	11	0	0	0	0	8	0	0	0	14	4	4	3	6	4	19	4	10
ASV_1689	0	0	0	0	2	0	5	5	1	3	0	1	0	0	0	0	0	0	0	0	0	4	1	6	0	3	1	2	1	1	0	1	1	0	0	0	0	0	2	58	2	10	3	1	1	1	7	0	4
ASV_169	111	182	188	172	173	112	164	171	122	129	146	133	9	173	49	0	62	178	78	99	95	82	139	163	138	137	104	132	78	73	0	134	0	376	149	0	222	65	166	108	94	83	128	141	130	161	148	83	120
ASV_1691	16	16	27	27	18	11	5	9	12	11	41	19	0	0	0	9	8	25	0	10	7	4	3	16	20	8	2	2	0	2	0	7	0	0	0	0	18	0	7	0	0	0	0	0	1	0	1	0	0
ASV_1692	0	6	6	1	1	1	7	12	8	7	0	2	0	0	0	0	6	0	0	0	25	6	3	7	1	5	9	18	8	10	0	11	26	0	0	0	0	0	0	15	0	3	0	1	0	0	1	0	3
ASV_1693	7	3	3	7	5	7	8	6	4	5	0	12	0	0	0	0	5	14	0	0	10	0	5	11	7	4	5	18	9	10	0	1	0	0	0	0	0	5	0	0	0	2	5	0	4	7	2	3	4
ASV_1694	5	0	0	0	0	1	0	1	3	0	0	0	0	0	0	0	0	0	0	0	2	8	4	4	1	3	3	9	1	1	0	1	0	0	0	15	0	0	0	0	0	0	0	1	4	0	0	0	1
ASV_1695	0	1	4	0	0	4	4	3	0	0	0	1	0	0	0	0	0	0	0	0	5	14	5	5	5	2	7	3	2	5	0	8	0	0	0	0	0	0	11	22	0	2	0	2	2	1	3	2	8
ASV_1696	0	0	0	0	0	0	0	0	0	0	0	0	0	0	0	0	0	0	0	0	0	0	0	0	0	0	0	0	0	0	0	0	0	0	0	0	0	0	0	0	0	0	0	0	0	0	0	0	0
ASV_1697	3	4	4	6	2	4	0	3	1	2	0	3	0	0	0	0	0	0	0	4	0	1	4	4	3	11	2	7	1	4	0	1	0	0	0	0	14	14	0	0	0	2	2	0	4	0	4	3	1
ASV_1698	3	0	5	5	3	2	11	8	4	1	0	2	0	0	0	0	0	7	0	0	12	1	6	10	7	14	7	9	4	2	0	3	0	0	47	51	0	0	0	93	0	0	8	4	3	3	5	0	1
ASV_1699	0	2	3	0	2	0	1	3	11	10	0	1	0	1	0	2	0	0	2	7	10	2	6	3	5	0	8	3	13	15	0	6	1	0	2	0	2	2	6	10	3	4	3	0	0	0	2	3	11
ASV_17	991	1169	1409	1124	976	791	1696	2019	2039	1551	409	1154	502	727	1201	857	745	1247	851	1062	1406	1071	1354	1439	1445	1404	1917	3016	2036	2269	264	1525	1581	789	1368	1658	956	1336	1521	1477	826	914	768	784	728	1071	1635	1188	1869
ASV_170	174	189	207	207	129	107	203	211	186	119	0	154	0	29	58	213	76	162	122	114	219	150	216	262	218	222	182	279	198	142	65	162	21	93	444	394	84	192	276	168	65	152	120	123	149	181	228	124	160
ASV_1700	0	0	0	0	0	0	0	0	0	0	0	0	0	0	0	0	0	0	0	0	0	0	0	0	0	0	0	0	0	0	0	0	0	0	0	0	0	0	0	0	0	0	0	0	0	0	0	0	0
ASV_1701	0	0	2	0	1	0	0	4	0	0	0	0	0	0	0	0	0	8	0	0	7	14	0	2	3	1	1	0	1	1	0	0	0	0	0	0	18	43	3	66	15	6	5	1	0	0	0	1	1
ASV_1702	3	0	1	0	2	2	0	0	0	2	0	0	0	0	0	0	0	0	11	0	6	0	0	0	0	0	2	2	0	6	0	0	0	0	0	0	0	0	0	0	0	0	1	0	0	0	0	0	0
ASV_1703	0	0	0	0	0	0	0	0	0	0	4	1	0	62	0	0	0	1	0	0	0	0	0	0	0	0	0	1	0	0	0	3	0	0	0	0	0	0	0	0	0	0	0	0	0	0	0	0	0
ASV_1704	1	9	8	4	3	6	12	7	1	1	21	3	0	0	2	0	0	0	0	0	0	1	2	5	1	8	8	8	1	3	0	11	0	0	0	0	0	13	0	18	3	7	7	1	2	1	3	2	0
ASV_1705	3	8	4	4	4	7	14	9	8	5	0	1	0	0	0	0	0	0	0	14	24	6	9	3	6	11	5	2	5	4	0	8	0	0	0	16	0	9	12	0	1	0	1	3	2	4	1	0	6
ASV_1707	4	1	8	4	11	10	10	8	9	4	0	5	0	0	0	0	0	14	0	0	0	4	9	3	7	7	9	15	5	0	0	1	0	0	0	0	0	0	21	0	2	0	4	0	4	6	9	6	2
ASV_1708	21	5	3	0	0	0	2	1	5	4	0	2	0	0	45	0	16	9	1	7	42	26	0	5	4	0	0	4	5	4	0	10	0	0	0	55	0	4	16	0	18	8	1	0	1	3	9	3	4
ASV_1709	0	0	0	0	0	0	0	0	0	0	0	0	0	0	0	0	0	0	0	0	0	0	0	0	0	0	0	1	0	0	0	0	1	0	0	0	0	0	0	0	0	0	0	0	0	0	0	0	0
ASV_171	2	10	7	7	1	0	2	7	15	2	0	7	0	5	0	3	10	1	1	1	2	2	18	4	5	0	3	1	12	10	0	5	0	0	12	0	0	0	2	7	10	18	14	5	2	1	4	2	5
ASV_1711	0	0	1	0	7	3	1	3	3	2	0	3	0	0	0	51	0	22	14	0	0	3	8	0	2	0	5	11	2	5	0	2	0	0	0	0	0	0	0	0	0	3	1	1	1	2	1	2	5
ASV_1712	0	3	0	0	0	1	2	8	5	11	0	4	0	0	74	0	0	0	4	1	0	10	3	1	4	2	3	15	10	4	0	7	39	0	0	13	0	0	1	9	4	2	1	0	3	1	11	8	14
ASV_1713	2	2	5	2	2	3	1	7	7	6	0	4	0	0	0	0	0	0	5	2	0	0	3	3	9	5	7	7	5	4	0	9	0	79	0	9	0	0	11	0	5	6	0	3	5	6	10	4	10
ASV_1714	0	0	7	9	5	3	4	3	1	4	0	5	0	0	0	0	0	2	0	0	23	10	27	18	11	13	14	18	12	10	0	9	0	0	0	0	17	6	26	62	1	5	1	2	2	5	6	3	0
ASV_1715	0	0	3	0	0	0	0	0	0	0	0	0	0	0	0	0	0	0	0	0	0	0	0	0	0	0	0	0	0	3	0	0	0	0	0	0	0	0	0	0	0	0	0	0	0	0	0	0	0
ASV_1716	1	5	5	1	10	6	1	4	3	2	0	2	0	0	0	2	8	12	0	0	1	15	4	1	1	4	1	4	2	3	0	0	0	0	0	0	12	7	7	0	0	0	0	0	0	0	0	0	0
ASV_1718	10	0	2	7	3	7	12	11	10	2	0	3	0	0	0	0	0	0	0	0	7	0	3	13	5	8	15	4	6	4	0	8	0	0	0	0	0	0	0	0	0	0	1	2	6	8	6	4	19
ASV_1719	0	5	7	2	3	0	5	11	9	6	0	7	4	2	0	2	2	4	1	3	4	13	12	9	8	0	4	11	15	21	0	5	10	0	1	6	9	2	8	21	2	5	1	4	0	1	1	5	10
ASV_172	221	243	219	160	159	111	118	126	94	98	41	114	154	24	88	176	238	148	232	126	290	171	163	183	146	164	130	140	57	98	0	97	122	1	16	42	45	92	109	59	261	293	216	195	196	195	169	102	149
ASV_1720	0	5	2	4	2	1	2	1	3	1	0	1	0	0	0	0	0	6	0	0	22	7	0	4	11	4	2	2	2	7	0	5	0	0	0	0	1	0	0	4	0	15	2	1	2	4	2	2	1
ASV_1721	4	6	5	5	1	4	13	11	5	13	0	1	0	0	0	0	0	0	0	10	0	5	2	1	3	1	2	4	4	2	0	3	0	0	0	0	0	8	0	0	0	10	0	2	2	4	2	1	6
ASV_1722	21	2	10	19	7	1	9	11	3	9	0	4	0	10	0	0	31	0	0	0	0	2	2	2	9	0	8	3	8	9	0	5	0	0	0	0	0	16	0	0	0	3	0	3	0	1	5	4	8
ASV_1723	10	3	6	5	2	0	2	2	2	3	0	2	0	0	0	12	0	7	32	7	6	0	1	1	5	0	3	1	3	0	0	6	63	0	0	0	0	0	1	6	7	11	10	3	3	8	4	8	8
ASV_1724	0	0	4	2	1	5	19	5	3	3	0	2	0	0	0	0	4	19	11	0	21	0	4	6	11	11	11	9	13	3	0	7	0	0	0	0	0	30	1	0	0	0	1	3	2	1	8	0	10
ASV_1725	0	1	4	2	1	0	5	2	1	1	0	0	0	5	0	33	0	0	0	0	6	0	0	6	3	0	4	6	0	0	0	16	0	0	103	0	14	23	0	0	0	3	5	2	1	4	2	3	3
ASV_1726	2	0	1	1	0	0	2	0	0	0	0	0	0	1	0	0	0	1	1	1	0	0	0	0	0	0	0	0	0	0	0	1	0	0	0	0	0	0	0	0	0	1	0	0	1	2	0	1	0
ASV_1727	0	8	4	4	0	1	0	0	4	1	0	1	0	0	0	0	0	0	0	11	5	25	36	23	27	24	22	15	15	8	0	13	1	3	19	0	14	2	3	0	0	0	1	0	0	0	0	0	1
ASV_1728	0	0	0	0	0	0	0	0	0	0	0	0	0	0	0	0	0	0	0	0	0	0	0	0	0	0	0	0	0	0	0	0	0	0	0	0	0	0	0	0	0	0	0	0	0	0	0	0	0
ASV_1729	0	0	8	4	4	3	4	19	4	4	0	2	0	0	0	0	0	0	0	18	1	5	0	7	3	6	5	12	5	2	0	7	0	0	0	97	9	0	0	0	2	1	0	1	0	0	0	2	4
ASV_173	93	135	158	135	111	93	79	82	58	52	13	64	47	2	36	65	42	27	115	80	68	133	146	174	173	178	130	125	70	92	3	160	90	0	190	191	122	68	97	201	42	66	86	90	131	123	80	32	58
ASV_1730	0	0	1	1	2	5	7	5	4	7	1	3	44	7	0	0	0	0	0	15	7	4	4	4	3	3	4	11	11	8	0	8	0	0	0	0	0	0	1	0	1	0	1	2	3	10	6	7	5
ASV_1731	0	0	0	0	0	0	0	0	0	0	0	0	0	0	0	0	0	0	0	0	0	0	0	0	0	0	0	0	0	0	0	0	0	0	0	0	0	0	0	0	0	0	0	0	0	0	0	0	0
ASV_1732	8	3	6	5	10	3	7	5	2	3	9	5	0	39	0	11	0	0	0	4	5	6	7	7	7	4	10	11	3	10	0	9	0	0	0	0	15	0	0	5	0	1	5	0	1	6	7	1	1
ASV_1733	0	8	8	1	4	2	4	12	6	0	0	6	0	0	0	0	0	0	0	6	13	1	4	3	6	2	7	7	4	9	0	5	0	92	0	0	0	0	44	2	0	2	7	2	0	2	3	3	2
ASV_1734	0	0	2	0	0	0	0	0	0	0	0	0	0	0	0	0	0	0	18	13	0	0	0	0	0	0	0	0	0	0	0	0	0	0	0	0	0	0	0	0	0	0	0	0	0	1	2	0	1
ASV_1735	16	6	9	3	3	0	3	8	3	7	10	4	0	0	0	3	0	0	27	1	16	12	3	4	0	4	2	11	4	4	0	6	0	0	0	18	0	2	27	19	1	4	3	3	5	0	1	2	6
ASV_1736	1	0	3	1	0	0	1	4	0	0	0	0	0	140	0	0	0	0	0	40	5	2	1	2	2	1	0	0	0	4	0	0	0	0	0	0	16	11	11	17	0	20	2	2	3	2	2	2	0
ASV_1737	0	10	1	1	1	2	1	1	5	0	0	1	0	0	0	0	0	0	1	13	22	3	10	16	12	4	8	8	4	7	0	10	0	15	0	0	18	10	1	8	1	7	10	7	9	10	7	2	8
ASV_1738	0	0	2	1	1	1	0	2	2	5	0	1	0	0	0	0	0	27	0	0	1	4	0	0	6	5	0	6	1	1	0	2	0	0	0	0	0	0	0	0	4	0	1	1	0	2	2	0	0
ASV_1739	0	0	0	0	0	0	0	0	0	0	0	0	0	0	0	0	0	0	0	0	0	0	0	0	1	1	0	0	0	3	0	1	0	0	0	0	0	0	0	0	0	0	0	0	0	0	0	0	0
ASV_174	102	170	187	145	143	82	82	76	44	70	153	75	80	0	150	70	237	191	114	96	201	181	185	222	237	176	67	93	67	83	0	120	17	0	181	96	133	220	144	273	97	120	112	87	112	106	74	35	51
ASV_1740	10	0	1	3	0	0	0	6	3	1	0	2	0	0	0	0	0	7	35	1	0	9	3	6	4	6	5	12	13	2	0	9	0	0	0	0	0	0	0	4	13	17	3	1	2	2	8	6	8
ASV_1741	3	7	7	10	5	0	2	5	6	9	0	3	0	0	0	9	1	23	3	0	9	3	1	7	6	1	1	10	11	20	0	11	0	1	0	7	0	5	3	4	16	12	7	6	5	2	9	8	17
ASV_1742	7	0	2	2	2	2	7	4	8	2	0	5	0	0	0	0	0	2	5	16	3	1	0	3	8	4	6	4	8	6	0	3	0	0	52	0	10	0	31	0	2	1	4	4	5	10	1	6	1
ASV_1743	17	22	9	7	5	6	6	6	5	2	0	5	0	0	0	14	0	0	0	0	0	0	2	5	4	9	1	4	2	0	0	2	1	0	0	0	0	0	0	0	0	2	3	3	4	1	2	1	1
ASV_1744	12	3	3	4	2	2	4	2	3	0	0	2	0	0	0	3	0	18	0	8	35	17	4	3	6	10	11	13	3	1	0	5	0	0	0	0	0	0	0	3	0	13	4	4	8	1	6	0	5
ASV_1745	6	4	5	7	1	1	1	5	2	4	0	3	0	0	0	3	0	3	2	0	7	0	5	0	0	0	0	0	0	2	0	1	0	0	0	0	0	2	8	0	0	5	2	0	1	0	2	2	3
ASV_1746	0	4	4	6	3	0	2	2	1	3	0	2	0	0	0	29	0	0	3	0	27	4	19	8	2	8	1	0	3	5	0	2	0	0	0	0	0	0	0	16	0	0	1	0	0	0	0	0	0
ASV_1747	0	5	4	2	0	3	7	3	5	3	0	0	0	0	0	0	0	0	0	0	0	0	1	1	9	0	7	10	2	4	0	5	0	0	0	0	4	0	0	0	0	0	0	2	0	2	4	2	1
ASV_1748	0	0	0	0	0	0	0	0	1	0	0	0	0	0	0	0	0	0	0	0	0	0	0	0	0	0	0	0	0	0	0	0	0	0	0	0	0	0	0	0	0	0	0	0	0	0	0	0	0
ASV_1749	16	2	7	3	1	3	4	5	6	1	0	4	0	0	0	0	14	2	0	0	20	12	8	7	6	3	6	5	7	4	0	3	0	0	0	0	0	0	1	14	0	1	0	1	1	1	7	3	2
ASV_175	13	109	158	130	97	70	77	97	119	128	67	86	7	0	23	3	34	12	39	60	232	110	192	279	252	194	153	176	155	238	1	204	85	175	65	171	35	245	195	16	85	102	151	140	152	182	177	109	115
ASV_1750	0	0	4	0	1	0	1	0	0	0	0	0	0	0	0	0	0	0	8	0	12	0	2	0	0	0	0	1	0	4	0	2	0	0	0	0	0	0	0	1	0	0	0	0	1	3	1	1	3
ASV_1751	17	13	10	5	8	6	2	6	5	6	0	3	0	0	0	0	0	0	0	34	0	0	11	15	6	4	4	4	1	10	0	1	0	0	0	0	0	0	0	55	15	18	1	6	2	2	4	2	2
ASV_1752	0	0	2	2	3	4	3	2	6	0	96	2	0	0	0	0	6	0	0	10	0	2	5	3	3	5	6	10	5	5	0	5	7	0	6	0	17	10	0	1	0	5	3	2	2	3	0	2	2
ASV_1753	0	0	0	0	0	0	0	0	0	0	0	0	0	0	0	0	0	0	0	0	0	0	0	0	0	0	0	0	0	0	0	0	0	0	0	0	0	0	0	0	0	0	0	0	0	0	0	0	0
ASV_1754	0	0	1	0	0	0	2	0	1	0	0	2	0	0	0	0	0	0	0	0	0	0	0	0	0	0	0	0	0	0	0	1	0	0	0	0	0	0	0	0	0	0	0	0	0	0	0	0	0
ASV_1755	5	11	4	5	1	3	0	1	4	3	0	0	0	0	0	18	0	2	10	6	32	18	11	19	9	15	1	5	5	10	0	10	0	0	0	45	6	6	0	0	1	13	6	2	3	3	2	2	5
ASV_1757	0	4	7	8	5	8	11	5	3	6	0	7	0	0	0	1	0	0	4	10	5	1	0	6	11	5	2	12	4	7	0	6	0	0	6	1	6	0	1	15	1	3	5	3	5	10	8	2	2
ASV_1758	0	0	0	0	0	0	0	0	0	0	0	0	0	0	0	0	0	0	0	0	0	0	0	0	0	0	0	0	0	0	0	0	0	0	0	0	0	0	0	0	0	0	0	0	0	0	0	0	0
ASV_1759	0	0	0	1	1	0	0	3	1	0	0	0	0	0	227	0	14	0	0	0	0	10	2	2	2	0	8	8	4	1	0	5	0	0	0	0	0	18	17	0	0	0	4	0	2	1	2	2	6
ASV_176	89	109	138	108	127	100	141	132	74	98	0	91	192	41	138	79	83	112	90	95	217	102	116	166	138	175	187	211	85	96	0	123	75	2	54	185	38	203	164	190	92	87	91	106	85	119	129	74	124
ASV_1760	0	0	0	0	0	0	0	0	0	0	0	0	0	0	0	0	0	0	0	0	0	0	0	0	0	0	0	0	0	0	0	0	0	0	0	0	0	1	0	0	0	0	0	0	0	0	0	0	0
ASV_1761	0	0	0	0	0	0	0	0	0	0	0	0	0	0	0	0	0	0	0	0	1	2	0	0	0	0	1	1	2	2	1	0	0	1	0	0	0	0	0	1	1	1	0	0	1	0	1	0	0
ASV_1762	0	0	0	3	0	3	2	3	4	4	0	1	0	0	0	0	0	0	0	0	0	0	4	1	0	7	0	3	0	2	0	2	0	0	0	16	0	2	0	0	15	0	2	2	3	6	1	3	4
ASV_1764	0	10	1	0	1	0	4	6	0	4	0	3	0	0	0	0	0	0	0	0	17	14	0	2	2	2	5	4	0	1	0	2	208	0	0	0	0	23	0	0	6	0	0	1	0	1	1	1	1
ASV_1765	0	12	3	2	0	0	3	3	4	8	0	3	0	0	0	0	14	0	6	0	21	1	3	3	1	12	22	10	2	4	0	3	0	0	103	0	0	0	0	0	0	0	1	2	3	2	4	1	4
ASV_1766	0	1	1	1	0	0	0	1	1	2	0	0	0	0	0	0	0	0	0	0	45	11	14	18	3	2	8	17	6	14	0	8	0	0	0	0	0	0	0	56	0	2	0	0	0	1	0	0	0
ASV_1767	0	11	7	7	5	9	4	1	3	4	0	3	0	0	0	0	7	23	0	0	21	0	17	9	15	10	8	0	6	2	1	4	0	0	0	0	0	0	0	98	0	0	6	7	6	5	2	3	0
ASV_1768	8	0	3	5	4	1	3	2	2	4	0	2	0	0	0	0	2	0	0	0	0	5	2	0	4	0	1	8	3	0	0	2	0	0	0	0	0	0	0	11	4	18	17	14	6	23	16	0	13
ASV_1769	0	9	5	1	5	4	6	5	4	4	0	1	0	0	0	0	0	0	25	0	1	0	5	11	7	0	9	10	4	1	0	5	0	18	37	0	0	0	0	0	2	1	4	5	5	8	8	6	7
ASV_177	115	142	164	165	106	61	142	209	171	109	216	127	263	17	21	386	71	91	143	108	151	149	132	165	180	138	156	296	199	155	0	103	2	40	216	204	98	298	214	207	132	146	113	118	129	167	263	176	235
ASV_1771	3	2	11	1	0	0	2	4	2	6	0	5	0	0	0	0	3	0	1	6	4	3	11	3	2	2	0	3	3	19	0	8	0	0	0	4	10	10	9	6	3	9	1	3	1	0	6	1	3
ASV_1772	3	8	5	1	0	2	0	3	14	11	0	7	0	0	0	0	0	4	2	9	1	6	3	2	2	1	1	13	7	8	0	8	0	0	0	0	0	0	7	0	1	4	0	1	2	2	3	11	12
ASV_1773	0	3	1	3	7	7	2	3	4	1	0	1	0	0	0	0	0	7	6	4	0	0	8	1	7	4	7	1	2	4	0	10	0	111	0	0	0	0	0	0	4	0	3	1	0	1	1	5	5
ASV_1774	0	6	2	10	0	0	9	8	11	8	0	4	0	0	0	27	0	0	0	0	0	6	3	2	5	8	8	11	9	14	0	10	0	0	0	26	17	8	0	0	0	4	3	0	0	1	5	3	14
ASV_1775	0	12	4	5	3	2	0	2	1	2	0	2	0	94	0	0	0	0	0	4	3	1	6	4	1	2	3	3	3	5	0	6	0	0	0	0	19	0	0	19	1	10	4	1	6	1	9	11	6
ASV_1776	3	14	8	0	2	7	11	10	0	11	0	5	0	0	0	8	9	0	0	0	19	3	6	4	10	10	16	18	2	8	0	6	0	0	0	86	0	0	2	1	0	0	6	1	2	5	8	3	3
ASV_1777	3	1	5	5	1	1	5	6	4	0	0	5	0	0	0	0	0	0	0	21	0	8	11	10	9	8	21	24	8	9	0	10	0	0	0	0	0	0	0	0	1	1	3	5	8	7	2	2	5
ASV_1778	6	2	3	2	3	0	5	1	3	3	0	0	0	0	0	0	0	8	1	1	6	11	6	2	8	0	3	4	17	9	0	10	8	6	0	0	1	0	4	4	0	12	4	4	1	0	1	1	1
ASV_1779	0	2	4	2	0	1	9	6	0	4	0	5	18	0	0	11	0	0	0	0	6	3	0	0	1	3	2	7	0	13	0	11	0	55	0	26	9	1	1	0	0	0	0	1	0	5	0	4	5
ASV_178	0	0	0	0	0	0	0	0	0	0	0	0	0	0	0	0	0	0	0	0	0	0	0	0	1	0	0	0	0	0	0	0	0	0	0	0	4	4	0	0	0	0	0	0	0	0	0	0	0
ASV_1780	0	0	0	0	1	0	1	6	0	2	0	0	0	0	5	1	2	0	0	0	2	0	2	0	0	2	2	1	2	1	0	2	0	0	39	0	0	0	0	1	1	3	0	0	2	1	0	0	1
ASV_1781	0	1	0	3	0	2	0	4	4	0	0	2	0	0	0	3	0	0	0	0	10	0	0	1	1	0	0	0	1	0	0	0	0	0	0	0	0	32	0	0	0	0	0	0	0	0	0	0	0
ASV_1782	1	5	0	3	3	0	3	3	0	1	0	0	0	0	0	0	7	38	0	0	14	0	0	6	5	4	3	4	0	5	0	2	0	0	0	24	0	0	0	0	0	1	1	2	1	3	0	2	2
ASV_1783	0	0	0	0	0	0	0	0	0	0	0	0	0	0	0	0	0	0	0	0	0	0	0	0	0	0	0	0	0	0	0	0	0	0	0	0	0	0	0	0	0	0	0	0	0	0	0	0	0
ASV_1784	32	8	7	3	8	1	4	7	3	2	0	3	87	0	0	0	16	13	14	9	0	0	0	3	7	1	2	0	2	4	0	0	0	0	33	3	0	4	11	0	2	4	5	0	0	0	3	1	9
ASV_1785	0	0	3	6	8	3	6	5	0	2	0	2	0	0	0	0	0	0	0	0	0	0	1	8	9	6	6	7	7	4	0	5	0	0	0	0	0	0	0	0	0	8	0	4	5	2	8	1	6
ASV_1786	0	8	2	4	7	2	1	0	2	5	0	0	0	0	138	0	0	0	0	0	3	1	5	9	4	0	8	2	3	4	0	0	0	0	1	0	0	0	0	0	0	1	4	1	2	7	7	0	0
ASV_1787	3	16	5	2	8	0	7	7	11	4	0	3	0	2	0	0	0	9	4	4	5	5	9	2	3	0	2	9	12	19	0	5	0	0	2	1	3	3	1	0	7	9	5	5	6	5	4	5	14
ASV_1788	0	0	1	0	0	0	0	0	0	0	0	0	0	0	0	0	0	0	0	0	0	0	0	0	0	0	0	0	1	0	0	0	0	0	0	0	0	0	0	0	0	1	0	1	0	1	0	0	0
ASV_1789	0	7	0	1	0	1	2	3	10	5	0	5	0	0	0	11	7	0	27	5	1	0	1	1	3	0	3	4	6	7	0	2	0	0	5	0	1	0	1	1	2	1	0	1	2	2	3	5	12
ASV_179	145	204	200	188	118	74	164	175	111	115	1	122	39	0	106	195	54	162	116	141	396	264	234	220	254	207	161	216	162	186	0	207	341	169	129	170	183	146	111	158	186	118	111	124	142	175	147	85	162
ASV_1790	4	1	1	4	5	2	1	5	1	2	0	1	0	0	0	0	0	0	11	0	7	0	7	2	8	13	9	2	2	7	0	4	0	0	0	85	0	0	0	69	26	3	3	1	2	1	3	0	4
ASV_1792	28	4	11	11	3	4	6	2	2	5	0	3	0	0	0	0	0	0	7	2	15	11	12	17	8	6	7	3	2	7	0	2	5	0	0	0	4	7	0	0	2	2	1	1	3	0	0	0	2
ASV_1793	6	8	2	7	2	0	2	8	4	1	0	7	68	0	0	0	0	0	0	0	10	6	0	1	8	1	13	3	5	7	0	1	0	0	0	0	0	0	0	0	26	0	2	1	1	1	3	2	6
ASV_1794	0	0	4	3	5	0	2	5	2	1	0	4	0	48	0	0	1	0	26	17	0	0	0	0	0	0	0	0	1	0	0	0	0	0	0	0	0	0	0	0	0	1	2	1	0	0	0	0	2
ASV_1795	0	0	0	1	0	0	0	0	0	0	0	2	0	0	0	0	0	0	0	0	0	4	1	0	0	0	1	2	1	0	1	2	0	1	0	0	0	0	0	0	0	5	0	0	0	1	0	0	0
ASV_1796	0	0	3	3	5	7	14	14	5	1	0	3	0	0	0	0	0	0	0	0	0	6	9	4	4	6	9	6	2	2	0	5	0	0	42	0	0	0	0	0	0	2	4	1	1	3	2	4	2
ASV_1797	0	0	0	0	0	0	0	0	0	0	0	1	0	0	0	0	0	0	0	0	0	0	0	0	0	0	0	0	0	0	0	1	0	0	0	0	1	0	1	0	0	0	0	0	0	0	0	0	0
ASV_1798	3	0	5	9	4	7	8	5	0	3	0	1	0	0	0	0	38	4	0	5	0	4	5	4	7	7	5	5	6	3	0	1	0	0	0	0	0	0	9	1	0	3	2	2	2	5	10	6	3
ASV_1799	0	7	1	0	1	2	1	1	0	0	0	0	0	0	0	0	0	0	0	0	0	3	1	1	2	0	2	0	2	1	0	0	0	0	0	0	0	0	0	0	2	0	0	1	0	0	0	0	1
ASV_18	1389	1222	1246	1054	884	575	708	623	581	587	619	708	490	421	624	650	854	937	748	1246	2045	1504	1628	1674	1497	1309	888	1132	695	802	428	1019	1132	687	404	1766	1346	1451	1250	2102	1111	1083	717	684	736	794	647	387	633
ASV_180	73	105	102	90	66	42	172	286	295	207	38	121	126	70	201	64	56	148	142	139	145	120	96	89	82	70	153	389	313	291	0	181	1	18	164	135	297	204	154	185	89	57	38	54	63	61	224	180	316
ASV_1800	0	0	0	0	0	0	0	0	0	0	0	0	0	0	0	0	0	0	0	0	0	0	0	0	0	0	0	0	0	0	0	0	0	0	0	0	0	0	0	0	0	0	0	0	0	0	0	0	0
ASV_1801	10	0	2	6	6	0	2	3	0	5	0	1	0	10	0	0	0	0	47	19	0	0	9	2	12	3	6	8	5	4	0	1	0	0	0	0	0	3	0	0	0	6	2	2	5	3	1	3	4
ASV_1802	0	0	0	0	0	0	0	0	0	0	0	0	0	0	0	0	1	0	0	0	1	0	0	0	0	0	0	1	0	0	0	0	0	0	0	0	1	0	0	0	0	0	0	0	0	0	0	0	0
ASV_1803	0	0	0	0	0	0	0	0	0	0	0	0	0	0	0	0	0	0	0	0	0	0	0	0	0	0	0	0	0	0	0	0	0	0	0	0	0	0	0	0	0	0	0	0	0	0	0	0	0
ASV_1804	0	0	0	0	0	0	4	0	0	0	0	0	0	0	0	0	0	0	30	0	0	0	0	0	0	0	0	0	0	0	0	0	0	0	0	0	0	0	0	0	0	0	0	0	0	0	0	0	0
ASV_1805	1	0	0	0	1	0	5	1	8	2	0	1	0	0	0	0	1	0	0	0	0	0	0	0	1	1	7	22	8	11	0	9	0	0	0	51	0	0	0	0	0	0	1	2	0	1	6	6	17
ASV_1806	0	8	10	4	6	9	13	8	4	5	0	5	0	0	0	0	20	0	0	6	8	1	7	4	5	4	5	22	5	3	0	4	0	0	0	0	0	0	1	0	0	0	0	1	4	7	3	8	3
ASV_1807	1	12	4	7	7	4	10	19	12	5	0	0	0	0	0	0	0	45	0	0	0	0	4	1	1	0	4	0	5	2	0	4	0	0	0	0	0	0	20	0	6	3	1	0	1	2	3	1	5
ASV_1808	7	0	0	2	1	0	1	3	4	0	0	0	0	0	0	0	0	29	0	0	0	0	2	0	3	0	3	7	4	5	0	2	0	0	0	0	0	0	4	0	0	0	1	1	1	1	2	1	5
ASV_1809	5	9	4	3	5	3	1	7	4	1	0	7	0	0	0	0	0	1	0	1	5	22	3	6	0	0	3	5	3	5	0	0	0	0	0	10	0	0	0	1	2	11	3	2	8	2	8	4	2
ASV_181	119	141	266	272	220	168	167	134	165	142	33	192	211	93	14	142	160	45	194	194	103	94	243	214	251	171	107	113	121	137	0	156	14	154	249	0	95	158	98	171	59	128	79	83	84	131	81	35	77
ASV_1810	7	6	4	3	0	6	5	4	5	2	0	5	0	0	0	0	15	10	0	4	0	3	1	2	0	5	11	11	5	11	0	9	88	0	0	40	11	27	0	14	12	3	2	6	1	3	5	2	2
ASV_1811	6	4	7	7	1	0	2	7	8	3	8	3	0	4	2	11	4	0	3	1	10	6	9	2	2	0	1	6	10	7	0	7	0	1	0	0	2	3	0	0	6	8	4	1	3	2	9	6	8
ASV_1812	4	4	10	0	0	2	5	6	0	2	0	2	0	0	0	0	0	0	0	2	0	2	4	3	7	1	11	8	3	9	0	3	0	0	0	0	0	0	0	24	1	1	3	1	3	2	4	9	2
ASV_1813	0	2	9	5	8	9	14	10	4	3	0	1	21	0	0	0	0	0	0	0	0	4	4	6	0	5	3	5	4	3	0	5	0	23	0	0	0	0	0	0	2	14	3	2	1	2	15	1	10
ASV_1814	0	6	6	4	1	3	11	11	0	2	0	6	0	0	6	0	0	0	0	1	0	1	3	5	1	8	4	10	3	4	0	6	0	0	28	0	17	0	0	4	3	0	1	1	2	3	2	2	2
ASV_1815	5	3	3	5	4	2	7	4	5	2	0	3	13	0	0	0	0	0	0	0	0	3	8	1	3	2	0	15	10	5	0	5	0	0	0	0	0	3	1	0	0	10	2	6	2	0	11	8	4
ASV_1816	0	2	3	4	2	6	11	14	9	7	0	1	0	0	0	0	9	9	27	18	14	0	2	6	5	3	10	19	7	4	0	10	0	0	0	0	6	16	0	0	11	4	2	0	1	1	1	2	5
ASV_1818	7	0	3	0	0	1	0	2	1	1	0	2	0	0	0	0	0	0	22	9	0	4	0	5	3	6	0	3	0	3	124	6	0	0	0	0	0	0	0	0	0	14	1	1	1	2	3	2	7
ASV_1819	0	14	12	6	2	5	5	8	2	7	0	7	0	0	0	0	0	1	5	5	0	3	3	7	11	5	5	4	1	4	0	0	0	1	0	0	0	0	0	6	2	2	2	2	1	2	1	1	0
ASV_182	101	130	163	155	125	86	106	97	82	82	1	83	48	58	52	32	91	169	188	85	210	158	159	211	136	196	124	159	101	85	2	149	124	294	42	0	130	178	131	172	103	147	82	99	104	137	97	46	94
ASV_1820	0	0	0	0	0	0	0	0	0	0	0	0	0	0	0	0	0	0	0	0	0	0	0	0	0	0	0	0	0	0	0	0	0	0	0	0	0	0	0	0	0	0	0	0	0	0	0	0	0
ASV_1821	0	0	1	7	2	1	11	20	4	5	0	1	0	0	0	0	0	13	18	11	28	8	2	0	3	1	3	8	9	8	0	3	0	0	1	0	0	1	1	22	0	7	1	1	0	0	4	5	3
ASV_1822	0	0	0	0	0	0	0	0	0	0	0	0	0	0	0	0	0	0	0	0	0	0	0	0	0	0	0	0	0	0	0	0	0	0	0	0	0	0	0	0	0	0	0	0	0	0	0	0	0
ASV_1823	0	0	0	0	0	0	0	0	0	0	0	0	0	0	0	0	0	0	0	0	0	0	2	0	1	0	0	0	1	0	0	0	0	0	0	0	0	0	0	0	0	0	0	0	0	0	0	0	0
ASV_1826	0	0	0	0	0	0	0	0	0	0	0	0	0	0	0	0	0	0	0	0	0	0	0	0	0	0	0	0	0	0	0	0	0	0	0	0	0	0	0	0	0	0	0	0	0	0	0	0	0
ASV_1827	3	12	2	7	3	1	8	0	3	6	0	2	0	0	0	0	0	0	0	0	1	2	1	0	3	2	3	2	1	3	0	5	0	0	0	0	0	1	0	0	22	8	2	2	4	1	0	1	5
ASV_1828	0	1	7	4	1	4	4	3	0	1	54	2	0	0	0	0	2	0	17	0	0	0	2	3	0	2	1	5	4	5	0	3	0	125	0	2	0	24	15	0	1	0	2	1	1	1	1	3	1
ASV_183	101	123	178	154	160	97	102	49	47	59	219	87	509	346	41	188	55	196	89	115	105	118	207	294	218	287	97	91	63	104	0	86	0	54	290	120	49	29	125	96	136	68	117	118	119	187	91	40	50
ASV_1830	1	2	3	3	6	6	9	5	6	2	0	2	0	0	0	37	0	0	0	1	0	9	6	12	4	5	14	20	4	4	0	4	0	0	38	0	0	0	6	0	4	0	2	0	3	9	1	4	7
ASV_1831	0	6	1	2	1	1	1	8	5	5	0	1	11	0	0	0	11	0	11	7	28	1	1	1	2	1	8	14	10	13	0	6	0	0	0	39	0	1	3	3	0	2	1	2	2	2	8	2	4
ASV_1832	0	5	8	9	2	2	1	6	7	6	0	7	0	0	0	0	0	74	0	0	1	5	9	7	4	1	10	1	11	2	0	1	0	0	0	0	0	0	0	0	1	3	2	2	1	1	7	4	1
ASV_1833	9	5	7	6	1	0	2	1	6	4	0	7	4	0	0	2	5	0	2	5	5	5	10	5	6	1	8	5	12	17	0	8	1	0	24	0	13	9	7	7	1	15	4	5	3	1	4	1	6
ASV_1834	0	0	0	0	0	0	0	0	0	0	0	0	0	0	0	0	0	0	0	0	0	0	0	0	0	0	0	0	0	0	0	0	0	0	0	0	0	0	0	0	0	0	0	0	0	0	0	0	0
ASV_1835	0	0	4	2	5	10	8	17	14	4	0	2	0	0	0	0	13	0	7	7	0	6	4	7	7	7	7	13	3	1	0	14	0	0	0	0	0	0	0	0	6	1	3	1	0	3	5	4	13
ASV_1836	0	5	1	8	2	1	1	7	0	1	0	1	0	0	0	0	0	3	0	13	0	18	10	8	7	2	3	7	2	3	0	4	0	0	0	2	0	0	4	58	0	3	2	5	3	3	0	0	1
ASV_1837	0	20	2	2	4	3	12	15	5	6	0	0	0	0	0	0	0	0	0	0	0	8	9	4	2	4	5	18	6	6	0	4	0	0	0	2	0	0	0	0	2	1	3	3	1	5	2	5	5
ASV_1838	0	0	0	0	0	0	0	0	0	0	0	0	0	0	0	0	0	0	0	0	0	0	0	0	0	0	0	0	0	0	0	0	0	0	0	0	0	0	0	0	0	3	0	0	0	0	5	1	0
ASV_1839	0	0	0	0	0	0	0	0	0	0	0	0	0	0	0	0	0	0	0	0	0	0	0	0	0	0	0	0	0	0	0	0	0	0	0	0	0	0	0	0	0	0	0	0	0	0	0	0	0
ASV_184	114	97	146	140	133	113	62	54	77	61	3	88	60	0	37	106	95	57	18	100	54	143	147	209	147	205	77	84	59	70	129	97	199	6	124	77	17	214	76	343	148	92	133	146	145	174	124	73	76
ASV_1840	0	0	3	0	1	1	1	3	3	0	0	1	0	0	0	0	0	0	0	0	2	4	2	3	3	1	2	9	0	1	0	0	0	0	0	0	0	0	0	0	0	1	0	0	0	0	1	3	4
ASV_1841	0	4	2	6	2	2	6	3	6	0	35	3	0	1	0	0	10	0	3	9	0	1	3	7	5	12	3	7	1	5	0	5	4	0	0	26	1	8	7	1	1	4	3	1	5	3	1	3	4
ASV_1842	0	0	0	0	0	0	0	0	0	0	0	0	0	0	0	0	0	0	0	0	0	0	0	0	0	0	0	0	0	0	0	3	0	0	0	0	0	0	0	0	0	0	0	0	0	0	0	0	0
ASV_1843	0	0	0	0	0	0	0	0	0	0	0	0	0	0	0	0	0	0	0	0	2	0	0	0	0	0	0	1	0	0	0	0	0	0	0	0	0	0	0	0	0	0	0	0	0	0	0	1	0
ASV_1844	1	0	0	0	0	0	0	0	2	0	0	0	0	0	0	0	0	0	0	0	0	0	1	0	0	0	0	0	1	0	0	0	0	0	0	0	0	0	0	0	0	0	0	0	0	0	1	0	0
ASV_1845	0	0	0	0	0	0	0	0	1	0	0	0	0	0	0	0	0	0	0	0	0	0	0	0	0	0	0	0	0	0	0	0	0	0	0	0	0	0	0	0	0	0	0	0	0	0	0	0	1
ASV_1846	1	13	3	0	3	3	0	4	2	4	0	5	0	0	0	0	0	24	0	1	2	0	1	2	5	1	9	3	4	2	0	3	18	0	0	0	0	28	4	5	16	2	1	1	2	11	3	4	10
ASV_1847	2	10	3	2	4	2	1	4	2	1	0	1	0	0	0	0	12	0	13	0	1	0	5	6	4	5	3	3	3	1	0	6	0	0	0	0	0	0	22	25	0	1	2	0	1	2	0	6	0
ASV_1848	0	3	3	1	0	0	0	2	1	0	0	1	0	0	0	0	0	14	0	0	0	0	0	0	0	1	0	1	0	0	0	0	0	0	0	2	0	0	0	0	0	0	2	0	0	4	0	1	0
ASV_1849	4	8	11	9	6	6	7	7	0	1	0	3	0	0	0	9	0	14	16	10	0	8	2	8	6	1	0	0	0	2	0	8	0	0	0	0	0	0	0	0	0	1	1	3	2	2	1	0	4
ASV_185	188	132	173	128	120	60	79	85	94	75	146	81	0	32	225	107	55	95	286	107	142	190	165	182	214	188	72	91	121	105	166	165	1	0	1	145	57	308	210	199	137	147	127	106	126	131	123	59	95
ASV_1850	0	13	4	7	3	8	16	10	4	7	0	2	0	0	21	32	0	6	0	0	0	0	3	2	2	6	10	7	4	1	0	7	0	0	0	0	0	0	0	0	0	0	0	2	0	2	3	0	3
ASV_1851	0	43	17	11	8	6	3	4	7	5	0	6	0	0	0	4	0	0	0	1	29	12	4	8	7	0	7	5	7	2	0	5	0	0	0	0	0	27	0	0	8	2	2	5	4	4	4	2	0
ASV_1852	0	5	2	3	3	5	18	1	2	2	0	4	0	0	0	3	0	13	0	0	2	0	4	6	8	10	14	5	7	7	0	4	0	0	0	27	0	31	2	18	3	1	1	2	0	1	1	1	9
ASV_1853	9	3	3	0	0	0	2	2	2	0	0	1	0	0	0	0	0	0	0	0	8	6	3	3	0	6	4	4	3	4	0	5	0	0	0	0	0	0	0	0	0	5	0	0	0	2	0	2	2
ASV_1854	9	0	1	0	1	3	5	9	11	8	0	2	0	0	0	16	0	8	21	0	1	2	2	2	3	7	5	24	22	20	0	17	0	0	0	0	0	0	5	2	2	0	4	2	3	2	12	2	12
ASV_1855	0	0	6	6	3	1	3	3	0	3	0	1	0	18	0	0	0	0	30	4	34	10	3	5	3	6	4	9	2	1	0	11	0	0	0	110	0	0	0	0	0	7	0	3	4	1	0	0	4
ASV_1856	9	5	5	2	8	7	13	5	2	10	0	6	0	0	0	0	0	0	0	4	5	0	0	2	3	4	9	6	0	2	0	2	0	0	0	28	31	0	16	4	2	0	0	6	0	0	4	0	1
ASV_1857	0	0	1	3	0	0	3	1	1	0	0	0	0	0	0	0	0	0	0	0	1	0	3	1	0	2	1	1	1	0	0	0	137	0	0	0	14	0	0	0	0	0	1	0	1	1	1	1	2
ASV_1859	0	16	5	0	3	8	12	6	3	6	0	6	0	0	0	0	0	0	0	0	0	2	0	0	3	2	12	11	4	2	0	6	0	0	0	0	0	0	0	0	1	0	0	0	0	6	3	0	6
ASV_186	94	155	110	78	126	198	386	283	158	158	131	126	207	74	238	152	190	118	140	156	225	123	128	204	168	212	378	406	180	187	49	215	46	74	468	158	198	221	222	206	74	41	63	69	73	120	116	93	172
ASV_1860	2	6	0	2	3	2	14	10	4	3	0	2	0	0	0	0	0	0	0	0	29	1	2	3	6	1	10	5	5	7	0	2	0	0	0	0	0	1	0	10	0	0	2	2	3	2	8	5	4
ASV_1861	8	3	2	1	2	0	2	1	4	3	0	2	0	0	0	0	0	0	0	0	12	8	4	1	2	0	6	7	0	2	0	0	0	0	0	0	0	0	10	2	0	1	0	0	0	0	2	0	2
ASV_1863	7	1	3	5	7	4	13	10	3	6	0	4	0	0	0	10	9	11	0	0	4	2	3	5	3	6	19	11	8	8	0	9	0	0	0	0	0	2	9	0	0	6	1	3	0	3	1	2	2
ASV_1864	7	0	6	2	0	1	18	10	5	10	0	1	0	0	0	0	0	0	6	0	0	7	5	1	4	5	14	21	4	4	0	6	0	0	0	0	0	0	0	4	0	3	6	4	1	4	0	1	8
ASV_1866	0	5	2	2	4	1	0	1	1	3	0	0	0	0	0	72	0	20	0	0	1	6	4	10	5	3	2	4	0	7	0	1	0	0	0	0	0	0	8	0	0	3	4	1	4	2	3	7	2
ASV_1867	0	1	0	1	1	1	4	2	0	2	0	2	0	0	0	0	0	0	0	0	0	6	0	1	0	1	5	1	3	3	180	5	0	0	0	0	0	0	5	0	3	1	3	1	0	2	0	4	2
ASV_1868	0	5	4	5	2	4	1	5	12	6	0	3	0	0	0	11	0	11	3	7	0	0	2	5	4	3	6	1	8	7	0	3	0	0	0	0	0	26	47	24	10	1	1	1	0	7	5	2	5
ASV_1869	0	0	0	0	0	0	0	0	0	0	0	0	0	0	0	0	0	0	0	0	2	0	0	2	3	2	1	0	0	2	0	1	0	0	0	0	0	0	6	0	2	0	1	0	6	0	0	0	0
ASV_187	129	159	161	117	145	107	157	149	92	89	2	103	115	69	413	49	154	47	231	120	135	77	160	241	205	215	182	209	139	131	261	180	246	16	53	243	68	71	160	95	157	124	129	179	169	217	190	127	132
ASV_1870	0	4	3	1	5	5	3	4	1	7	128	1	0	0	0	0	0	0	0	0	2	0	0	4	1	3	10	9	3	4	0	1	0	0	0	5	0	0	0	0	0	2	0	0	0	2	4	2	5
ASV_1871	0	17	19	9	14	5	32	21	10	4	0	2	0	0	0	0	0	0	5	0	33	4	11	7	2	11	9	2	1	8	0	3	0	0	0	0	27	0	0	0	0	0	1	2	3	0	5	0	2
ASV_1872	0	0	0	0	3	3	0	2	2	3	0	3	0	0	0	0	0	0	0	14	14	4	1	1	5	0	2	11	6	3	0	4	0	0	0	0	0	0	0	0	0	7	0	1	0	1	4	3	3
ASV_1873	18	8	3	2	4	9	12	5	4	8	1	3	0	0	0	0	0	0	0	0	8	4	7	6	1	2	9	11	9	7	0	3	0	0	0	0	0	0	0	2	0	1	1	3	1	10	8	4	4
ASV_1874	0	4	1	0	0	1	1	5	2	0	0	2	0	0	0	15	23	0	0	0	1	0	0	1	4	2	1	3	3	1	0	5	0	0	0	0	0	0	0	0	0	2	0	1	4	2	1	2	2
ASV_1876	0	0	0	0	0	0	0	0	0	0	0	0	0	0	0	0	0	0	0	0	6	0	0	0	0	0	0	0	0	1	0	0	0	0	0	0	0	0	0	0	0	0	0	1	0	0	0	0	0
ASV_1877	0	0	5	7	0	1	7	1	1	5	0	4	0	0	0	0	0	0	0	0	0	1	0	0	0	1	0	1	0	0	0	1	0	0	0	0	0	52	0	0	0	1	1	0	0	3	0	1	0
ASV_1878	0	0	0	3	1	1	0	3	0	3	0	0	0	0	0	0	2	0	0	0	0	0	0	0	0	1	2	2	0	3	0	0	0	0	0	0	0	0	12	0	0	1	0	2	0	0	1	1	1
ASV_1879	0	0	0	0	0	0	0	0	0	0	0	0	0	0	0	0	0	0	0	0	0	0	1	9	0	0	0	1	2	1	0	2	0	3	1	1	1	0	0	0	1	2	0	3	1	0	0	1	0
ASV_188	99	165	155	120	114	81	155	208	151	107	151	108	279	182	41	86	151	155	92	144	209	145	192	194	159	164	165	265	212	192	0	169	246	65	445	160	138	168	116	118	91	105	110	106	98	146	228	143	180
ASV_1880	0	0	0	0	0	0	1	0	0	0	0	0	0	0	0	0	0	0	0	0	0	0	0	0	0	0	0	0	0	0	0	0	0	0	0	0	0	0	0	0	0	0	0	0	0	0	0	0	0
ASV_1881	12	1	7	6	2	2	1	0	2	1	0	1	0	0	0	5	0	43	6	0	0	1	0	6	2	8	3	2	2	0	0	7	5	0	4	0	0	4	0	0	0	0	1	1	2	4	0	1	3
ASV_1882	3	0	2	0	1	0	5	0	1	6	0	2	0	0	0	0	0	0	14	1	0	2	8	2	3	6	5	1	4	5	0	1	0	0	0	0	0	0	2	0	0	0	1	1	0	2	2	0	0
ASV_1883	0	6	4	1	2	3	1	11	8	2	0	5	0	0	32	0	0	0	0	0	30	15	3	4	5	8	9	7	15	11	0	2	0	0	0	0	0	5	0	0	0	7	1	3	4	7	2	6	9
ASV_1884	0	3	0	5	0	2	4	4	7	11	0	0	0	0	0	0	4	0	0	4	12	0	4	18	2	0	10	4	9	12	0	8	0	0	0	20	0	42	6	13	1	1	1	1	3	4	9	7	10
ASV_1886	0	7	2	5	1	0	2	3	4	3	0	2	0	0	0	0	1	0	0	0	0	0	0	0	0	3	0	5	2	2	0	1	35	0	0	3	0	0	0	0	1	4	2	3	3	8	5	3	0
ASV_1887	8	0	5	2	4	7	12	11	3	2	0	5	0	0	1	0	0	0	9	12	0	0	1	11	13	7	7	15	0	7	0	6	0	0	0	0	0	5	0	4	0	0	5	0	3	5	0	0	9
ASV_1888	1	7	4	0	3	7	17	13	1	5	0	1	0	0	18	0	0	24	27	6	19	1	6	2	0	0	10	14	5	6	0	1	0	0	0	0	0	0	0	23	5	2	1	0	1	1	5	2	12
ASV_1889	0	3	0	1	0	0	0	0	0	1	0	1	0	0	0	0	0	0	0	0	14	4	6	8	8	6	1	4	5	5	0	5	0	0	0	42	0	1	0	33	12	3	1	0	1	0	2	0	1
ASV_189	0	0	1	3	3	0	0	0	0	0	0	0	0	0	0	0	0	0	0	34	0	0	0	0	2	0	0	1	0	0	0	0	0	0	0	0	2	0	0	0	0	0	0	1	0	0	0	0	0
ASV_1890	0	3	5	1	3	5	17	5	8	5	0	5	1	0	0	33	0	0	0	0	0	0	5	10	5	23	10	13	10	10	0	1	0	0	0	0	0	0	0	0	3	1	2	0	3	4	4	0	2
ASV_1891	0	0	0	0	0	0	0	0	0	0	0	0	0	0	0	0	0	0	0	0	0	0	0	0	0	0	0	0	0	0	0	0	0	0	0	0	0	0	0	0	10	11	8	10	8	6	12	14	16
ASV_1892	0	0	2	1	2	0	3	3	0	1	0	2	0	0	0	0	0	0	0	0	1	3	4	6	3	3	7	1	3	7	129	4	12	0	0	0	0	0	4	7	0	2	2	2	1	0	4	3	6
ASV_1893	0	0	0	0	0	0	0	1	0	0	0	0	0	0	0	0	0	0	0	0	0	0	0	0	0	0	0	0	0	0	0	0	0	0	0	0	0	0	0	0	0	0	0	0	0	0	0	0	0
ASV_1894	0	3	4	0	0	0	0	1	0	0	0	1	0	0	0	0	13	0	0	6	0	0	0	0	0	0	0	0	2	1	0	0	0	0	0	0	0	0	0	0	0	0	0	0	0	1	1	0	0
ASV_1895	1	11	4	3	2	4	8	8	6	3	0	8	0	0	0	19	0	12	0	0	10	2	5	3	2	13	8	7	0	3	0	3	0	0	0	0	0	0	0	0	8	5	0	1	1	0	1	4	5
ASV_1896	0	0	0	0	0	0	0	0	0	0	0	0	0	0	0	0	0	0	0	0	0	0	0	0	1	0	0	0	0	0	0	0	0	0	0	0	0	0	0	0	0	0	1	0	0	0	0	0	0
ASV_1897	0	14	4	2	4	5	16	4	0	1	0	3	0	0	0	40	9	0	10	2	0	6	1	5	10	6	13	7	2	1	0	1	0	0	4	0	19	20	0	0	0	2	4	0	2	5	3	5	7
ASV_1898	0	8	7	9	13	4	3	6	3	3	0	4	0	0	0	0	5	0	0	10	27	7	15	7	4	7	0	7	2	3	0	7	0	0	0	0	0	37	0	0	0	5	5	8	1	2	1	2	2
ASV_1899	2	0	0	0	2	1	0	0	0	0	0	0	0	0	0	0	0	0	0	0	4	3	3	2	3	1	3	5	1	2	0	1	1	0	0	14	0	0	0	0	0	0	0	0	3	1	0	0	0
ASV_19	503	754	1209	1158	981	752	721	504	426	491	524	648	691	744	578	711	783	728	606	469	801	655	1584	2032	1761	1984	1041	878	609	661	420	1155	1130	1114	768	655	574	588	916	817	568	597	829	862	946	1179	604	271	404
ASV_190	357	311	272	183	135	86	157	152	141	161	1	128	103	233	231	183	206	226	327	365	159	108	90	77	70	41	29	54	66	70	61	68	0	21	10	7	55	140	134	121	187	208	86	62	55	84	81	41	109
ASV_1900	0	0	1	1	0	0	7	3	9	0	0	1	0	42	0	0	0	31	0	0	0	5	8	0	3	13	0	14	6	6	0	4	0	0	0	0	0	0	0	34	9	1	9	0	1	3	1	3	11
ASV_1901	4	8	12	5	6	0	1	2	11	4	2	0	0	2	0	3	0	2	15	1	5	4	5	5	1	0	1	6	9	11	0	4	3	0	2	0	0	0	5	9	2	8	0	3	1	1	8	2	6
ASV_1902	2	0	8	9	16	10	10	2	3	0	0	0	0	0	0	0	0	0	7	0	0	0	2	11	9	22	5	5	1	2	0	0	0	0	0	0	0	0	0	13	6	2	5	9	13	58	25	3	2
ASV_1904	0	0	0	0	0	0	0	0	0	0	0	0	0	0	0	0	0	0	0	0	0	0	0	0	0	0	0	0	0	0	0	0	0	0	0	0	0	0	0	0	0	0	0	0	0	0	0	0	0
ASV_1905	0	0	0	0	0	0	0	0	0	1	0	0	0	0	0	0	0	0	0	0	0	0	0	0	0	0	0	0	0	0	0	0	0	0	0	0	0	0	0	0	0	0	0	0	0	0	0	0	0
ASV_1906	0	1	6	1	4	2	6	7	9	9	0	5	0	0	0	0	0	0	16	0	14	8	0	1	7	2	16	22	20	19	0	15	0	0	0	0	0	0	7	10	3	0	1	2	2	0	4	10	23
ASV_1907	5	0	3	8	2	4	3	3	5	5	0	7	0	0	0	10	11	0	7	0	14	0	0	3	5	2	6	7	5	12	0	6	0	0	0	0	0	0	0	0	1	3	0	1	2	1	0	2	3
ASV_1908	0	8	7	3	3	2	3	5	4	0	0	7	0	0	0	0	0	5	0	14	0	1	6	3	3	14	2	4	5	8	0	2	0	0	31	0	0	0	0	0	0	0	2	0	3	1	5	6	4
ASV_1909	0	0	0	0	0	0	0	0	0	0	0	0	0	0	0	0	0	0	0	0	0	0	1	0	0	0	0	1	0	1	0	0	0	0	0	0	0	0	0	0	0	0	0	1	0	0	0	0	0
ASV_191	48	117	149	146	102	84	209	233	173	186	232	134	15	129	21	101	69	229	102	55	158	92	125	127	151	148	209	313	233	188	38	161	79	2	85	283	198	218	105	99	237	106	90	94	91	124	253	149	203
ASV_1910	0	14	6	2	2	5	6	6	1	3	0	1	0	0	0	0	5	0	13	0	9	12	3	5	2	3	7	9	1	7	0	4	0	0	0	0	0	0	0	5	0	0	4	2	2	3	14	2	15
ASV_1911	3	0	0	0	1	3	1	2	3	2	0	1	0	0	0	0	0	2	0	15	9	0	0	1	1	0	1	8	3	5	0	0	0	275	0	0	0	0	0	0	0	0	0	1	0	0	0	1	2
ASV_1912	0	0	0	1	1	0	0	1	0	0	0	1	0	0	0	0	0	0	0	0	0	0	1	1	0	2	0	3	0	0	0	1	0	0	0	0	0	0	0	0	0	0	0	0	0	0	1	1	2
ASV_1913	0	0	6	1	2	0	2	4	1	1	0	3	0	0	0	0	0	0	0	6	0	2	5	8	4	10	0	0	1	2	0	3	0	0	0	0	0	0	6	0	0	10	12	9	10	4	6	2	4
ASV_1914	0	0	0	0	0	0	0	0	0	0	0	0	0	0	0	0	0	0	0	0	0	0	0	0	0	0	0	0	0	0	0	0	0	0	0	0	0	0	0	0	0	0	0	0	0	0	0	0	0
ASV_1915	0	0	0	0	0	0	0	0	0	0	0	0	0	0	0	0	0	0	0	0	0	0	0	0	0	0	0	0	0	0	0	0	0	0	0	0	0	0	0	0	17	13	16	10	10	25	8	24	23
ASV_1916	0	3	7	2	3	7	14	19	12	9	0	2	0	0	0	0	0	8	0	10	2	2	4	5	4	2	18	13	5	5	0	11	0	0	0	0	4	18	0	0	3	0	4	3	4	2	0	0	7
ASV_1917	0	0	5	6	2	1	1	5	0	0	0	2	0	0	0	0	2	0	0	0	14	13	11	23	9	8	8	5	7	3	0	4	0	0	4	8	8	5	6	6	18	12	4	4	8	14	5	6	4
ASV_1918	3	4	2	2	2	5	8	5	4	4	0	3	0	0	0	0	0	0	0	0	0	2	2	1	1	8	14	9	1	13	0	6	0	0	0	11	9	0	13	1	1	2	1	1	1	2	12	5	2
ASV_1919	0	3	3	0	3	6	8	5	11	3	0	2	0	0	0	0	0	0	0	0	0	0	3	4	0	4	2	11	1	5	0	5	0	0	0	0	0	0	0	0	0	0	1	1	8	3	4	4	8
ASV_192	116	104	107	137	81	82	72	59	47	59	0	62	10	188	196	225	33	44	56	94	83	123	269	234	215	269	141	115	62	78	388	165	386	0	244	106	8	94	78	298	84	119	93	109	105	149	58	25	63
ASV_1920	2	0	0	2	2	5	11	13	1	4	11	4	0	68	0	0	1	0	0	0	11	0	0	0	6	4	15	22	6	8	0	5	0	0	0	0	0	13	0	0	8	0	0	3	0	0	3	1	4
ASV_1921	2	6	10	7	15	7	9	3	1	7	0	9	0	0	0	0	0	11	24	0	0	4	3	14	6	7	3	3	0	0	0	2	0	0	0	0	0	0	13	0	13	3	7	3	6	15	4	0	5
ASV_1922	0	10	1	4	2	5	2	4	6	3	0	2	0	0	0	0	10	0	0	9	0	4	1	3	6	3	7	4	9	6	0	1	0	0	0	0	17	0	0	0	0	3	0	1	1	7	3	3	2
ASV_1923	0	0	0	0	0	0	0	0	0	0	0	0	0	0	0	0	0	0	0	0	0	1	0	0	0	0	0	0	1	0	0	0	0	0	0	0	0	0	0	0	0	0	0	0	0	0	0	0	0
ASV_1924	0	0	0	0	0	0	0	0	0	0	0	0	0	0	0	0	0	0	0	0	0	0	1	0	0	0	0	0	0	0	0	0	0	0	0	0	0	0	0	0	0	0	0	0	0	0	0	0	0
ASV_1925	0	5	9	1	1	0	0	1	3	3	0	3	0	0	0	0	0	0	0	9	2	13	28	24	16	10	13	7	4	12	0	8	1	1	11	0	8	2	1	0	0	0	0	0	0	0	0	0	0
ASV_1926	0	2	0	1	2	1	1	3	1	2	0	1	0	0	0	24	0	0	0	0	19	6	13	8	2	12	1	1	9	3	0	4	79	0	0	0	0	0	6	0	0	1	6	4	3	5	0	0	1
ASV_1927	15	8	17	11	3	10	6	4	6	13	0	4	0	0	0	10	37	0	24	8	0	0	1	0	0	0	0	0	0	0	0	2	0	0	0	0	0	0	0	0	0	2	0	0	0	0	0	0	0
ASV_1928	4	4	1	0	0	1	1	1	0	1	0	5	0	0	0	0	3	7	9	0	6	8	0	3	4	1	0	1	4	0	0	3	0	0	0	16	0	0	4	0	9	12	2	3	8	1	0	3	4
ASV_1929	0	1	1	1	5	1	1	4	6	2	0	3	0	0	0	0	42	6	0	0	27	14	0	5	4	6	2	1	0	2	0	12	0	0	0	0	0	0	0	9	7	4	4	3	4	0	0	2	1
ASV_193	26	45	50	42	15	2	18	46	50	36	0	17	2	0	10	5	9	9	15	27	38	46	97	43	33	7	33	54	67	62	0	48	30	18	4	5	10	21	33	28	55	125	80	54	31	20	60	35	81
ASV_1930	0	0	3	1	1	1	11	9	8	1	0	1	0	0	0	0	0	0	0	0	0	4	3	3	2	0	2	3	2	5	0	9	0	0	0	120	43	14	0	0	0	0	0	1	2	3	1	0	8
ASV_1931	0	0	0	0	0	0	0	0	0	0	0	0	0	0	0	0	0	0	0	0	0	0	0	0	0	0	0	0	0	0	0	0	0	0	0	0	0	0	0	0	0	0	0	0	0	0	0	0	0
ASV_1932	0	2	2	0	5	3	7	9	4	7	0	3	0	0	0	0	0	0	0	17	23	0	1	4	2	18	12	8	8	0	0	3	0	0	0	0	25	6	0	0	0	3	2	4	0	4	2	3	7
ASV_1934	0	5	2	0	2	3	6	2	5	1	0	2	0	0	0	0	9	30	0	0	0	3	1	6	2	4	4	17	3	5	0	12	0	12	59	3	15	1	0	13	2	2	0	2	2	2	0	0	4
ASV_1935	0	0	0	0	0	0	0	0	0	0	0	0	0	0	1	0	0	0	0	0	0	1	0	0	0	0	0	0	0	0	0	0	1	0	0	0	0	1	0	0	0	0	0	0	0	0	0	0	0
ASV_1936	0	6	7	5	10	5	8	8	2	2	0	1	0	0	0	1	0	0	0	18	5	2	10	3	2	2	9	16	3	7	0	5	0	0	0	0	0	20	0	0	11	4	1	3	0	3	1	1	4
ASV_1937	0	0	1	0	0	0	0	1	0	0	0	0	0	0	0	0	0	0	0	0	0	0	0	1	1	2	0	5	1	1	0	0	0	0	0	0	0	0	0	0	7	1	1	0	0	0	1	1	2
ASV_1938	3	3	3	2	1	2	1	2	7	3	0	1	0	0	0	0	0	0	0	4	3	2	5	9	6	7	15	8	6	2	0	11	0	0	0	0	31	0	0	0	35	7	4	0	4	2	4	2	9
ASV_194	132	134	169	182	134	139	140	87	82	88	284	116	184	149	55	208	149	145	173	84	86	86	113	188	170	193	135	121	90	84	0	104	125	41	632	319	65	113	133	98	68	95	85	97	110	144	102	43	78
ASV_1940	0	6	4	1	0	0	17	2	10	10	0	2	0	0	0	0	0	4	0	12	4	4	0	2	1	4	3	8	9	3	0	2	0	0	0	0	1	0	0	23	3	2	1	0	2	1	9	1	10
ASV_1941	0	0	0	0	0	0	0	0	0	0	0	0	0	0	0	0	0	0	0	0	0	0	0	0	0	0	1	0	0	0	0	0	0	0	0	0	0	0	0	0	0	0	0	0	0	0	0	0	0
ASV_1942	0	0	0	0	0	0	0	0	0	0	0	0	0	0	0	0	0	0	0	0	0	0	0	0	0	0	0	0	2	0	0	0	0	0	0	0	0	0	0	0	0	0	0	0	0	0	0	0	0
ASV_1943	0	9	2	7	2	2	6	2	2	0	0	3	0	0	0	0	0	0	0	0	1	9	4	6	3	3	7	10	5	0	0	0	0	0	0	0	0	1	0	0	2	4	2	4	7	7	1	0	3
ASV_1944	1	0	4	2	5	0	0	3	3	1	0	2	0	0	0	17	0	0	0	0	0	0	3	1	0	0	2	2	0	0	0	1	0	0	0	0	0	0	0	45	0	3	0	1	0	3	2	2	0
ASV_1945	0	0	1	0	0	0	0	0	0	0	0	0	0	0	0	0	0	0	0	0	0	0	0	0	0	0	0	0	0	0	0	0	0	0	1	0	0	0	0	0	0	0	0	0	0	0	0	0	0
ASV_1946	7	4	6	9	5	4	4	5	3	3	0	1	0	0	0	0	0	0	0	0	3	0	5	9	2	4	8	7	2	4	0	8	0	0	0	0	23	0	2	0	2	4	4	2	4	3	7	7	5
ASV_1947	9	1	4	2	3	4	12	11	0	5	0	2	0	0	0	0	12	0	0	0	0	6	0	2	2	0	4	19	9	8	0	6	0	0	0	0	0	10	7	0	5	0	2	0	0	0	6	4	5
ASV_1949	9	0	1	1	1	4	6	2	1	1	0	1	0	0	0	0	18	0	0	0	0	0	2	2	3	3	3	5	1	4	0	6	0	83	2	0	0	17	13	0	0	8	1	0	0	1	1	0	1
ASV_195	75	119	185	205	168	112	111	98	112	121	60	127	0	4	229	115	94	69	91	478	196	73	181	205	195	189	112	107	97	126	1	126	95	94	67	54	63	62	53	133	31	90	115	128	117	175	78	55	94
ASV_1950	3	3	2	4	2	0	8	4	5	3	0	0	0	0	0	13	0	0	7	0	0	5	3	2	3	7	7	7	6	7	0	3	0	0	0	0	0	0	0	0	0	3	0	1	1	2	2	3	3
ASV_1951	0	2	4	0	1	8	9	3	5	8	0	4	0	0	67	0	0	0	0	2	0	0	1	2	2	3	10	10	5	1	0	2	19	0	0	8	30	0	0	0	0	0	3	1	2	1	1	5	3
ASV_1953	0	0	0	1	0	1	2	0	1	0	0	4	0	0	0	0	0	0	0	0	9	0	1	0	3	1	1	3	4	5	0	1	0	0	0	0	0	0	5	0	0	0	0	1	0	0	1	1	0
ASV_1954	0	0	1	0	0	0	2	0	0	0	0	0	0	0	0	0	0	0	0	0	0	0	0	0	0	1	0	0	0	0	0	0	0	0	0	0	0	0	0	0	0	0	0	0	1	0	0	0	0
ASV_1955	0	0	0	0	0	0	0	0	0	0	0	0	0	0	0	0	0	0	6	0	0	0	0	0	0	0	0	0	0	0	0	0	0	166	0	61	0	0	48	0	0	0	0	0	0	0	0	0	0
ASV_1956	0	0	1	3	4	0	3	3	0	0	0	0	0	0	0	0	0	0	0	0	10	1	5	7	5	2	5	2	4	11	0	2	0	0	0	0	0	0	0	40	0	4	3	4	3	0	4	4	3
ASV_1957	0	0	0	0	0	0	0	0	0	0	0	0	0	0	0	0	0	0	0	0	0	0	0	0	0	0	0	0	0	0	0	0	0	0	0	0	0	0	0	0	0	0	0	0	0	0	0	0	0
ASV_1958	3	3	2	0	1	3	1	3	6	4	0	4	0	0	0	14	3	0	0	0	0	11	5	1	4	5	3	11	2	2	0	3	0	0	0	0	0	0	10	0	3	4	3	0	0	5	2	1	4
ASV_1959	0	0	0	0	0	0	0	0	0	0	0	0	0	0	0	0	0	0	0	10	0	1	1	2	4	0	4	1	0	0	0	1	0	0	0	7	0	0	158	0	1	6	11	6	5	14	8	4	1
ASV_196	0	0	0	0	0	0	0	0	0	0	0	0	0	0	0	0	0	0	0	0	0	0	0	0	0	3	0	2	0	0	0	0	0	0	0	0	0	0	0	0	0	0	0	0	0	0	0	0	0
ASV_1960	10	6	10	14	20	13	7	4	5	2	0	8	1	0	0	0	13	14	0	1	24	6	12	12	2	5	4	4	1	4	0	4	0	0	0	0	0	0	0	4	0	0	7	2	3	6	1	0	0
ASV_1961	0	0	6	1	1	2	1	1	2	2	0	0	0	0	0	0	0	13	0	0	0	1	3	4	0	7	2	4	0	1	0	1	0	1	0	0	0	0	0	0	0	0	0	1	0	1	1	1	3
ASV_1962	28	1	7	2	4	6	12	13	7	5	0	5	0	0	0	0	0	0	0	0	0	2	1	1	3	5	4	6	2	4	0	6	0	0	0	0	14	0	0	0	0	0	4	1	2	4	7	8	7
ASV_1963	0	5	0	3	2	3	2	3	1	1	0	3	0	0	0	5	0	0	0	2	0	5	12	7	13	21	17	10	1	2	0	27	0	0	0	2	0	4	3	0	0	13	2	8	6	2	3	1	6
ASV_1965	3	3	5	2	7	3	11	6	2	3	0	2	0	0	0	0	0	0	22	0	9	0	6	2	2	1	8	0	2	0	0	6	0	38	0	0	0	0	29	0	0	0	3	5	5	6	6	3	3
ASV_1966	3	1	3	1	0	2	6	3	4	0	0	1	0	0	0	0	0	0	3	0	14	7	10	8	1	3	5	5	5	7	0	1	0	0	0	35	0	0	0	0	1	2	2	2	2	4	5	2	5
ASV_1967	0	0	0	2	1	0	1	5	3	2	0	0	0	0	0	0	0	0	0	0	0	0	0	0	0	5	7	9	2	5	0	3	0	0	0	0	0	0	0	61	0	0	0	0	0	2	1	3	1
ASV_1968	0	0	0	0	0	0	0	2	0	4	0	1	0	0	0	0	0	0	0	0	1	2	0	0	0	3	0	6	2	4	0	1	0	0	0	0	35	0	0	1	0	0	0	0	0	0	0	0	0
ASV_1969	6	13	6	6	5	2	3	5	1	1	0	8	50	0	83	0	0	0	0	19	0	0	0	0	0	0	0	0	0	0	0	0	0	0	0	0	0	1	0	0	0	4	4	3	0	1	1	0	0
ASV_197	135	119	105	56	44	31	39	73	42	60	0	50	0	0	0	148	59	167	179	209	497	304	268	191	167	108	113	147	126	183	1	161	48	9	127	331	177	333	262	443	155	177	105	75	84	84	72	54	76
ASV_1970	9	3	4	2	2	3	5	3	1	0	0	9	0	0	0	0	0	19	0	0	17	0	0	1	5	0	2	0	1	2	0	1	0	0	0	0	0	0	0	0	12	1	0	2	1	0	0	0	1
ASV_1971	0	1	8	3	2	3	0	2	2	2	0	4	0	0	0	0	6	0	0	6	2	0	1	8	6	4	1	2	1	4	0	8	0	0	0	0	0	0	1	0	0	12	0	3	0	2	1	0	0
ASV_1972	9	0	1	0	0	0	0	0	0	0	0	0	0	0	0	0	2	0	2	1	0	0	0	0	0	0	0	0	0	0	0	1	0	0	0	0	0	0	0	1	0	0	1	0	0	0	0	0	0
ASV_1973	2	0	3	2	1	6	2	0	3	1	0	3	0	9	0	0	0	0	0	9	0	6	11	12	4	3	0	1	2	2	0	0	0	0	0	0	0	0	9	0	1	12	5	5	9	4	7	4	9
ASV_1975	0	0	0	0	0	0	0	0	0	0	0	0	0	0	0	0	0	0	0	0	33	32	5	4	5	1	3	2	3	2	0	6	0	0	41	0	0	0	18	25	1	6	0	2	0	1	0	2	0
ASV_1976	4	7	6	4	5	3	4	1	0	6	0	4	0	83	0	0	0	0	0	0	0	3	1	1	5	9	2	1	3	8	0	5	0	0	0	0	0	0	0	0	7	2	4	5	0	4	5	2	0
ASV_1977	4	2	7	1	0	0	1	6	4	6	0	7	0	0	0	0	0	5	2	10	8	3	8	1	3	0	1	1	7	12	0	14	0	2	1	11	0	0	6	7	16	4	5	1	0	0	1	1	2
ASV_1978	0	1	4	1	1	1	0	4	6	4	0	3	0	0	0	0	10	0	0	0	0	4	3	4	5	2	1	11	4	5	0	0	0	0	0	0	0	0	13	0	0	1	0	1	0	1	0	0	0
ASV_1979	0	0	0	0	0	0	0	0	0	0	0	0	0	0	0	0	0	0	0	0	0	0	0	0	0	1	0	4	1	0	0	0	0	0	0	0	0	0	0	0	0	0	0	0	1	0	0	0	0
ASV_198	129	78	166	141	170	106	113	109	72	96	3	103	85	175	216	59	32	229	117	68	106	71	89	106	92	143	62	62	52	67	2	87	0	2	0	184	100	68	27	63	53	99	100	74	104	122	94	48	107
ASV_1980	0	0	0	0	0	0	0	0	0	0	1	0	0	0	0	0	0	0	0	0	0	0	0	0	0	0	0	0	0	0	0	0	0	0	0	0	0	0	1	0	0	0	0	0	0	0	0	0	0
ASV_1981	0	1	5	2	4	1	1	6	6	8	0	7	0	0	22	0	0	0	14	12	5	0	5	0	2	1	2	6	1	8	0	5	0	0	0	4	0	13	0	0	8	3	0	1	5	1	1	4	7
ASV_1982	0	0	0	0	0	0	0	0	0	0	0	0	0	0	0	0	0	0	0	0	0	0	0	0	0	0	0	0	0	0	0	0	0	0	0	0	0	0	0	0	0	0	0	0	0	0	0	0	0
ASV_1983	0	0	0	0	1	3	0	0	0	0	0	0	0	0	0	0	0	0	0	0	0	14	6	6	7	0	0	3	1	1	0	1	0	0	0	0	0	0	0	0	0	0	0	0	0	0	0	0	0
ASV_1984	0	0	0	0	0	0	0	0	0	0	0	0	0	0	0	0	0	0	0	0	0	0	0	0	0	0	0	0	0	0	0	0	0	0	0	0	0	0	0	0	0	0	0	0	0	0	0	0	0
ASV_1985	0	1	2	2	0	0	3	2	1	2	0	0	0	0	0	0	0	0	0	12	0	0	1	0	0	6	0	0	3	1	0	0	0	0	0	0	1	24	0	0	4	0	0	0	0	0	0	0	0
ASV_1986	1	3	9	1	0	1	2	2	4	5	0	3	0	0	0	7	0	14	0	0	0	0	1	3	2	5	7	5	5	3	0	0	0	0	0	0	0	0	0	31	8	3	3	0	8	7	9	2	2
ASV_1987	0	3	0	0	5	2	10	2	1	3	0	1	144	0	0	0	2	0	25	3	0	6	1	6	5	6	7	6	7	2	0	3	0	0	0	0	0	0	0	0	0	0	1	0	3	0	1	3	4
ASV_1988	2	5	3	5	2	1	10	2	2	2	0	6	0	0	0	0	0	0	0	16	0	2	0	1	0	0	2	2	1	1	0	2	0	0	0	0	0	9	0	0	0	3	0	2	3	6	8	0	5
ASV_1989	1	2	3	3	0	2	0	1	0	1	0	3	0	0	0	0	0	0	0	0	2	1	0	1	1	6	1	1	3	1	0	4	0	0	0	0	0	14	0	0	0	0	0	0	3	8	0	0	3
ASV_199	177	172	162	161	135	70	115	137	126	108	77	96	2	226	31	129	112	163	174	101	217	206	164	231	178	149	139	152	145	120	150	135	347	60	260	165	182	239	225	241	155	106	85	81	88	80	99	60	97
ASV_1990	0	0	0	0	1	0	0	0	0	0	0	0	0	0	0	0	0	0	0	0	0	0	0	0	0	0	0	1	0	0	0	0	0	1	0	0	0	0	0	0	0	0	0	0	0	0	0	0	0
ASV_1991	0	0	5	2	1	2	13	6	3	2	0	2	0	0	0	0	0	0	0	0	0	4	0	5	8	1	12	18	1	5	0	0	0	0	0	0	0	31	0	0	0	1	1	1	0	0	0	0	5
ASV_1992	11	12	16	7	9	10	4	8	14	15	0	4	3	0	0	0	1	23	2	11	9	13	4	2	6	1	5	2	2	2	0	6	0	0	0	25	0	0	5	0	0	0	0	0	0	0	0	0	0
ASV_1993	0	0	3	3	1	0	7	6	3	2	0	6	0	0	0	0	0	0	0	0	19	10	3	2	1	6	0	8	4	9	0	8	0	0	0	0	3	0	0	0	6	1	3	0	4	3	15	3	9
ASV_1994	0	2	1	1	2	2	3	3	3	2	0	1	0	0	0	0	0	0	0	3	7	0	2	5	4	4	6	8	2	4	0	0	0	63	0	0	0	0	43	1	0	1	3	2	2	2	8	1	7
ASV_1995	0	0	0	0	0	0	1	1	0	2	0	0	0	0	0	0	0	0	0	0	0	0	2	1	1	2	1	7	10	6	0	2	192	0	0	0	34	0	0	0	0	0	0	1	0	0	0	2	2
ASV_1996	3	9	3	2	1	3	2	1	0	3	14	0	26	0	0	0	14	14	9	0	0	0	2	2	3	4	5	3	3	1	0	7	0	0	0	0	0	0	0	39	4	1	3	0	2	3	6	0	1
ASV_1997	0	0	0	0	0	0	2	2	4	1	0	3	0	0	0	0	0	0	0	0	0	0	0	1	1	0	0	3	2	9	0	4	0	0	0	0	0	22	0	0	3	1	2	0	0	0	2	2	10
ASV_1998	5	0	4	3	1	1	3	7	3	3	0	9	0	0	0	0	0	0	0	0	0	0	1	11	7	7	12	15	11	6	0	9	0	0	0	0	0	0	0	0	0	0	2	2	2	3	9	3	2
ASV_1999	9	1	0	2	0	1	1	6	6	2	0	1	0	0	33	0	0	7	2	0	0	3	1	0	6	1	1	7	9	8	0	5	0	0	0	0	15	0	0	3	4	3	0	1	0	5	5	2	2
ASV_2	2009	2941	4838	3975	3021	1862	1855	1577	1581	1656	781	2101	1252	1634	1297	1290	1263	1368	1681	1992	3720	3522	6189	6449	5637	4579	2076	2297	2056	2276	2654	3066	3548	1240	2614	2117	1727	2264	1716	2867	1777	2887	3176	3175	3238	3042	1634	1020	1752
ASV_20	839	713	873	876	705	532	1375	1969	1753	1281	562	1009	770	125	1011	783	611	631	652	731	1103	812	1008	1233	1220	1223	1826	2869	2139	1960	319	1439	1407	789	1179	1247	812	1032	971	950	483	701	631	758	870	1138	1688	1253	1549
ASV_200	61	31	37	37	58	78	192	129	69	53	124	47	38	81	17	25	131	137	104	43	94	62	50	65	84	131	150	142	63	73	504	67	0	29	146	176	32	173	25	106	96	40	31	46	36	68	65	83	123
ASV_2001	0	5	9	21	10	9	3	5	4	10	0	6	0	0	0	0	0	14	9	15	1	5	2	7	1	6	0	2	0	3	0	4	0	0	0	0	0	0	0	0	0	7	1	1	4	8	1	0	0
ASV_2002	5	9	7	7	10	12	2	5	4	10	0	9	0	0	0	36	0	0	32	0	0	0	0	0	0	0	0	0	0	0	0	0	0	0	0	0	0	0	0	0	0	0	0	1	0	4	1	1	0
ASV_2003	0	0	0	0	0	0	0	0	0	0	0	0	0	0	0	0	0	0	0	0	0	0	0	0	0	0	1	0	0	0	1	0	0	0	0	0	0	0	0	0	0	0	0	0	0	0	0	0	0
ASV_2004	0	0	3	4	3	2	8	13	8	15	0	6	0	0	0	13	0	0	0	0	9	3	8	19	17	8	14	14	9	12	0	15	0	0	0	0	0	0	0	0	4	0	1	3	0	1	1	0	4
ASV_2005	0	8	3	3	9	7	3	0	2	2	0	3	0	0	0	0	0	0	56	8	2	3	0	1	0	0	0	1	0	2	0	1	0	0	1	0	51	0	0	0	0	0	0	0	0	0	2	0	1
ASV_2006	0	4	1	2	3	7	1	0	2	1	0	2	0	0	0	0	0	2	3	3	0	0	1	0	0	1	1	0	1	0	0	0	0	0	0	0	0	0	0	3	0	3	0	0	0	2	0	1	1
ASV_2007	2	1	3	2	8	1	4	5	3	1	0	0	0	0	0	0	0	0	0	0	0	0	8	9	4	4	3	1	2	4	0	0	0	0	0	0	28	0	0	0	0	0	2	0	0	1	0	3	4
ASV_2008	4	7	5	0	0	0	12	9	7	7	0	4	0	1	0	0	0	0	0	0	0	14	1	4	8	4	13	19	12	6	0	7	0	0	0	10	0	0	0	0	0	0	5	4	1	3	3	1	16
ASV_2009	3	1	1	5	1	0	0	1	0	0	0	2	0	0	0	0	0	15	13	6	22	7	1	0	3	0	2	0	4	6	0	4	20	0	0	9	0	14	15	1	1	2	1	0	0	5	2	2	1
ASV_201	0	0	0	0	0	0	0	0	0	0	0	0	0	0	0	0	0	0	0	0	1	0	0	0	0	4	0	1	0	0	0	0	0	0	0	0	0	0	1	0	0	0	0	0	0	0	0	0	0
ASV_2010	0	0	0	0	1	0	0	0	0	2	0	0	0	0	0	0	0	0	0	5	7	1	0	0	0	0	0	0	0	3	0	0	0	0	0	0	0	0	3	0	0	0	2	0	0	0	0	0	0
ASV_2011	2	10	3	1	8	11	6	5	1	1	0	6	0	0	0	0	0	8	4	0	0	11	22	6	3	2	19	14	4	5	0	7	0	0	0	0	0	0	0	34	0	0	1	1	4	2	3	5	1
ASV_2012	0	0	0	0	0	0	0	0	0	0	0	0	0	0	0	0	0	0	0	0	0	0	0	0	0	0	0	0	0	0	0	0	0	0	0	0	0	0	0	0	0	0	0	0	0	0	0	0	0
ASV_2013	0	3	13	5	2	5	2	6	5	3	0	2	0	0	0	0	0	0	0	0	15	1	5	4	6	5	3	4	19	4	0	4	0	0	0	0	87	6	6	4	0	2	1	0	1	1	5	0	5
ASV_2014	0	0	0	0	0	0	0	0	0	0	0	0	0	0	0	0	0	0	0	0	0	0	0	0	0	0	1	0	0	4	0	1	0	0	0	0	0	0	0	0	0	0	0	0	0	0	0	0	0
ASV_2015	4	5	6	2	2	0	7	9	8	10	0	3	0	0	2	0	3	0	0	0	1	4	9	2	1	0	4	7	18	19	0	2	0	0	0	0	4	2	0	3	4	4	6	0	1	1	7	1	8
ASV_2016	0	3	2	0	6	7	13	3	5	8	0	3	0	0	0	0	0	11	0	0	0	5	3	3	3	5	13	9	0	4	0	8	0	0	0	0	0	0	14	0	3	1	0	1	1	4	4	3	2
ASV_2017	0	0	0	0	0	0	0	0	0	0	0	0	0	0	1	0	0	0	0	0	0	0	0	1	0	0	0	0	1	0	0	0	0	0	0	0	1	1	0	0	0	0	0	0	0	0	0	0	0
ASV_2018	0	6	3	2	3	0	1	5	1	3	0	1	0	50	0	0	0	0	0	9	1	0	4	5	5	1	1	0	1	0	114	0	0	0	0	0	0	0	0	0	0	5	1	7	2	4	1	1	0
ASV_2019	0	1	1	2	3	1	2	4	1	2	0	0	0	0	0	0	0	0	3	0	0	0	2	1	1	4	4	2	0	0	176	0	0	0	0	0	0	9	0	0	9	0	0	2	0	1	1	0	2
ASV_202	92	116	170	145	121	122	139	115	90	85	79	80	117	239	143	44	62	106	67	104	197	122	209	258	202	241	162	160	108	95	0	145	197	145	182	231	211	128	126	144	87	96	130	139	144	155	124	71	97
ASV_2020	0	0	0	0	1	0	0	0	0	0	0	0	0	0	0	0	0	0	0	0	0	0	0	0	0	0	0	0	0	0	0	0	0	0	0	0	0	0	0	0	0	0	0	0	0	0	0	0	1
ASV_2021	10	5	6	4	1	2	3	1	4	3	0	3	0	0	0	0	0	22	0	2	1	11	1	4	5	1	4	8	3	1	0	3	0	0	0	0	0	0	1	0	0	5	6	3	4	1	2	3	4
ASV_2022	7	4	8	5	4	5	2	1	3	3	0	1	0	0	0	0	0	0	0	25	0	0	5	8	4	3	6	3	2	0	0	3	0	0	0	0	1	0	0	43	9	14	1	5	1	3	3	1	3
ASV_2023	0	2	3	8	0	2	0	1	6	0	46	3	0	0	9	0	0	0	0	4	0	0	4	5	5	2	3	5	2	5	0	5	0	0	59	0	0	17	0	0	8	5	1	3	4	1	1	4	5
ASV_2024	0	0	1	0	4	0	1	0	0	0	0	0	0	0	0	0	0	0	0	0	0	0	1	2	3	4	3	1	4	2	0	1	200	0	0	0	0	0	0	0	3	0	2	1	1	5	3	8	0
ASV_2025	0	0	0	0	0	0	0	0	0	0	0	0	0	0	0	0	0	0	0	0	1	0	0	0	0	0	1	0	0	0	0	0	0	0	0	0	0	0	0	0	0	0	0	0	0	0	0	0	0
ASV_2026	8	3	3	0	4	2	3	8	1	1	0	2	28	0	0	0	0	0	0	4	0	0	0	2	2	6	1	12	5	4	0	0	0	0	0	30	0	0	0	0	0	0	0	1	0	3	2	1	6
ASV_2027	3	9	10	15	5	4	7	3	5	4	0	6	0	14	0	0	16	0	2	9	0	9	1	1	4	2	0	0	0	1	0	2	0	1	0	0	0	0	0	0	6	2	3	4	0	5	2	0	2
ASV_2028	0	0	0	0	0	0	0	0	0	0	0	0	0	0	0	0	0	0	0	0	0	0	0	0	0	0	0	0	0	0	0	0	0	0	0	0	0	0	0	0	0	0	0	0	0	0	0	0	0
ASV_2029	8	3	8	2	4	3	1	2	5	1	0	2	0	0	0	13	0	0	0	14	0	0	2	5	6	4	0	3	3	4	0	0	0	0	0	0	0	0	0	37	7	0	10	0	3	1	3	2	0
ASV_203	175	166	317	328	223	232	199	135	144	191	232	200	23	20	12	49	122	225	194	203	156	320	159	154	187	87	48	107	59	102	0	101	57	4	34	52	70	139	162	476	68	99	113	138	167	174	70	48	106
ASV_2030	0	0	0	0	0	0	0	0	0	0	0	0	0	0	0	0	1	0	0	0	0	0	0	0	0	0	0	0	0	0	0	0	0	0	0	0	0	0	0	0	0	0	0	0	0	0	0	0	0
ASV_2031	0	0	0	0	0	0	0	0	0	0	0	0	0	0	0	0	0	0	0	0	0	0	0	0	0	0	0	0	0	0	0	0	0	0	0	0	0	0	0	0	0	0	0	0	0	0	0	0	0
ASV_2032	17	1	4	3	10	3	6	4	3	3	0	2	0	0	0	56	2	0	0	0	0	13	1	7	7	5	7	6	5	6	0	2	0	0	0	0	0	42	0	0	0	2	5	0	2	2	4	1	1
ASV_2033	1	4	13	2	1	0	3	4	5	4	0	6	0	0	0	0	0	0	4	5	1	6	7	4	5	0	1	5	6	3	20	1	0	0	0	0	3	1	2	4	2	7	3	6	4	2	6	4	12
ASV_2034	0	3	2	1	0	2	7	3	0	1	0	2	0	22	0	0	0	0	20	0	1	0	0	4	2	2	6	3	3	5	0	7	0	0	0	0	0	0	1	0	0	1	0	5	4	1	1	4	6
ASV_2036	1	2	1	0	0	0	2	6	11	6	0	5	0	0	0	4	0	0	0	3	6	6	0	2	1	5	2	17	15	9	0	9	0	0	0	0	13	4	0	1	0	5	2	0	1	2	6	5	12
ASV_2037	0	0	4	0	0	0	3	4	0	1	0	0	0	0	0	0	0	0	4	0	4	0	0	0	0	1	0	1	0	0	0	1	0	0	0	0	0	0	0	0	0	0	0	1	0	2	3	0	1
ASV_2038	1	4	8	4	6	2	12	3	1	2	0	0	0	0	0	10	0	1	3	0	27	6	8	5	8	4	6	2	4	2	0	3	0	0	0	107	11	31	9	4	1	0	4	3	2	4	6	0	2
ASV_2039	0	1	4	5	1	5	11	11	5	8	0	0	0	0	0	33	0	1	0	0	0	9	5	9	3	7	18	7	5	4	0	8	0	0	0	26	0	0	0	0	1	0	2	2	0	1	7	5	6
ASV_204	82	174	285	233	170	158	114	89	112	80	179	135	306	344	133	138	49	98	151	107	153	169	273	254	235	206	83	129	98	126	77	150	489	0	152	137	162	95	139	130	92	160	154	159	133	192	111	36	86
ASV_2040	0	6	0	0	1	5	8	6	2	5	0	3	0	0	0	0	0	29	0	0	0	0	0	0	0	0	0	0	0	0	0	0	0	0	0	0	0	0	0	0	0	0	0	0	0	0	0	0	0
ASV_2041	0	2	3	1	4	10	15	10	8	2	0	0	0	0	16	0	0	0	0	0	4	6	3	2	1	2	5	8	6	4	0	2	0	0	0	0	0	0	0	0	0	1	1	1	1	0	4	3	6
ASV_2042	0	0	0	1	0	0	0	1	2	1	0	1	0	0	0	0	0	0	0	0	14	0	1	0	2	1	0	2	0	0	0	2	0	0	0	0	0	0	0	0	18	0	0	0	0	0	0	0	5
ASV_2044	4	10	16	5	11	3	1	1	1	8	0	4	0	0	0	30	13	0	0	17	11	2	10	8	10	6	1	6	3	4	0	4	0	0	0	1	0	0	14	0	0	3	1	5	1	4	1	0	1
ASV_2045	1	0	0	6	1	0	1	0	0	3	0	2	0	0	0	0	0	9	0	0	0	10	5	1	1	2	0	0	1	0	0	0	0	0	0	0	0	0	0	33	0	7	1	1	1	2	0	3	1
ASV_2046	32	11	1	3	0	0	0	5	6	0	0	2	0	0	0	0	0	0	39	0	6	9	5	3	3	3	0	17	3	10	0	6	0	0	0	0	12	0	9	0	10	8	1	4	3	0	1	4	1
ASV_2047	0	0	0	0	4	3	1	3	2	3	0	4	0	0	0	29	0	10	10	0	0	3	4	0	2	1	7	14	3	0	0	0	0	0	0	0	0	0	0	0	0	0	3	1	0	0	3	2	12
ASV_2048	0	0	5	1	1	3	1	0	1	1	0	1	0	0	0	0	9	0	0	0	0	0	0	0	0	3	0	0	0	1	0	0	0	0	0	0	0	0	1	3	0	3	1	0	5	2	1	2	0
ASV_2049	0	0	1	0	0	2	1	4	0	4	0	2	0	0	0	0	0	0	27	0	0	0	1	3	1	2	2	4	3	10	0	5	0	0	0	0	0	5	0	0	0	0	0	0	0	0	0	0	3
ASV_205	35	131	139	114	124	154	156	93	55	68	0	69	81	0	140	46	60	78	20	52	143	131	121	234	203	248	170	116	52	73	0	107	271	0	36	146	9	36	93	46	46	73	83	90	83	119	35	22	62
ASV_2050	0	0	0	1	1	3	25	2	3	2	0	3	0	0	0	0	0	0	0	1	15	0	13	9	11	7	9	10	1	9	0	3	0	0	0	0	0	0	0	0	0	0	3	1	1	3	5	1	1
ASV_2051	0	0	0	0	0	3	3	1	0	2	0	0	0	0	0	0	0	0	0	0	0	0	4	3	0	2	0	0	0	0	0	0	0	0	67	0	0	6	0	8	0	0	0	0	0	0	0	0	0
ASV_2052	0	0	0	0	0	2	0	0	0	0	0	3	0	0	0	0	0	0	0	0	0	0	0	0	0	0	0	0	0	0	0	0	0	0	0	0	0	0	0	0	0	0	0	9	6	5	2	7	3
ASV_2054	0	8	3	3	8	2	15	12	7	3	0	4	0	0	0	0	0	0	0	0	0	36	0	4	14	1	8	25	9	6	0	1	1	0	0	0	2	2	0	0	0	1	3	1	0	1	0	1	1
ASV_2055	0	2	3	0	4	0	1	1	2	1	0	0	0	0	0	0	0	4	0	8	24	28	6	5	8	4	3	12	3	19	0	10	0	0	0	0	5	0	2	18	4	5	1	3	0	2	1	0	4
ASV_2056	0	0	0	1	0	1	0	0	0	0	0	0	0	0	1	0	0	1	0	0	0	0	0	0	0	0	0	0	0	2	0	0	0	0	0	0	0	0	0	0	0	0	0	1	0	0	0	0	0
ASV_2057	14	3	7	0	1	2	4	6	8	8	0	2	0	32	0	0	0	0	0	0	0	0	4	1	6	9	20	3	4	1	0	3	0	0	0	0	0	0	1	0	0	4	0	0	3	2	4	3	4
ASV_206	72	131	234	202	152	148	150	136	145	158	138	148	183	180	91	106	122	130	125	145	57	44	85	146	104	123	88	60	85	82	0	105	343	0	147	115	104	36	35	23	79	75	86	89	106	117	83	47	87
ASV_2060	14	0	5	2	1	0	0	3	0	1	0	3	0	0	0	0	0	0	0	0	27	0	4	1	0	3	1	3	0	1	0	2	0	0	0	0	0	0	0	0	0	2	0	0	1	2	0	0	0
ASV_2061	0	0	3	0	4	2	11	4	7	7	0	1	0	0	0	0	20	0	0	0	1	8	9	0	2	4	13	5	0	2	0	5	0	0	0	0	0	20	0	16	0	6	0	0	0	1	1	1	3
ASV_2062	9	0	0	1	5	0	5	3	4	1	0	5	0	0	0	0	0	0	0	0	0	15	1	5	6	6	8	2	2	2	0	3	0	0	0	1	0	0	0	0	1	0	2	1	1	2	4	0	10
ASV_2063	2	0	5	2	2	0	7	12	7	4	0	4	0	0	0	0	17	6	0	0	0	4	0	4	1	0	10	9	4	2	0	1	97	0	0	0	0	0	0	0	0	0	1	0	0	0	3	0	3
ASV_2064	0	0	0	0	0	0	0	0	0	0	0	0	0	0	0	0	0	0	0	0	0	0	0	0	0	0	0	0	0	0	0	0	303	0	0	0	0	0	0	0	0	0	0	0	0	0	0	0	0
ASV_2065	0	0	1	1	0	0	1	0	0	0	0	0	0	0	0	0	0	0	0	0	0	2	4	3	6	4	1	5	2	0	0	1	0	0	0	0	0	0	0	0	0	0	0	0	0	0	0	0	0
ASV_2066	5	8	1	2	1	8	7	5	2	2	0	4	0	0	0	6	0	0	5	0	4	8	5	2	5	2	7	7	1	5	0	4	0	0	0	0	0	0	0	0	0	0	0	2	1	2	1	2	6
ASV_2067	1	0	2	6	7	2	4	1	4	2	0	5	0	0	0	0	0	0	0	0	10	1	4	6	4	6	1	3	0	3	0	6	0	0	33	27	0	0	1	54	0	0	5	4	3	6	5	1	1
ASV_2068	8	8	16	15	11	7	7	4	2	4	17	10	0	0	0	9	9	17	0	10	2	3	2	10	4	10	12	2	0	1	0	6	0	0	0	0	11	0	3	0	0	0	0	0	0	0	0	1	1
ASV_2069	3	0	0	2	3	10	20	7	8	5	0	8	0	0	0	0	11	15	0	0	0	0	1	4	2	3	12	10	9	7	0	2	44	0	0	0	0	0	10	0	0	0	2	0	0	6	1	1	4
ASV_207	99	134	143	126	117	102	165	140	83	127	0	86	68	0	107	95	35	85	30	27	115	117	102	158	126	155	137	221	91	92	0	118	137	134	74	25	107	205	118	92	114	50	76	80	101	136	74	56	145
ASV_2070	0	0	5	0	0	0	0	0	0	0	0	0	0	0	0	0	0	0	9	6	0	0	0	0	0	0	0	0	0	0	0	0	0	0	0	0	0	0	0	0	0	0	0	0	0	0	3	0	0
ASV_2071	0	0	2	0	0	0	0	0	0	0	0	0	0	0	0	0	0	0	0	0	0	0	0	0	0	0	0	0	0	0	0	0	0	0	0	0	0	0	1	6	1	4	2	0	3	4	2	7	1
ASV_2074	1	2	0	0	0	0	0	3	0	2	0	0	0	96	0	0	0	0	0	31	1	3	1	1	1	0	0	0	4	1	0	0	0	0	0	0	4	3	5	11	0	10	0	3	3	0	0	0	0
ASV_2076	0	0	0	0	0	0	0	0	0	0	0	0	0	0	0	0	0	0	0	0	0	0	0	0	0	0	0	0	0	0	0	0	0	107	0	0	0	0	0	0	0	0	0	0	0	0	0	0	0
ASV_2077	1	8	4	7	5	4	1	4	2	0	0	10	0	0	0	0	0	0	0	9	0	1	6	6	3	9	10	3	3	2	0	2	0	0	0	0	0	0	0	0	0	0	0	0	5	7	4	1	0
ASV_2078	0	5	4	5	2	3	2	4	0	4	0	1	0	0	0	0	0	9	0	0	0	2	8	7	8	4	0	1	2	1	0	5	0	0	0	0	0	35	0	14	0	5	1	0	1	6	3	0	1
ASV_2079	0	0	0	5	2	0	0	4	3	2	0	3	48	22	0	0	0	0	1	0	0	1	2	0	0	3	7	9	8	4	0	12	0	0	43	0	0	34	10	0	0	4	0	0	3	4	1	6	4
ASV_208	62	97	61	36	69	47	225	190	138	112	1	87	1	501	43	212	78	141	93	96	63	110	74	92	73	86	195	232	110	138	0	155	377	1	1	35	26	107	83	254	80	38	31	22	28	29	41	28	131
ASV_2081	0	0	0	1	1	2	1	7	10	7	0	3	0	0	0	0	0	0	17	0	5	0	0	0	1	1	3	6	10	3	0	5	0	0	0	0	16	0	0	0	0	2	1	0	0	0	1	1	7
ASV_2082	0	18	0	0	0	2	2	3	4	4	0	8	0	0	0	0	24	0	0	0	0	0	0	0	0	0	3	2	3	2	0	3	0	0	0	0	0	0	0	0	0	5	2	2	1	0	2	2	1
ASV_2083	0	0	0	1	0	0	6	1	0	0	0	2	78	0	26	0	2	0	0	11	37	2	0	0	3	1	1	5	0	1	0	1	0	0	3	0	0	0	0	0	7	3	0	0	1	0	0	0	3
ASV_2084	0	0	0	0	0	0	0	0	0	0	0	0	0	0	0	0	0	0	0	0	0	0	0	0	0	0	0	0	0	0	0	0	0	0	0	0	0	0	0	0	0	0	0	0	0	0	0	0	0
ASV_2085	0	0	0	0	0	0	0	0	0	0	0	0	0	0	0	0	0	0	0	0	0	1	1	0	0	0	0	0	0	0	0	0	0	0	0	0	0	0	0	0	0	0	0	0	0	0	0	0	0
ASV_2086	0	3	0	1	3	2	1	5	0	1	0	2	0	0	0	0	0	0	0	2	0	0	4	5	0	0	2	2	2	1	0	0	0	0	0	0	0	0	0	0	0	0	0	2	4	0	1	0	3
ASV_2088	0	0	0	0	0	0	0	0	0	0	0	0	0	0	0	0	0	0	0	0	0	0	0	0	0	0	0	0	0	0	0	0	0	0	0	0	0	0	0	0	0	0	0	0	0	0	0	0	0
ASV_2089	0	0	0	1	0	0	0	0	0	2	0	1	0	0	0	0	0	0	0	0	1	6	0	0	1	0	1	0	1	0	0	0	0	0	0	0	0	0	0	0	0	1	0	0	0	0	0	0	0
ASV_209	82	179	155	136	142	100	199	185	134	127	0	89	0	0	116	94	103	131	122	65	134	83	149	195	194	140	186	263	169	124	0	167	106	0	0	141	126	104	119	304	166	107	95	105	103	148	164	122	116
ASV_2090	0	3	3	1	0	5	4	3	4	0	0	1	0	0	0	0	0	0	0	0	0	0	0	3	2	0	2	6	1	1	0	2	0	0	0	0	7	0	0	0	0	2	2	0	0	2	4	2	4
ASV_2091	0	0	0	1	1	1	1	0	0	1	0	0	0	0	0	11	10	27	0	0	0	4	3	5	2	8	1	7	2	1	0	0	0	0	0	0	0	0	0	40	8	0	0	1	0	12	2	2	3
ASV_2092	1	9	3	8	5	4	12	7	11	5	0	5	0	0	0	2	0	10	9	45	20	6	4	3	0	0	3	3	3	0	0	6	0	0	0	0	10	7	0	0	0	0	0	0	0	0	1	0	0
ASV_2093	0	0	0	0	0	0	0	3	0	0	0	0	0	0	0	0	0	0	0	0	0	0	0	0	0	0	3	1	0	0	1	0	0	0	0	0	0	0	0	0	0	0	1	0	0	0	0	0	0
ASV_2094	0	4	6	3	2	2	2	5	5	2	0	2	0	0	0	0	0	50	0	0	0	2	7	5	0	1	6	6	9	4	0	3	0	0	0	0	0	0	0	0	0	2	1	0	2	2	1	2	0
ASV_2095	0	0	0	0	0	0	0	0	0	0	0	0	0	0	0	0	0	0	0	0	0	0	0	0	0	0	0	0	0	0	0	0	0	0	0	0	0	0	0	0	0	0	0	0	0	0	0	0	0
ASV_2096	0	0	0	0	0	0	0	0	0	0	0	0	0	0	0	0	0	0	0	0	0	0	2	2	4	0	4	0	1	5	0	5	0	0	0	0	0	0	0	12	11	0	0	2	1	1	0	0	4
ASV_2097	0	0	0	0	0	0	0	0	0	0	0	0	0	0	0	0	0	0	0	0	0	0	0	3	0	0	0	0	0	0	0	0	0	0	0	0	0	0	0	0	0	0	0	0	2	0	0	0	0
ASV_2098	7	4	3	1	4	1	7	7	2	4	0	5	0	0	0	0	0	0	0	0	1	1	1	2	3	5	6	5	9	13	0	4	0	0	0	0	0	0	0	0	0	2	1	2	0	1	5	6	15
ASV_2099	0	7	1	0	1	0	6	2	2	1	0	8	0	0	0	0	0	0	0	0	12	6	0	0	3	1	1	1	2	2	0	1	140	0	0	0	0	16	0	0	0	0	3	1	0	3	0	0	1
ASV_21	652	773	986	861	688	499	1145	1699	1460	1111	658	801	752	957	670	425	430	593	686	573	831	594	748	771	874	713	961	1632	1255	1163	658	861	918	339	760	505	700	987	702	736	923	1067	892	994	1041	1089	2165	1693	2142
ASV_210	295	222	134	68	66	25	65	119	144	120	62	124	21	13	106	19	102	227	258	305	533	297	232	120	83	83	75	132	147	231	30	156	213	29	3	283	147	218	349	437	283	226	81	61	53	36	79	31	114
ASV_2101	0	0	16	8	4	1	2	3	2	0	0	3	0	0	0	0	0	0	0	23	5	2	6	5	9	6	1	8	2	0	0	1	0	0	0	0	0	0	0	70	1	0	7	0	2	3	3	0	0
ASV_2102	35	10	12	9	12	0	13	10	10	11	0	3	0	0	0	25	0	0	17	1	0	2	8	1	0	1	2	4	4	6	0	4	0	0	0	0	0	8	2	0	0	1	3	7	1	2	5	4	3
ASV_2103	0	0	0	0	0	1	3	1	1	0	0	0	0	0	0	0	0	0	0	0	0	0	0	2	0	2	0	0	0	0	0	0	0	0	0	0	0	0	0	0	0	0	1	0	0	0	0	0	0
ASV_2104	0	1	4	3	0	0	2	2	0	0	0	1	0	0	0	0	0	0	6	0	0	0	4	1	1	1	1	5	2	0	0	0	1	0	0	33	0	0	0	0	11	0	0	3	0	2	4	1	0
ASV_2105	2	4	2	4	4	1	3	1	0	2	10	1	0	0	0	0	0	0	0	2	1	0	2	0	0	9	7	6	3	5	0	2	0	0	0	0	0	18	0	11	2	8	2	1	0	1	0	0	0
ASV_2106	0	8	2	5	2	5	3	3	4	5	0	4	0	105	0	0	9	1	0	0	2	0	0	6	1	3	6	11	5	0	0	3	0	0	0	0	0	0	0	0	0	0	0	1	1	1	6	3	1
ASV_2107	0	0	1	2	4	5	2	3	2	9	0	4	18	0	0	0	0	0	0	0	0	5	4	3	2	1	2	1	1	1	0	2	0	15	0	0	0	0	0	0	1	2	2	3	1	3	7	7	6
ASV_2108	6	13	9	3	2	9	7	9	0	9	0	5	0	0	0	9	4	0	0	0	15	3	4	6	3	7	6	17	2	8	0	5	0	0	0	54	0	0	1	1	0	0	4	1	1	1	2	3	9
ASV_2109	8	8	3	1	0	1	9	5	1	2	0	1	157	0	0	0	0	0	0	0	0	0	3	1	3	2	11	10	3	2	0	0	0	0	0	0	0	0	0	0	0	0	3	0	2	1	1	1	1
ASV_211	0	0	0	0	0	0	0	0	0	0	0	0	0	0	0	0	0	0	0	0	1	0	0	0	0	0	4	1	0	0	1	0	0	0	0	0	0	0	0	0	0	0	0	0	0	0	0	0	0
ASV_2110	0	0	0	0	0	0	0	0	0	0	0	0	0	0	0	0	0	0	0	0	0	0	1	0	0	0	0	1	0	1	0	0	0	0	0	0	0	0	0	0	0	0	0	0	0	0	0	0	0
ASV_2111	2	0	3	1	0	0	0	0	0	0	0	0	0	0	0	0	0	0	16	0	13	0	0	0	2	0	1	2	0	3	0	0	0	0	0	0	0	0	0	0	0	0	0	0	0	0	0	0	0
ASV_2113	0	3	3	1	1	2	0	0	0	0	0	1	0	0	0	0	0	0	0	2	0	0	1	1	3	5	3	2	1	0	0	4	0	4	0	0	0	10	0	0	0	4	3	0	5	3	3	1	0
ASV_2114	0	0	0	0	0	0	0	0	0	0	0	0	0	0	0	0	0	0	0	0	0	0	0	0	0	0	0	0	0	0	0	0	0	0	0	0	0	0	0	0	0	0	0	0	0	0	0	0	0
ASV_2116	1	0	1	0	2	2	1	4	4	0	0	2	1	2	1	0	2	0	1	3	0	0	0	0	0	0	1	0	0	0	0	0	0	0	0	0	0	0	0	0	0	0	0	0	0	0	0	0	0
ASV_2117	0	3	0	1	1	1	10	16	5	3	0	2	0	0	0	0	4	0	0	2	0	5	0	4	5	1	10	13	2	0	0	0	0	0	99	0	0	0	0	0	0	0	2	0	1	2	0	0	2
ASV_2118	0	2	0	0	0	1	2	2	1	2	40	2	0	0	0	0	0	0	0	0	0	0	2	2	2	7	5	8	1	6	0	2	0	0	0	0	0	30	10	0	5	0	0	0	0	0	0	0	0
ASV_2119	3	8	8	6	1	3	4	5	1	2	0	8	0	0	0	1	0	0	0	0	0	0	3	3	5	0	4	8	1	5	0	6	0	0	0	0	0	0	0	0	0	0	1	0	1	2	1	0	1
ASV_212	4	30	16	13	9	10	6	15	8	6	0	11	0	0	0	0	0	0	0	10	21	23	31	29	22	24	12	12	15	21	0	35	0	1	1	2	1	3	105	0	27	20	16	9	11	15	11	8	11
ASV_2120	0	0	0	0	0	0	0	0	0	0	0	0	0	0	0	0	0	0	0	0	0	0	0	0	0	0	0	0	0	0	0	0	0	0	0	0	0	0	0	0	0	0	0	0	0	0	0	0	0
ASV_2121	0	0	3	0	1	2	6	2	0	2	0	4	0	43	0	0	0	0	0	0	0	0	0	5	4	1	4	4	1	0	0	2	0	0	0	20	0	0	0	0	0	0	0	0	0	0	3	3	2
ASV_2122	0	0	0	0	0	0	0	0	1	0	0	0	0	0	0	0	0	5	0	0	3	1	0	1	1	0	0	2	0	0	0	0	0	0	9	0	0	0	0	0	0	0	0	0	0	0	0	0	0
ASV_2123	0	0	0	2	1	2	1	0	2	0	0	0	0	0	0	0	0	33	0	0	0	13	0	3	0	0	2	1	2	2	0	1	0	0	0	0	0	0	0	0	0	0	1	0	0	2	6	0	1
ASV_2124	0	0	0	0	0	0	0	0	0	0	0	0	0	0	0	0	0	0	0	0	0	0	0	0	0	0	0	0	0	0	0	0	0	0	0	0	0	0	0	0	0	0	0	0	0	0	0	0	0
ASV_2125	0	0	0	0	0	0	0	0	0	0	0	0	0	0	0	0	0	0	0	0	0	0	0	0	0	0	0	0	0	0	0	0	0	0	0	0	0	0	0	0	0	0	0	0	0	0	0	0	0
ASV_2126	0	6	1	1	0	1	0	1	1	1	0	0	0	0	0	16	0	0	2	0	5	3	9	10	1	6	4	0	2	0	0	0	0	0	0	0	0	0	0	11	0	0	0	0	0	0	0	0	0
ASV_2127	0	0	2	2	4	7	9	3	3	1	0	1	0	0	0	0	1	21	8	0	9	0	1	2	6	3	7	13	3	4	0	4	0	0	0	0	0	17	3	0	0	0	2	0	0	3	7	2	7
ASV_2128	0	0	0	0	3	1	2	4	6	3	0	4	0	0	0	0	0	0	0	0	0	0	0	0	0	0	3	15	7	15	0	4	0	0	0	33	0	0	0	0	2	0	1	0	0	0	8	3	11
ASV_2129	0	2	7	2	3	3	10	5	1	3	0	1	0	0	0	0	30	0	0	0	0	0	1	5	5	7	2	11	5	3	0	0	0	0	0	0	0	12	0	0	10	0	1	0	2	2	0	3	1
ASV_213	12	7	20	20	5	10	7	15	15	5	3	15	11	5	11	8	9	9	14	14	11	7	9	8	7	3	2	2	14	5	0	10	0	1	25	2	31	6	10	3	0	5	3	2	3	2	7	1	1
ASV_2130	0	2	0	3	0	4	0	0	0	0	0	0	0	0	0	0	0	0	1	0	13	0	3	1	0	0	1	0	1	3	0	4	0	0	0	0	0	0	0	18	0	0	0	0	0	0	0	0	0
ASV_2131	15	10	6	5	2	1	6	4	5	2	0	4	0	0	0	5	0	0	0	0	0	0	6	4	3	6	4	3	0	0	0	1	0	0	0	0	0	0	0	0	0	0	3	3	5	4	1	0	1
ASV_2132	0	0	1	0	0	1	0	0	0	2	0	0	0	0	0	0	0	0	0	0	0	0	0	0	0	0	0	0	0	0	0	0	0	0	0	0	0	0	0	0	0	0	0	0	1	2	0	2	0
ASV_2133	0	0	1	0	0	0	0	0	0	0	0	0	0	0	0	0	0	0	0	0	0	0	0	0	0	0	1	0	0	0	0	2	0	0	0	0	0	0	1	0	0	0	0	0	1	1	0	0	0
ASV_2134	14	0	4	2	3	2	7	8	3	3	1	5	0	0	0	0	0	41	0	0	3	0	3	1	4	1	11	13	10	2	0	3	0	0	0	0	0	0	21	0	0	2	1	0	2	2	0	0	0
ASV_2135	0	1	4	1	2	1	1	1	3	3	0	2	0	0	0	0	0	35	8	0	1	2	3	3	3	4	8	1	6	8	0	4	0	0	0	0	0	0	0	5	0	4	1	1	3	3	2	1	0
ASV_2136	0	0	0	0	0	0	0	0	0	0	0	0	0	0	0	0	0	0	0	0	0	0	0	0	0	0	0	0	0	0	0	0	0	0	0	0	0	0	0	0	1	4	0	0	0	0	0	0	0
ASV_2137	1	2	6	2	7	0	5	1	6	3	0	6	0	0	0	3	0	0	5	9	2	1	1	2	11	3	3	5	2	3	0	2	0	0	3	0	2	0	1	5	1	3	3	4	1	2	7	3	2
ASV_2138	0	0	0	0	0	0	0	0	0	0	0	0	0	0	0	0	0	0	0	0	0	0	0	0	0	0	0	0	0	0	0	0	0	0	0	0	0	0	0	0	0	0	0	0	0	0	0	0	0
ASV_2139	7	1	2	1	1	1	6	3	4	1	0	1	0	0	0	0	0	0	0	0	0	4	3	1	4	3	8	4	1	1	0	3	0	0	64	0	0	19	0	0	1	2	1	1	1	3	3	3	4
ASV_214	98	82	81	78	57	43	55	59	50	36	0	49	0	0	0	52	4	107	57	113	129	138	119	118	95	74	49	74	63	68	2	70	54	206	389	37	113	180	61	68	92	62	43	41	61	51	47	30	61
ASV_2140	0	1	2	3	1	1	1	0	1	5	0	4	0	0	0	0	0	0	7	13	13	4	5	6	7	9	5	14	7	6	0	4	0	9	2	23	0	26	2	11	0	0	4	3	3	2	6	4	0
ASV_2141	0	2	0	1	1	0	3	5	4	3	0	2	0	0	37	0	0	0	1	0	0	6	4	2	0	0	2	16	6	6	0	9	18	0	0	5	0	0	1	7	1	2	1	2	1	0	3	3	15
ASV_2142	0	0	0	0	1	0	2	1	1	2	0	0	0	0	0	0	0	0	0	0	0	0	0	1	0	0	3	0	0	2	0	0	0	0	0	0	0	0	0	0	0	0	0	2	0	0	0	0	0
ASV_2143	0	0	0	2	3	0	2	3	3	0	0	1	0	0	0	0	0	0	0	0	0	3	9	1	2	5	0	0	3	1	0	5	0	0	0	0	0	37	0	0	11	1	2	2	5	3	4	1	2
ASV_2144	0	0	0	0	0	0	0	0	0	0	0	0	0	0	0	0	0	0	0	0	0	0	0	0	0	0	0	0	0	0	0	2	0	0	0	0	0	0	0	0	0	0	0	0	0	0	0	0	0
ASV_2145	19	8	10	5	2	2	2	8	8	1	0	7	9	0	17	0	0	24	0	17	14	0	1	7	0	3	3	8	11	9	0	1	0	0	1	0	0	0	0	0	0	8	5	4	3	7	5	4	8
ASV_2146	0	1	0	0	0	0	0	0	0	0	0	0	0	0	0	0	13	0	0	7	0	0	0	0	0	0	1	0	1	1	0	0	0	0	0	0	0	0	0	0	0	0	1	2	0	0	0	0	2
ASV_2147	0	2	3	5	5	6	6	2	3	4	0	5	0	0	0	0	0	0	0	0	0	0	4	3	1	14	10	0	5	2	0	3	0	0	0	0	0	0	0	0	0	0	6	0	4	0	4	1	1
ASV_2148	0	1	1	2	2	3	4	4	1	1	0	1	0	0	0	0	0	0	0	0	5	5	4	1	2	2	5	2	3	4	0	2	0	0	0	0	0	0	2	3	0	2	0	3	0	1	0	1	2
ASV_2149	6	9	2	1	3	5	5	2	3	2	0	2	0	0	0	0	0	6	12	1	3	2	10	14	3	3	4	7	9	4	0	1	0	0	0	0	4	9	0	0	3	3	4	1	3	4	3	3	2
ASV_215	23	56	60	45	32	23	39	27	22	19	0	32	0	44	0	0	51	114	5	24	57	99	68	72	81	54	46	60	28	58	0	55	0	157	66	37	30	16	55	94	41	37	47	45	30	28	42	26	40
ASV_2150	0	1	0	0	1	0	0	1	2	2	0	0	0	0	0	0	0	0	0	0	47	12	5	5	3	1	4	10	10	6	0	4	0	0	0	0	0	0	0	32	0	0	0	0	0	1	0	0	0
ASV_2151	0	6	3	4	5	2	13	6	1	7	0	2	0	0	0	0	5	0	0	7	7	0	6	3	0	6	3	17	3	3	0	1	0	0	0	0	0	0	0	0	0	3	0	4	4	4	4	3	10
ASV_2152	6	2	1	2	1	0	3	3	1	0	0	1	0	0	0	0	0	0	0	0	0	5	0	1	0	2	2	4	0	0	0	2	0	0	0	0	0	0	20	0	9	2	1	0	4	3	1	1	1
ASV_2154	0	2	0	0	1	0	0	0	0	0	0	0	0	0	0	0	0	0	0	0	0	0	0	0	1	0	0	0	0	0	0	0	0	0	0	0	0	0	0	0	0	0	0	0	0	0	0	0	0
ASV_2155	1	0	1	0	3	1	1	6	2	2	0	1	0	0	0	0	12	0	0	9	0	0	6	1	0	3	1	5	6	3	0	1	0	120	0	0	0	0	0	5	10	0	0	0	1	0	5	1	5
ASV_2156	0	0	0	0	0	0	0	0	0	0	0	0	0	0	0	0	0	0	0	0	12	9	8	5	0	5	5	7	4	5	0	2	0	0	0	0	2	8	0	0	1	0	0	0	0	0	0	0	0
ASV_2157	0	2	1	3	0	1	2	4	1	3	0	2	12	0	0	7	0	0	0	0	4	0	0	0	3	3	4	5	1	7	0	8	0	49	0	16	8	5	1	0	0	1	1	0	2	3	0	0	7
ASV_2158	0	0	0	0	0	0	0	0	0	0	0	0	0	0	0	0	0	0	0	0	0	0	0	0	0	0	0	0	0	0	0	0	0	0	0	0	0	0	0	0	0	0	0	0	0	0	0	0	0
ASV_2159	0	0	0	0	0	0	0	0	0	0	0	0	0	0	0	0	0	0	0	0	0	0	0	0	0	0	0	0	0	0	0	0	0	0	0	0	0	0	0	0	0	0	0	0	0	0	0	0	0
ASV_216	84	87	116	99	95	61	152	207	150	138	548	105	11	301	124	51	69	126	36	69	116	93	111	140	120	107	141	237	167	148	235	125	127	0	0	146	195	219	43	201	107	91	76	85	84	122	177	161	171
ASV_2160	0	0	0	0	0	0	0	0	0	0	7	0	0	43	0	0	0	2	0	0	0	0	0	0	0	0	0	0	0	0	0	2	0	0	0	0	0	0	0	0	0	0	0	0	0	0	0	0	0
ASV_2161	0	2	0	0	0	0	0	0	0	2	0	0	0	0	0	0	0	0	0	0	0	1	0	0	0	0	2	0	0	0	0	1	0	0	0	0	0	0	0	0	0	0	0	0	0	0	0	0	0
ASV_2162	0	5	6	3	0	4	1	6	5	5	0	2	0	0	0	0	0	1	5	5	0	1	0	1	2	6	3	5	3	3	0	2	0	0	0	0	0	0	1	5	0	2	1	5	1	5	1	1	1
ASV_2163	0	4	2	0	1	1	3	2	1	1	0	3	0	0	0	0	0	6	0	0	0	0	3	4	3	6	2	2	0	4	0	1	137	0	0	0	0	0	0	0	0	3	2	0	0	1	0	0	0
ASV_2165	0	2	2	0	2	5	6	6	2	2	0	1	0	0	0	0	0	0	0	0	0	0	0	2	3	0	16	14	2	3	0	6	0	0	0	0	0	0	0	10	4	2	0	2	4	3	1	0	3
ASV_2166	0	0	1	0	0	1	1	0	0	0	0	0	0	0	0	0	0	0	0	0	0	0	0	1	2	1	2	0	0	0	2	0	0	2	0	0	0	0	0	0	0	0	0	0	1	1	0	4	0
ASV_2168	1	0	1	1	0	1	0	0	1	2	0	1	0	0	0	0	0	0	0	0	0	10	5	5	4	3	0	2	0	0	0	2	0	0	0	4	0	0	0	2	0	9	9	8	7	13	0	7	5
ASV_2169	0	0	0	0	0	0	0	0	0	0	0	0	0	0	0	0	0	0	0	0	0	0	0	0	0	0	0	0	0	0	0	0	0	0	0	0	0	0	0	0	34	26	17	23	11	24	25	11	21
ASV_217	34	64	88	59	68	82	114	48	30	38	81	31	5	0	27	32	148	93	124	69	89	114	74	102	103	135	107	87	46	48	0	69	21	34	39	117	14	57	27	104	86	31	45	30	39	76	23	17	34
ASV_2170	1	1	1	5	0	0	4	6	5	0	0	3	5	0	0	0	0	0	0	0	0	4	0	2	1	2	1	8	3	2	0	0	0	0	0	0	0	0	1	0	0	1	2	5	6	4	12	6	7
ASV_2171	0	0	0	1	1	0	0	0	0	0	0	0	0	0	0	0	0	0	0	0	15	14	0	2	2	12	4	8	2	7	0	2	0	0	0	0	0	0	0	7	0	0	1	0	0	0	0	0	1
ASV_2172	0	0	2	4	1	2	0	2	2	1	0	5	0	0	0	0	0	0	0	0	27	1	4	2	2	6	5	5	2	8	0	5	0	0	0	17	0	0	0	0	0	0	1	3	0	0	3	0	1
ASV_2173	0	0	0	1	0	0	0	1	0	0	0	0	0	0	153	0	6	0	0	0	0	6	3	2	1	0	3	7	2	2	0	1	0	0	0	0	0	14	5	0	0	0	1	0	2	2	2	1	3
ASV_2174	0	0	0	0	0	0	0	0	0	0	0	0	0	0	0	0	0	0	0	0	0	0	0	0	0	0	0	0	0	0	0	0	0	0	0	0	0	0	0	0	9	4	4	2	3	4	12	15	30
ASV_2176	0	0	5	0	3	2	3	9	4	3	0	10	0	0	0	0	0	0	0	3	3	5	1	4	2	4	2	6	4	2	0	3	0	0	0	59	7	0	0	0	0	1	3	0	0	0	0	1	3
ASV_2178	17	3	7	7	3	1	3	0	2	4	0	0	0	0	0	0	0	0	4	0	9	11	17	8	6	4	1	3	1	6	0	3	5	0	0	0	3	2	0	0	0	0	0	0	0	0	0	0	0
ASV_2179	8	3	3	1	3	1	1	2	4	1	0	1	0	0	0	10	0	5	10	3	7	0	1	1	6	0	1	5	1	1	0	1	50	0	0	0	0	0	4	6	7	4	3	2	2	0	3	3	8
ASV_218	64	72	104	89	86	52	56	38	43	44	1	71	7	78	29	86	65	34	59	79	129	140	146	183	166	209	83	97	40	57	49	105	280	5	8	97	106	75	113	156	72	82	75	116	106	113	69	34	58
ASV_2180	0	1	1	0	0	3	5	12	12	9	0	3	0	0	0	0	0	0	33	5	1	0	0	2	4	3	5	8	2	9	0	1	2	0	0	0	0	33	5	0	12	1	0	1	4	2	4	4	3
ASV_2181	0	0	0	0	0	0	0	0	0	0	0	0	0	0	0	0	0	0	0	0	0	0	0	0	1	0	0	0	0	0	0	0	0	0	0	0	0	0	0	0	0	0	0	0	0	0	0	0	0
ASV_2182	0	3	3	2	1	0	0	3	5	1	0	0	0	0	0	14	0	1	5	9	17	14	5	9	5	5	3	1	3	5	0	14	1	0	0	27	5	6	0	1	0	9	0	1	1	2	2	1	3
ASV_2183	0	0	0	0	0	0	0	0	0	0	0	0	0	0	0	0	0	0	0	0	0	0	0	0	0	0	0	0	0	0	0	0	0	0	0	0	0	0	0	0	0	0	0	0	0	0	0	0	0
ASV_2185	0	0	0	0	0	0	0	0	0	0	0	0	0	0	0	0	0	0	0	0	0	0	0	0	0	0	0	0	0	0	0	0	0	0	0	0	0	0	0	0	0	0	0	0	0	0	0	0	0
ASV_2186	0	0	0	0	0	0	0	0	0	0	0	0	0	0	0	0	0	0	0	0	0	0	0	0	0	0	0	0	0	0	0	0	0	0	0	0	0	0	0	0	0	1	3	5	0	0	2	0	3
ASV_2187	3	0	3	0	1	0	0	2	2	0	0	2	0	0	0	0	0	6	21	1	0	7	4	3	3	6	2	8	4	2	0	4	0	0	0	0	0	0	0	4	11	6	1	0	1	3	4	0	7
ASV_2188	0	0	2	0	2	2	3	6	1	2	0	3	0	0	0	0	50	0	0	0	0	6	1	1	1	7	3	6	1	8	0	2	0	0	0	97	1	0	0	0	0	0	1	0	0	0	2	0	5
ASV_219	0	0	0	2	0	0	0	0	0	2	0	2	0	0	0	0	0	0	0	0	0	0	0	0	0	0	0	0	0	0	0	0	0	0	0	0	0	0	0	0	0	0	0	0	0	0	0	0	0
ASV_2190	0	9	0	0	0	2	1	0	0	0	0	1	0	0	0	0	0	0	0	0	0	0	0	0	0	0	0	0	0	0	0	2	0	0	0	0	0	0	0	0	0	0	1	0	2	0	0	0	2
ASV_2191	0	0	3	4	2	0	1	2	3	1	0	4	0	0	0	0	26	0	0	0	4	0	0	3	6	0	5	7	7	4	0	4	0	0	0	0	0	0	0	25	0	4	0	2	2	1	2	5	2
ASV_2192	6	4	2	1	3	1	2	1	3	2	0	0	0	0	0	0	0	0	0	0	0	2	2	7	7	3	2	3	4	0	0	0	0	0	0	0	0	0	0	0	0	1	1	3	0	2	2	0	5
ASV_2193	4	5	1	0	1	0	1	4	1	1	0	2	40	0	0	0	0	0	0	0	7	8	0	1	3	1	9	4	7	3	0	3	0	0	0	0	0	0	0	0	9	0	1	0	0	1	4	2	4
ASV_2194	0	0	1	0	0	3	5	0	0	0	2	0	0	0	0	0	1	0	0	8	5	0	3	0	7	0	2	3	3	1	0	1	0	0	0	0	0	0	0	0	0	0	0	1	0	0	0	1	1
ASV_2195	0	4	0	3	4	2	3	3	1	3	0	1	0	0	0	0	0	0	0	6	31	0	1	1	0	8	1	0	2	0	0	0	0	0	0	49	0	0	0	0	0	0	1	0	0	1	1	0	0
ASV_2196	4	6	8	5	0	0	3	8	6	6	0	2	0	3	0	0	1	3	5	2	3	5	2	1	6	0	1	8	6	17	0	1	0	0	0	3	2	2	2	2	3	8	0	1	1	1	0	3	5
ASV_2197	1	4	8	1	4	0	1	3	3	9	0	4	0	0	0	1	10	13	1	1	6	2	9	1	3	0	3	4	6	12	0	3	0	1	1	1	0	1	4	2	15	5	5	2	4	1	5	3	8
ASV_2198	0	0	3	2	1	0	1	4	1	1	0	0	0	5	0	17	0	0	0	0	2	0	2	2	1	4	6	3	1	0	0	8	25	0	62	0	8	27	0	0	1	1	2	3	2	0	0	1	1
ASV_22	364	342	355	311	199	206	426	447	408	279	77	250	50	506	195	864	394	694	418	372	1005	638	540	565	488	574	691	979	649	567	577	585	741	287	547	857	477	565	638	993	553	430	340	334	340	477	683	425	508
ASV_220	56	102	65	75	61	51	166	206	156	182	0	103	25	1	0	160	155	128	91	63	149	57	71	92	81	84	151	203	167	135	0	102	250	2	3	46	115	63	103	167	40	57	40	50	46	64	97	80	127
ASV_2200	0	0	0	0	0	0	0	1	2	0	0	0	0	0	0	0	0	0	0	0	0	0	0	5	0	2	0	0	0	0	0	0	0	0	0	0	0	0	0	0	0	0	0	0	0	0	0	0	0
ASV_2203	12	7	4	3	5	3	1	3	2	2	0	3	0	0	0	53	0	0	0	0	3	0	0	6	4	3	0	6	2	3	0	6	0	0	0	0	0	0	22	0	8	5	1	3	1	4	0	0	1
ASV_2204	0	2	3	1	2	0	4	1	2	1	0	3	0	0	0	0	0	0	0	0	0	3	0	0	0	0	0	2	0	0	0	1	0	0	0	22	0	0	9	0	0	0	0	0	1	0	0	0	1
ASV_2205	11	2	11	10	4	2	4	11	2	2	0	7	0	9	0	0	16	0	0	0	0	0	1	2	2	2	2	3	0	5	0	3	0	0	0	0	0	8	0	0	0	1	0	0	0	2	1	4	1
ASV_2206	0	0	0	0	0	0	0	0	0	0	0	0	0	0	0	0	0	0	0	0	0	0	0	0	0	0	0	0	0	0	0	1	0	0	0	0	0	0	0	0	0	0	0	0	0	0	0	0	0
ASV_2207	0	4	3	0	0	3	0	5	0	3	0	2	0	0	0	0	0	0	9	0	2	0	2	2	5	3	9	9	3	3	0	2	0	0	0	0	0	0	0	0	2	0	1	1	1	1	4	0	4
ASV_2208	0	7	1	0	2	2	17	5	5	2	0	3	0	0	0	1	0	0	29	0	0	3	1	2	3	2	8	9	2	3	0	2	0	0	0	0	0	0	0	9	0	0	2	1	0	4	1	1	4
ASV_2209	0	0	0	0	0	0	0	0	0	0	0	0	0	0	0	0	0	0	0	0	0	0	0	0	0	0	0	0	0	0	0	0	0	0	0	0	0	0	0	0	0	0	0	0	0	0	0	0	0
ASV_221	117	122	166	149	106	100	113	98	121	139	1	105	82	8	30	94	56	115	27	121	191	137	161	150	155	122	135	133	125	133	274	178	100	2	15	49	101	166	77	142	134	92	132	122	157	172	119	101	152
ASV_2210	0	0	0	0	0	0	0	1	0	0	0	1	0	1	0	0	0	0	0	0	0	3	2	1	1	2	7	0	2	1	0	3	0	0	0	0	0	0	0	44	5	2	1	3	2	0	2	2	8
ASV_2211	4	3	2	4	1	0	1	4	4	6	0	0	0	0	0	0	0	6	0	3	3	3	2	1	3	0	0	5	8	7	0	6	8	3	0	0	1	1	4	8	0	0	1	2	0	1	1	1	3
ASV_2212	15	1	2	3	3	3	3	5	3	0	0	0	0	0	0	0	0	0	0	0	0	0	0	7	1	2	0	0	0	0	0	0	0	0	0	0	0	0	0	0	0	0	0	0	0	0	0	0	0
ASV_2214	0	8	1	1	1	1	5	5	1	2	0	3	0	0	0	20	0	8	0	0	9	4	4	5	2	5	4	6	1	1	0	8	0	0	0	0	0	0	0	1	12	5	2	0	1	2	1	2	4
ASV_2216	0	0	0	0	0	0	0	0	0	0	0	0	0	0	0	0	0	0	0	0	0	0	0	0	0	0	0	0	0	0	0	0	0	0	0	0	0	0	0	0	0	0	0	0	0	0	0	0	0
ASV_2217	0	0	0	0	1	0	0	0	0	0	1	1	2	0	0	0	2	1	0	0	0	0	0	0	0	0	0	0	0	0	0	0	0	0	0	0	0	0	0	2	0	0	0	0	0	0	0	0	0
ASV_2218	0	1	0	4	2	1	12	21	9	20	0	7	0	0	0	0	0	0	2	1	0	0	1	3	3	4	14	32	7	12	0	16	0	0	0	0	0	41	19	51	0	0	3	1	0	1	2	4	12
ASV_2219	10	0	0	1	0	2	4	3	2	0	0	0	0	0	0	0	0	0	0	0	0	4	1	3	3	3	2	7	2	0	0	5	0	0	0	0	0	0	0	0	2	0	3	2	1	2	1	1	2
ASV_222	84	101	137	156	81	93	86	84	64	60	1	88	147	9	242	294	131	36	309	118	93	60	94	117	86	117	64	54	43	73	934	70	0	0	12	31	113	70	0	21	115	118	122	145	181	167	113	78	140
ASV_2221	0	5	5	1	0	9	6	4	5	6	0	4	0	0	0	15	6	0	9	1	0	3	5	4	5	2	7	8	3	2	0	4	0	0	1	0	8	14	0	0	0	0	4	1	1	3	0	0	4
ASV_2222	12	0	1	2	0	2	19	9	12	3	0	2	0	0	0	0	45	0	0	0	0	0	0	1	1	7	8	8	3	7	0	6	0	0	0	0	0	0	0	10	0	0	1	2	1	1	2	5	6
ASV_2224	0	0	1	2	0	0	3	2	1	1	0	0	0	0	0	0	0	0	0	0	0	0	2	0	0	1	1	0	0	0	0	2	77	0	0	0	21	0	0	0	0	1	0	0	2	1	2	1	4
ASV_2225	0	0	0	2	2	0	1	3	5	8	0	3	0	0	0	3	0	2	3	0	4	2	0	0	3	0	1	5	16	16	0	4	23	0	0	1	6	0	6	0	0	1	2	0	0	0	5	3	5
ASV_2226	6	0	0	0	0	1	5	4	2	0	0	0	0	0	0	0	0	26	0	0	0	0	0	2	1	0	0	4	1	3	0	0	0	0	0	0	0	0	6	0	0	0	1	2	1	5	3	1	1
ASV_2228	0	0	0	0	0	0	1	0	0	0	0	0	0	0	0	0	0	0	0	0	0	0	0	0	0	0	2	3	2	0	0	0	0	0	0	0	0	0	0	0	0	0	0	1	0	0	1	0	6
ASV_2229	0	0	1	1	0	0	2	0	0	0	0	2	0	0	0	0	0	0	0	0	0	0	0	0	0	0	0	0	0	0	0	0	0	0	0	0	0	0	0	0	0	0	1	0	0	0	0	0	0
ASV_223	46	47	55	31	43	27	17	11	14	29	127	9	54	59	0	39	85	66	76	7	83	72	77	73	58	66	30	36	21	34	0	44	28	0	138	69	19	46	36	28	21	52	25	33	43	36	17	9	20
ASV_2230	0	10	2	0	2	4	1	2	4	1	0	0	0	0	0	0	0	0	15	0	0	0	1	8	2	0	5	4	8	0	0	1	0	9	20	0	0	0	0	0	3	2	0	3	1	3	2	4	2
ASV_2231	0	2	3	3	3	4	0	0	2	3	0	1	0	0	0	36	0	17	0	0	1	3	2	6	4	2	0	11	0	2	0	0	0	0	0	0	0	0	8	0	0	2	1	1	2	2	2	2	5
ASV_2232	0	0	0	0	0	0	0	0	0	0	0	0	0	1	0	0	0	0	0	0	0	1	0	1	0	0	1	0	1	0	0	0	0	0	0	0	0	0	1	0	0	0	0	0	0	0	0	0	0
ASV_2233	0	2	0	0	0	0	1	0	0	0	0	0	0	0	0	0	0	0	0	0	0	0	0	0	0	0	0	0	0	0	0	0	0	0	0	0	0	0	0	0	0	0	0	0	0	0	0	0	0
ASV_2234	0	3	0	3	4	0	1	6	1	1	0	0	0	0	0	0	0	0	0	13	0	0	1	2	6	0	0	4	0	4	0	1	0	0	0	105	0	0	8	0	12	0	1	0	2	2	1	0	2
ASV_2236	0	3	0	1	0	2	2	1	1	0	0	1	0	0	0	0	0	0	0	0	0	0	0	1	0	3	0	3	1	1	0	1	0	0	0	4	0	2	0	0	9	0	2	3	2	4	0	3	0
ASV_2237	9	9	2	0	3	4	7	6	1	5	1	2	0	0	0	0	0	0	0	0	3	4	4	3	0	2	13	6	5	1	0	9	0	0	0	2	0	0	0	1	0	0	1	0	2	8	4	4	4
ASV_2238	15	3	1	3	1	4	5	2	3	1	0	5	0	1	0	0	0	0	3	8	1	0	4	2	0	3	1	7	0	2	0	2	25	0	0	0	0	14	0	0	0	2	0	2	6	6	7	3	6
ASV_2239	0	1	2	1	3	4	3	0	0	3	0	0	0	0	0	3	3	13	0	0	13	0	6	3	8	4	3	1	1	1	0	6	0	0	0	0	0	0	0	62	0	2	2	1	3	2	4	0	1
ASV_224	110	106	115	116	112	81	90	93	66	57	0	71	352	7	79	98	106	68	83	90	76	63	62	63	55	49	29	41	17	43	0	44	0	114	0	95	50	97	14	112	63	57	71	66	89	89	62	48	57
ASV_2240	0	2	1	1	0	1	0	0	1	0	0	1	0	0	0	0	0	0	0	0	0	0	1	0	1	0	1	0	0	0	0	0	0	0	0	0	0	0	0	0	0	1	0	0	1	0	4	0	0
ASV_2241	0	0	0	0	0	0	0	0	0	0	0	0	0	0	0	0	0	0	0	0	0	0	0	0	0	0	0	0	0	0	0	0	0	0	0	0	0	0	0	0	0	0	0	0	0	0	0	0	0
ASV_2242	0	2	0	8	1	1	4	1	1	0	0	2	0	0	0	0	0	0	0	0	0	0	2	0	0	0	1	4	2	4	0	0	0	0	0	0	0	0	0	0	0	0	0	0	0	0	0	0	0
ASV_2243	0	6	0	2	1	0	0	0	1	0	0	0	0	0	0	1	0	0	0	0	6	0	2	2	2	2	2	0	1	0	0	1	0	0	0	0	0	29	0	0	0	0	0	0	0	0	0	0	0
ASV_2244	0	9	0	1	2	0	3	0	0	0	0	1	0	0	0	0	0	2	0	0	11	5	1	2	6	4	3	5	0	2	0	0	0	0	0	0	0	0	0	2	0	9	0	1	0	5	3	1	2
ASV_2245	0	0	0	0	0	0	0	0	0	0	0	0	0	0	0	0	0	0	0	0	0	0	0	0	0	0	0	0	0	0	0	0	0	0	0	0	0	0	0	0	0	0	0	0	0	0	0	0	0
ASV_2246	0	1	3	2	5	8	5	6	1	6	0	7	0	0	0	28	0	0	0	0	0	0	3	1	1	14	7	7	1	3	0	4	0	0	0	0	0	0	0	0	2	3	2	0	2	2	1	0	2
ASV_2247	0	0	1	1	0	0	0	0	0	1	0	0	0	0	0	0	0	0	0	0	2	0	0	0	1	1	0	0	0	1	0	0	0	0	0	0	0	0	0	0	0	0	0	1	1	0	0	0	0
ASV_2248	0	4	0	0	1	4	0	5	0	0	0	0	105	0	0	0	0	0	0	0	0	0	0	0	2	0	0	0	2	0	0	0	0	0	0	0	0	0	0	0	0	0	0	2	0	1	0	0	0
ASV_2249	0	0	0	0	0	0	0	0	0	0	0	0	0	0	0	0	0	0	0	0	0	0	0	0	0	0	0	0	0	0	0	0	0	0	0	0	0	0	0	0	11	3	1	4	2	2	3	0	6
ASV_225	103	137	256	206	204	144	123	149	114	135	34	155	0	26	86	238	396	113	122	36	128	278	254	301	320	203	129	132	164	219	112	198	72	93	171	220	116	148	159	208	36	91	89	94	81	131	67	47	74
ASV_2250	0	9	6	4	7	3	2	2	0	1	0	2	0	0	0	0	6	0	0	7	23	7	4	5	8	3	0	2	3	1	0	4	0	0	0	0	0	24	0	0	0	8	6	2	2	5	0	3	0
ASV_2251	2	3	6	2	1	0	4	4	2	5	0	2	0	0	0	2	1	0	6	7	4	2	0	0	1	1	2	1	1	7	0	5	0	0	0	1	6	3	11	2	0	3	2	2	0	0	4	1	6
ASV_2253	0	0	2	2	2	0	0	0	0	0	0	0	0	0	0	0	5	0	0	0	0	3	1	8	4	4	9	4	0	5	0	1	0	0	0	0	0	9	0	0	0	0	0	0	0	0	1	0	0
ASV_2254	9	0	3	7	0	0	1	1	1	1	0	4	0	0	0	0	2	0	0	0	0	1	1	2	1	0	1	2	1	0	0	2	0	0	0	0	0	0	0	2	8	7	15	8	7	17	6	2	9
ASV_2255	3	2	5	1	3	0	2	2	1	2	0	2	0	0	0	0	0	2	0	0	2	15	3	3	1	0	1	1	1	1	0	0	0	0	0	7	0	0	0	0	0	9	0	2	4	5	3	2	6
ASV_2257	0	3	9	9	3	2	0	1	4	5	0	0	0	0	0	45	0	0	20	5	10	2	10	3	4	3	4	2	2	2	0	0	0	11	0	0	0	0	0	0	6	5	2	1	0	6	5	0	1
ASV_2258	4	0	1	1	2	4	4	8	0	2	0	0	0	0	0	0	7	0	0	0	0	0	3	4	2	9	7	4	0	3	0	2	0	0	0	0	0	0	39	0	1	8	1	1	0	1	4	3	3
ASV_2259	0	8	9	5	2	4	1	1	5	8	186	0	0	0	0	0	0	0	0	29	0	0	0	0	0	0	0	0	0	0	0	0	0	0	0	0	0	0	0	0	0	0	0	0	0	0	0	0	0
ASV_226	73	106	147	89	92	77	125	65	52	64	0	62	118	87	39	56	86	70	142	22	115	70	139	184	144	183	160	148	59	105	0	110	10	70	154	88	98	69	51	178	56	48	75	86	100	134	71	40	54
ASV_2260	0	6	2	0	5	4	12	9	0	4	0	1	0	0	0	0	0	0	0	4	0	11	3	4	4	7	4	9	4	0	0	2	0	0	0	0	0	22	14	0	0	0	4	2	5	2	4	2	2
ASV_2261	0	6	1	3	0	2	1	0	1	3	0	0	0	0	0	0	3	0	0	0	0	0	1	0	2	0	0	2	2	1	0	2	25	0	0	4	0	0	0	0	2	6	2	0	1	4	2	3	0
ASV_2262	0	0	0	0	0	0	0	0	0	0	0	0	0	0	0	0	0	0	0	0	0	0	0	0	0	0	0	0	0	0	0	0	0	0	0	0	0	0	0	0	0	0	0	0	0	0	0	0	0
ASV_2263	12	10	4	2	3	2	3	3	3	4	0	4	0	0	0	0	0	0	15	27	27	0	0	0	0	0	0	0	0	0	0	0	0	0	0	0	0	0	0	5	12	7	0	0	0	1	0	0	0
ASV_2264	0	0	0	0	0	0	0	0	0	0	0	0	0	0	0	0	0	0	0	0	0	0	0	0	0	0	0	0	0	0	0	0	0	0	0	0	0	0	0	0	0	0	0	0	0	0	0	0	0
ASV_2266	4	0	3	1	0	2	4	7	2	2	0	1	0	0	0	0	0	0	0	0	0	6	0	3	3	8	4	3	5	6	0	4	0	0	0	2	0	0	0	0	0	0	5	2	0	1	6	1	4
ASV_2267	0	1	3	2	5	3	3	1	0	1	0	1	0	0	0	0	7	0	0	0	0	0	2	2	0	0	1	0	2	2	0	5	0	0	0	0	0	0	0	0	0	10	0	6	6	3	5	2	1
ASV_2268	0	0	0	1	1	1	0	0	0	0	0	0	0	0	0	0	0	0	0	0	0	0	0	0	0	0	4	0	0	0	0	0	0	0	0	0	0	0	0	0	0	0	0	0	0	0	0	0	1
ASV_2269	0	5	0	1	0	2	6	2	3	7	0	1	0	0	0	0	4	0	1	0	10	0	1	0	1	7	14	2	2	1	0	5	0	0	68	0	0	0	0	0	0	0	0	1	0	1	3	1	6
ASV_227	86	105	125	88	102	50	123	108	71	52	83	55	183	203	95	133	108	79	71	60	97	96	105	146	143	113	126	167	112	66	172	78	270	91	76	54	57	109	36	196	94	97	69	131	161	139	237	126	167
ASV_2270	1	2	7	1	5	1	7	6	11	4	0	5	0	0	0	0	0	0	1	1	2	4	2	4	6	0	5	6	8	7	0	4	9	0	0	3	0	0	7	0	0	7	6	2	5	1	3	7	6
ASV_2271	0	2	2	0	2	3	2	0	2	1	0	1	0	0	0	2	14	17	0	0	7	0	0	3	2	2	2	5	0	2	0	2	0	0	0	16	0	0	0	0	0	0	0	0	0	0	0	0	5
ASV_2273	0	0	0	0	0	0	0	0	0	0	0	0	0	0	0	0	0	0	0	0	0	0	0	0	0	0	0	0	0	0	0	0	0	0	0	0	0	0	0	0	0	0	0	0	0	0	0	0	0
ASV_2274	0	0	0	0	0	0	0	0	0	0	0	0	0	0	0	0	0	0	0	0	0	0	0	0	0	0	1	0	0	0	0	0	0	0	0	0	0	0	0	0	0	0	0	0	0	0	0	0	0
ASV_2276	0	0	0	0	0	0	0	0	0	0	0	1	0	0	0	0	0	0	0	0	0	0	2	1	3	0	0	0	0	1	0	4	0	0	0	0	0	0	0	0	0	0	1	0	0	1	0	0	0
ASV_2277	0	0	0	0	0	0	0	0	2	0	0	0	0	0	0	0	0	0	0	0	6	0	0	3	1	0	0	0	0	1	0	3	0	0	0	0	0	0	0	0	0	0	1	0	0	0	0	0	0
ASV_2278	1	1	2	1	1	4	3	9	7	3	0	1	0	0	0	0	5	6	19	8	23	0	2	10	3	2	6	14	6	2	0	1	0	0	0	0	4	9	0	2	6	4	0	1	0	2	1	6	1
ASV_2279	2	0	6	6	4	3	8	3	0	9	0	2	0	0	0	0	0	0	1	12	0	0	4	2	4	3	0	11	0	3	0	2	0	0	0	0	0	3	0	8	0	0	4	4	1	8	0	0	5
ASV_228	94	201	157	143	120	60	84	114	89	97	4	101	8	51	327	50	67	91	147	87	246	147	169	230	174	156	112	149	110	106	0	158	73	41	485	149	94	176	138	87	114	122	65	66	117	87	93	56	106
ASV_2280	0	0	0	0	0	0	0	0	0	0	0	0	0	0	0	0	0	0	0	0	0	0	0	0	0	0	0	0	0	0	0	0	0	0	0	0	0	0	0	0	0	0	0	0	1	0	0	0	1
ASV_2281	0	0	0	0	0	0	0	0	0	0	0	0	0	0	0	0	0	0	0	0	0	0	0	0	0	0	0	0	0	0	0	0	0	0	0	0	0	0	0	0	0	0	0	0	0	0	0	0	0
ASV_2283	2	0	1	2	5	0	3	6	3	1	0	3	1	0	0	0	0	0	0	8	20	0	0	3	4	4	7	13	4	13	0	3	0	0	0	0	23	0	1	0	4	1	0	2	2	0	3	3	1
ASV_2284	0	0	0	0	0	0	0	0	0	0	0	0	0	0	0	0	0	0	0	0	0	0	0	0	0	0	0	0	0	0	0	0	0	0	0	0	0	0	0	2	0	0	0	0	0	0	0	0	0
ASV_2285	0	1	5	5	5	1	7	3	5	4	0	4	0	0	0	0	20	0	0	4	12	1	0	1	11	2	7	7	0	9	0	4	0	16	0	0	0	0	0	0	0	2	0	1	1	0	0	0	3
ASV_2286	0	0	1	0	2	3	4	4	1	1	0	1	0	0	0	0	0	0	0	0	0	0	0	0	3	0	4	10	1	3	0	1	0	0	0	0	0	37	0	0	0	3	0	0	0	0	0	3	0
ASV_2287	0	0	0	0	0	0	0	0	0	0	0	0	0	0	0	0	0	0	0	0	0	0	0	0	0	0	0	0	1	0	0	0	0	0	0	0	0	0	0	0	0	0	0	0	0	0	0	0	0
ASV_2288	3	7	2	3	0	1	3	1	3	7	0	1	0	57	0	0	0	0	0	0	0	0	4	4	2	10	5	4	1	1	0	1	0	0	0	0	0	0	0	0	10	2	1	0	2	7	0	1	1
ASV_2289	0	0	0	0	0	0	0	0	0	0	0	0	0	0	0	0	0	0	0	0	0	0	0	0	0	0	0	0	0	0	0	0	0	0	0	0	0	0	0	0	0	0	0	0	0	0	0	0	0
ASV_229	154	121	134	110	126	71	134	201	159	140	160	109	8	83	23	59	156	42	235	131	56	120	103	99	112	119	122	172	110	135	0	105	227	231	125	173	88	105	46	183	94	111	114	97	98	128	209	127	230
ASV_2291	5	0	0	0	0	0	9	3	4	8	7	1	0	44	0	0	0	0	0	0	4	0	1	5	3	3	4	10	5	8	0	4	0	0	0	0	0	5	0	0	8	0	0	0	0	1	0	3	5
ASV_2292	0	0	0	0	0	0	0	0	0	0	0	0	0	0	0	0	0	0	0	0	0	0	0	0	0	0	0	0	0	0	0	0	0	0	0	0	0	0	0	0	0	0	0	0	0	0	0	0	0
ASV_2293	0	0	0	0	0	0	0	0	0	0	0	0	0	0	0	0	0	0	0	0	0	0	0	0	0	0	0	0	1	0	0	0	0	0	0	0	0	0	0	0	0	0	0	0	0	0	0	0	0
ASV_2294	0	0	0	0	0	0	0	0	0	0	0	0	0	0	0	0	0	0	0	0	0	0	0	0	0	0	0	0	0	0	0	0	0	0	0	0	0	0	0	0	0	1	0	0	0	0	0	0	0
ASV_2296	5	5	12	10	16	2	6	5	5	1	0	2	1	0	0	0	5	11	0	1	9	2	7	5	6	7	3	1	0	3	0	6	0	0	0	0	0	0	0	2	0	1	2	3	4	0	6	0	1
ASV_2297	0	20	7	4	8	1	3	3	6	0	0	4	0	0	0	5	0	0	0	0	8	13	2	9	7	1	6	3	3	3	0	4	0	0	0	0	0	11	0	0	11	2	1	2	1	1	2	4	1
ASV_2298	0	9	8	1	0	2	11	4	2	8	0	6	0	0	20	20	0	3	0	0	0	0	2	1	2	5	6	4	7	2	0	3	0	0	0	0	0	0	0	0	0	0	1	0	0	2	5	1	1
ASV_2299	0	0	0	1	4	4	7	14	6	0	0	1	0	0	0	0	0	0	0	11	0	0	2	1	2	0	5	10	3	6	0	5	0	0	0	0	0	0	0	0	0	1	2	0	0	2	10	3	7
ASV_23	467	414	494	390	299	190	304	302	242	222	190	236	664	136	163	262	225	289	383	223	643	503	464	546	449	456	296	468	365	336	447	365	486	254	179	369	164	521	333	719	262	356	265	234	278	308	293	158	224
ASV_230	66	53	76	57	55	33	51	32	36	38	28	53	37	57	99	16	90	60	93	61	104	86	95	99	118	64	68	57	55	60	0	66	41	3	2	2	20	124	84	81	79	99	43	55	78	104	68	29	57
ASV_2300	0	0	0	0	0	1	1	0	3	1	0	0	0	0	0	0	0	0	0	0	80	1	5	1	2	2	8	4	3	0	0	0	0	0	0	0	19	0	19	0	0	0	0	1	0	1	0	0	1
ASV_2302	1	1	8	3	7	3	1	1	2	6	0	5	0	0	0	0	0	0	0	0	5	5	4	4	6	1	1	8	16	1	0	4	0	0	0	0	50	1	3	5	0	2	0	3	5	0	3	1	4
ASV_2304	0	0	3	2	1	0	3	1	0	0	0	3	0	0	0	0	0	0	0	0	0	0	0	0	4	0	5	12	12	5	0	9	0	0	0	14	0	41	0	0	0	2	1	1	2	3	5	1	1
ASV_2305	0	0	0	0	0	0	0	0	0	0	0	0	0	0	0	0	0	0	0	0	0	0	0	0	0	0	0	0	0	0	0	0	0	0	0	0	0	0	0	0	0	0	0	0	0	0	0	0	0
ASV_2306	0	0	1	2	1	2	3	0	0	3	0	1	0	0	0	0	0	0	0	0	1	0	0	7	10	2	5	2	1	1	0	0	0	0	0	0	0	0	11	17	8	5	4	2	7	3	0	1	3
ASV_2307	0	0	1	2	1	0	0	1	2	2	0	0	0	0	0	0	0	0	0	3	0	0	0	0	1	5	0	0	1	1	0	0	0	0	0	0	0	19	0	0	2	0	0	0	0	0	0	0	0
ASV_2308	0	0	6	2	7	2	5	3	5	5	0	3	0	0	0	4	0	5	2	4	0	0	0	2	0	4	2	3	6	6	0	2	0	0	0	0	0	13	31	19	4	1	0	0	0	7	3	1	1
ASV_2309	0	6	2	0	0	2	0	0	5	1	0	0	0	0	0	0	0	6	7	7	0	0	2	1	5	4	3	1	0	2	0	2	0	52	0	0	0	0	0	0	1	0	2	0	0	5	0	2	4
ASV_231	0	9	3	7	4	2	3	6	1	9	0	1	0	0	0	0	0	0	7	2	0	1	3	1	0	1	0	1	3	0	0	0	1	0	0	0	0	0	0	0	33	12	4	4	3	0	3	3	4
ASV_2310	0	1	5	0	2	4	4	2	0	1	0	0	0	3	0	0	3	0	0	0	0	0	5	2	3	11	3	5	6	0	0	2	0	0	0	0	0	0	0	0	0	0	3	1	3	1	1	0	3
ASV_2311	0	0	4	11	9	13	7	1	1	0	0	0	0	0	0	0	0	0	4	0	0	0	0	3	7	14	6	3	0	0	0	0	0	0	0	0	0	0	0	8	3	1	0	7	8	32	6	2	1
ASV_2314	0	0	0	0	0	0	0	1	0	0	0	0	0	0	0	0	0	0	0	0	0	0	0	0	0	0	0	0	0	0	0	0	0	0	0	0	0	0	0	0	0	0	0	0	1	0	0	0	0
ASV_2315	0	0	0	0	0	0	0	0	0	0	0	0	0	0	0	0	0	0	0	0	0	0	0	0	0	0	0	0	0	0	0	0	0	0	0	0	0	0	0	0	0	0	0	0	1	0	0	1	0
ASV_2316	3	0	0	0	1	1	6	9	5	2	0	1	0	0	0	0	0	0	0	0	15	1	2	1	3	1	3	2	5	2	0	0	0	0	0	0	0	0	0	4	0	1	0	0	0	0	5	6	2
ASV_2317	0	5	1	1	2	4	14	3	3	6	0	0	0	0	0	0	3	0	0	0	0	0	10	1	4	7	23	4	0	4	0	2	0	0	0	0	0	9	0	0	0	1	0	1	1	10	1	4	1
ASV_2318	0	19	1	2	7	3	4	5	4	1	0	1	0	0	0	0	8	0	23	0	0	0	8	1	0	0	2	2	2	3	0	2	0	0	0	0	0	0	1	0	0	1	1	1	5	5	2	1	0
ASV_2319	0	0	0	0	0	0	0	0	0	0	0	0	0	0	0	0	0	0	0	0	0	0	0	0	0	0	0	0	0	0	0	0	0	61	0	0	0	0	0	0	0	0	0	0	0	0	0	0	0
ASV_232	95	114	134	87	72	73	97	104	102	98	60	82	0	49	3	47	43	106	46	66	193	135	139	132	155	137	133	160	126	157	0	98	40	0	116	1	89	129	124	146	56	62	57	74	71	112	96	63	117
ASV_2320	2	1	0	1	0	2	6	2	3	4	0	0	0	0	0	0	0	2	0	9	5	0	0	4	4	0	3	2	1	1	0	5	0	181	0	0	0	0	0	0	0	0	0	0	1	0	0	1	1
ASV_2321	0	0	0	1	0	2	3	1	8	1	0	5	0	0	0	0	0	0	0	0	0	0	7	0	1	1	4	8	14	7	0	6	0	0	0	0	7	0	17	0	0	0	3	0	0	0	0	3	5
ASV_2322	1	0	0	0	0	0	0	0	0	0	0	0	0	0	0	0	0	0	0	0	0	0	0	0	0	0	0	0	0	0	0	3	0	0	0	0	0	0	0	0	0	1	1	0	0	0	0	0	0
ASV_2323	4	1	2	4	1	1	4	6	1	2	0	6	0	0	0	2	0	14	0	2	24	7	4	8	3	5	9	7	0	0	0	3	0	0	0	0	0	0	0	3	0	7	1	1	5	1	4	0	1
ASV_2324	0	11	1	2	0	0	0	2	1	0	0	0	0	0	0	0	0	0	0	0	0	0	1	1	2	0	0	4	0	0	0	0	0	0	0	0	0	0	0	0	0	0	0	0	1	1	2	1	0
ASV_2325	0	0	1	1	0	0	1	1	2	8	0	1	0	0	0	0	0	0	0	0	4	0	0	2	1	0	2	9	8	5	0	2	0	0	0	0	0	7	3	0	0	0	1	0	0	2	1	2	4
ASV_2326	8	0	1	2	2	6	7	2	5	5	0	2	0	0	0	0	0	0	0	19	0	0	0	4	4	2	3	9	0	3	0	4	0	0	0	28	0	0	0	0	0	2	1	1	1	0	2	0	0
ASV_2327	4	7	5	6	2	3	5	2	2	0	0	1	0	0	0	0	0	0	0	0	6	1	6	4	5	6	6	5	1	0	0	5	0	0	0	0	21	0	6	0	2	1	4	1	0	1	0	2	1
ASV_2328	4	0	3	6	1	1	3	6	1	3	0	2	0	0	0	0	0	0	0	9	0	3	6	4	8	3	6	12	7	5	0	1	0	0	0	0	0	0	0	0	0	0	0	7	2	3	2	1	1
ASV_233	1	1	6	3	4	1	8	12	7	5	0	4	1	0	175	1	37	1	1	16	4	1	0	2	2	3	1	7	3	1	2	2	2	2	0	28	8	0	1	0	0	2	2	3	1	3	1	3	0
ASV_2330	0	0	0	4	0	3	18	5	6	2	0	2	0	0	0	0	15	11	0	0	0	0	1	3	0	5	2	6	4	5	0	4	38	0	1	0	0	0	1	0	0	0	2	0	1	1	2	2	8
ASV_2331	0	1	1	1	0	0	0	4	3	3	0	2	0	0	0	0	0	0	0	0	0	0	0	0	0	0	1	3	3	6	0	5	0	0	0	0	0	17	0	0	1	0	0	0	0	1	0	0	5
ASV_2332	6	0	0	1	3	0	2	3	1	2	0	0	0	0	0	0	0	0	0	0	0	0	0	1	3	0	1	2	3	0	0	3	0	0	0	0	0	0	4	0	0	0	2	1	1	0	2	0	1
ASV_2334	4	2	5	1	1	0	3	9	8	3	0	5	0	0	0	32	3	0	0	0	2	2	3	2	2	0	5	6	7	7	0	4	0	0	0	0	1	7	0	4	1	6	4	1	0	1	4	2	7
ASV_2335	2	3	2	2	9	1	3	1	3	0	0	0	0	0	0	0	0	0	0	0	0	0	5	1	3	2	4	0	4	6	0	2	0	0	0	0	18	0	0	0	0	2	0	0	0	3	0	0	0
ASV_2336	8	1	7	5	1	2	3	0	4	0	0	2	0	0	0	0	0	0	0	0	3	1	4	5	2	8	5	3	2	2	0	3	0	0	0	0	0	0	0	0	0	0	2	0	4	3	4	0	0
ASV_2337	0	0	0	0	0	0	0	0	0	0	0	0	0	0	0	0	0	0	0	0	0	0	0	0	0	0	0	0	0	0	0	0	0	0	0	0	0	0	0	0	0	0	0	0	0	0	0	0	0
ASV_2338	4	0	3	0	5	4	4	0	1	3	0	0	0	0	0	0	0	0	9	0	6	0	6	6	1	6	2	0	0	3	0	4	0	0	0	47	0	0	0	41	16	0	2	4	1	2	0	1	1
ASV_2339	6	1	1	0	0	0	1	0	2	0	0	0	0	0	0	0	0	8	0	0	7	4	1	2	4	9	1	12	3	3	0	5	0	0	0	10	0	0	5	34	0	2	1	2	1	1	2	0	1
ASV_234	69	107	108	104	59	76	125	144	117	92	0	102	107	55	9	91	108	130	65	73	206	120	116	170	148	168	131	209	173	155	1	158	188	112	40	148	120	122	143	114	50	73	65	63	70	87	91	71	119
ASV_2340	0	1	7	2	4	1	0	0	3	1	0	3	0	0	0	0	19	0	0	0	0	5	6	3	6	5	4	7	2	2	0	25	21	0	0	0	0	0	12	6	0	17	1	0	3	4	3	0	1
ASV_2342	0	0	0	0	0	0	0	0	0	0	0	0	0	0	0	0	0	0	0	0	0	0	0	0	0	0	0	0	0	0	239	0	0	0	0	0	0	0	0	0	0	0	0	0	0	0	0	0	0
ASV_2343	13	2	3	3	2	1	2	1	2	3	0	2	0	0	0	0	0	0	0	0	0	9	0	4	6	6	3	4	3	0	0	1	0	0	0	0	0	14	0	0	0	3	1	1	5	5	3	1	0
ASV_2344	0	0	2	1	1	0	0	4	1	0	0	3	0	0	0	0	0	3	0	0	0	1	9	6	1	2	0	0	0	2	0	2	0	79	0	0	0	0	0	32	8	2	3	6	2	5	3	0	3
ASV_2345	0	2	5	6	2	0	0	2	0	0	0	2	0	0	0	0	0	0	0	10	4	5	6	1	1	3	1	9	2	0	0	3	0	0	0	0	0	0	0	55	0	1	3	2	1	0	7	2	0
ASV_2346	3	0	2	2	0	3	1	5	4	5	0	1	0	0	20	0	0	1	1	0	0	2	4	0	0	0	3	8	4	8	0	7	0	0	0	0	6	0	0	3	5	3	0	0	4	0	4	2	3
ASV_2347	0	2	3	1	1	0	1	1	2	0	0	1	0	0	0	0	0	0	0	1	0	0	5	1	0	11	0	6	2	0	0	6	13	0	0	0	0	25	0	0	0	2	1	6	0	3	9	9	8
ASV_2349	0	0	0	0	0	0	0	0	0	0	0	0	0	0	0	0	0	0	0	0	0	0	0	0	0	0	0	0	0	0	0	0	0	0	0	0	0	0	0	0	0	0	0	0	0	0	0	0	0
ASV_235	74	96	73	72	71	43	79	76	84	51	72	69	0	0	20	115	64	9	83	70	140	117	88	126	99	70	71	93	69	68	42	80	0	1	158	268	108	151	144	61	52	83	65	58	71	56	46	40	61
ASV_2350	2	2	9	5	0	0	0	2	5	4	1	1	1	1	0	1	0	5	7	1	0	5	12	3	0	0	0	6	7	1	0	4	0	0	2	0	0	1	2	2	2	3	3	2	3	0	2	4	7
ASV_2351	0	2	3	3	7	7	10	8	4	2	0	0	0	0	0	0	0	0	0	4	0	4	5	1	2	5	16	9	4	4	0	3	0	0	0	0	0	0	0	0	6	6	1	0	1	4	1	1	3
ASV_2352	13	5	1	2	2	0	5	0	4	3	0	6	0	0	0	5	0	0	0	0	50	2	2	1	0	0	1	0	3	4	0	5	0	0	0	0	0	0	0	0	7	11	3	3	5	3	2	3	3
ASV_2353	0	12	4	1	4	2	4	8	7	0	0	0	0	0	0	0	0	38	0	0	0	0	2	2	3	0	1	0	3	0	0	3	0	0	0	0	0	0	16	0	3	1	1	0	3	0	1	0	1
ASV_2354	0	0	0	0	0	0	0	0	0	0	0	0	0	0	0	0	0	0	0	0	0	0	1	0	0	0	0	0	0	0	0	0	0	0	0	0	0	0	0	0	0	2	0	0	0	0	0	0	0
ASV_2355	0	0	0	0	0	0	0	0	0	0	0	0	0	0	0	0	0	0	0	0	0	0	0	0	0	0	0	0	0	0	0	0	0	0	0	0	0	0	0	0	0	0	0	0	0	0	0	0	0
ASV_2356	19	5	8	5	1	5	10	1	0	1	0	2	0	0	0	6	21	0	12	3	0	0	0	0	0	0	0	0	0	0	0	0	0	0	0	1	0	0	0	0	0	0	0	0	0	0	0	0	0
ASV_2357	0	1	0	0	0	1	0	0	1	0	0	0	1	2	0	0	0	2	1	0	0	0	0	0	0	0	1	0	0	0	0	0	0	0	0	1	0	0	0	0	0	0	0	0	0	0	0	0	0
ASV_2358	8	0	3	2	0	2	1	8	9	2	1	3	0	0	0	0	0	0	0	0	34	6	5	1	4	0	3	8	1	2	0	7	0	0	0	6	0	0	3	0	0	10	4	0	0	0	1	2	0
ASV_2359	2	4	1	7	1	1	9	3	2	4	0	3	0	0	0	0	0	0	0	0	0	4	2	1	2	0	8	1	1	1	0	1	0	0	0	14	0	10	0	0	2	0	2	0	2	0	3	1	3
ASV_236	27	41	50	61	60	36	39	40	25	26	0	20	0	104	52	63	71	99	40	43	46	61	91	104	100	87	29	34	35	39	0	39	73	0	0	0	68	17	30	48	38	20	35	53	52	67	25	24	25
ASV_2360	0	19	4	1	1	5	2	0	4	1	0	5	0	0	0	0	0	0	0	0	29	0	15	2	4	0	2	0	2	0	0	1	0	0	0	0	0	18	0	27	6	6	0	2	0	1	5	2	6
ASV_2361	0	2	1	0	1	1	2	1	2	2	0	0	0	0	0	0	0	0	0	0	19	0	0	4	0	3	1	3	3	4	0	8	0	0	0	0	0	0	0	0	0	2	1	0	0	1	2	0	1
ASV_2362	0	0	0	0	0	0	2	0	1	0	0	0	0	0	0	0	0	0	0	0	0	0	4	1	2	1	0	1	1	1	0	0	0	0	46	0	0	6	0	8	0	0	0	0	0	0	0	0	0
ASV_2363	0	0	0	0	0	0	0	0	0	0	0	0	0	0	0	0	0	0	0	0	0	0	0	0	0	0	0	0	0	0	0	0	0	0	0	0	0	0	0	0	0	0	0	0	0	0	0	0	0
ASV_2364	0	3	0	0	0	0	0	1	1	1	0	0	0	0	0	0	0	0	0	0	0	0	0	0	0	0	0	1	2	3	0	3	0	203	0	0	0	0	0	0	0	0	0	0	0	0	0	0	0
ASV_2365	0	0	1	3	0	0	1	1	0	3	0	0	0	0	0	0	0	0	0	0	11	0	3	3	5	0	3	8	3	4	0	4	0	0	0	0	0	0	18	18	0	2	3	5	0	2	4	2	6
ASV_2368	0	0	4	3	0	4	14	9	12	6	0	0	0	0	0	0	2	0	6	5	1	5	3	1	2	2	9	5	1	3	0	7	0	0	0	0	0	0	0	0	1	1	2	0	0	1	1	2	6
ASV_2369	4	0	0	6	0	1	1	1	0	3	0	1	0	0	0	0	0	0	0	0	0	0	0	2	6	1	7	0	7	3	0	2	0	0	0	1	0	0	12	1	5	9	1	2	0	0	0	3	8
ASV_237	58	95	114	69	73	28	68	94	65	60	116	74	0	0	36	8	7	49	57	58	56	102	131	129	102	103	54	91	93	71	109	90	2	0	54	39	131	58	95	11	62	58	52	69	50	68	47	49	50
ASV_2370	0	0	0	0	0	0	0	0	0	0	0	0	0	0	0	0	0	0	0	0	0	0	0	0	0	0	0	0	0	0	0	0	0	0	0	0	0	0	0	0	0	0	0	0	0	0	0	0	0
ASV_2371	0	1	3	0	0	0	1	7	16	2	0	1	0	0	0	2	0	0	2	0	1	2	3	2	1	1	2	5	14	9	0	3	0	1	1	1	0	0	1	2	3	2	1	1	1	1	6	1	8
ASV_2372	0	6	2	1	2	2	3	1	1	2	0	1	0	0	0	0	0	0	21	1	0	3	0	6	2	5	2	3	2	2	0	2	0	0	0	0	0	0	0	12	0	3	0	1	0	4	3	2	0
ASV_2374	0	0	2	2	3	0	0	0	1	0	0	0	0	0	0	0	0	0	0	0	0	0	0	0	4	1	4	0	2	2	22	2	0	0	0	1	0	0	0	0	0	0	0	2	5	3	0	0	3
ASV_2375	0	0	1	0	1	8	3	4	1	2	0	4	0	0	0	0	0	0	5	0	0	9	2	0	2	6	1	9	0	5	10	3	0	0	0	0	0	0	0	0	3	4	3	0	0	1	0	0	5
ASV_2376	10	1	5	1	0	0	3	4	1	3	0	1	0	0	16	2	0	16	0	0	0	2	3	5	3	3	4	4	8	4	0	4	20	0	0	1	20	0	3	8	0	5	2	3	1	1	1	0	0
ASV_2377	3	1	1	5	1	2	0	2	2	2	0	1	0	0	0	4	0	0	0	0	0	6	3	19	15	12	6	8	1	2	0	12	0	0	0	5	0	5	2	0	0	5	0	4	4	0	3	2	4
ASV_2379	0	0	0	0	0	0	0	0	0	0	0	0	0	0	0	0	0	0	0	0	0	0	0	0	0	0	0	0	0	0	0	0	0	0	0	0	0	0	0	0	0	0	0	0	0	0	0	0	0
ASV_238	81	93	114	85	104	142	234	182	96	105	159	57	0	42	0	18	132	76	0	50	102	97	169	234	216	288	361	311	123	205	1	168	1	49	0	148	186	238	150	101	60	44	54	53	69	119	110	77	115
ASV_2380	0	7	11	10	4	12	17	6	6	3	0	7	0	0	0	0	0	0	6	0	14	3	9	1	6	7	4	5	1	3	0	2	0	0	0	0	10	0	0	0	0	0	0	2	1	0	2	0	0
ASV_2381	0	1	0	1	1	1	0	2	2	0	0	4	0	0	0	0	0	0	0	0	13	2	6	1	0	0	0	5	3	2	0	1	0	0	0	0	0	0	0	0	19	0	0	0	0	3	0	0	1
ASV_2382	2	6	5	1	3	8	0	0	0	2	0	3	0	0	0	0	0	0	0	0	0	14	7	2	0	8	3	1	0	2	0	5	33	0	0	0	0	0	1	3	0	6	2	0	0	1	1	0	0
ASV_2383	0	8	0	0	0	0	0	0	0	2	0	0	0	0	0	0	0	0	0	0	7	0	2	0	0	0	0	4	0	1	0	0	0	0	0	0	0	0	0	0	0	0	0	0	0	0	0	0	0
ASV_2384	0	2	3	2	3	1	0	1	1	3	0	0	0	0	81	0	0	0	0	0	2	2	3	3	3	0	2	1	2	1	0	1	0	0	0	0	0	0	0	0	0	2	1	1	0	4	3	0	1
ASV_2385	1	0	0	0	0	0	0	0	0	0	0	0	0	0	0	0	0	0	0	0	5	0	0	0	0	0	0	0	0	1	0	4	0	0	0	0	0	0	0	0	0	0	0	0	0	0	0	0	3
ASV_2386	2	0	0	3	0	2	0	0	0	0	0	0	0	0	0	3	0	33	3	0	0	0	4	2	1	2	0	0	0	0	0	6	6	0	3	0	0	0	0	0	0	0	1	2	1	1	0	1	1
ASV_2387	0	0	0	1	0	0	0	0	0	0	0	0	0	0	0	0	0	0	0	0	0	0	0	0	0	1	1	3	1	0	0	0	0	0	0	0	0	0	0	0	0	0	0	0	0	1	0	0	0
ASV_2388	0	1	12	10	9	2	4	0	2	7	0	4	0	0	0	0	0	2	7	6	0	8	0	5	2	2	0	0	0	0	0	4	0	0	0	1	0	0	0	0	0	1	0	2	1	7	1	1	4
ASV_2389	0	0	0	0	0	0	0	0	0	0	0	0	0	0	0	0	0	0	0	0	0	0	0	0	0	0	0	0	0	0	0	0	0	0	0	0	0	0	0	0	0	0	0	0	0	0	0	0	0
ASV_239	35	51	55	52	43	21	54	56	49	40	0	43	0	0	253	86	20	39	86	56	72	54	105	83	84	60	90	98	70	81	0	63	1	0	72	3	73	206	39	42	116	32	28	35	30	66	59	37	56
ASV_2390	0	0	0	0	0	0	0	0	0	0	0	0	0	0	0	0	0	0	0	0	0	0	0	0	0	0	0	0	0	0	0	0	0	0	0	0	0	0	0	0	10	8	2	3	4	18	12	7	5
ASV_2392	0	0	1	0	1	0	3	0	0	2	0	1	0	0	0	0	0	0	0	0	2	1	10	3	3	5	2	3	4	6	0	5	0	0	0	0	6	60	0	7	0	2	0	4	1	0	0	2	1
ASV_2393	0	0	0	3	3	0	0	0	0	3	0	1	0	0	0	0	0	0	0	0	0	0	2	2	0	0	0	1	0	0	0	1	0	0	0	0	0	0	0	0	0	0	0	1	1	0	0	0	1
ASV_2394	0	0	0	0	0	0	0	0	0	0	0	0	0	0	0	0	0	0	0	0	0	0	0	0	0	0	0	2	0	0	0	0	0	0	0	0	0	0	0	0	0	0	0	1	0	0	0	1	0
ASV_2395	16	9	1	3	2	0	0	0	0	0	0	2	0	0	0	0	0	0	0	5	0	8	7	4	1	5	0	1	0	2	0	0	0	0	0	0	0	0	1	9	8	4	3	1	0	0	1	0	2
ASV_2396	0	0	0	0	0	0	0	0	0	0	0	0	0	0	0	0	0	0	0	0	0	0	0	0	0	0	0	0	0	0	0	0	0	0	0	0	0	0	0	0	0	0	0	0	0	0	0	0	0
ASV_2397	0	0	1	0	0	0	0	0	0	0	0	0	0	0	0	0	1	0	0	0	0	0	0	0	0	0	0	0	0	0	0	0	0	1	0	0	0	0	0	0	0	0	0	0	0	0	0	0	0
ASV_2398	0	0	0	0	0	0	0	0	0	0	0	0	0	0	0	0	0	0	0	0	19	22	6	5	2	2	4	1	7	4	0	4	0	0	19	0	0	0	14	21	0	2	0	1	0	0	0	1	1
ASV_2399	0	0	0	0	0	0	0	4	0	0	0	0	0	0	0	0	0	0	0	0	0	1	3	0	0	0	0	0	0	0	0	0	0	0	0	0	0	0	0	1	0	2	0	0	2	1	0	0	1
ASV_24	13	34	68	47	37	26	21	20	14	33	0	21	0	0	27	0	4	76	29	3	76	33	43	65	46	53	27	54	22	24	1	38	32	0	0	0	12	33	21	41	8	26	51	29	41	39	31	18	24
ASV_240	77	99	135	118	131	82	101	90	77	101	295	66	0	337	59	119	10	75	80	57	132	52	160	178	143	139	111	86	40	67	0	68	0	0	0	140	38	136	123	169	228	149	152	147	176	216	131	107	136
ASV_2400	0	0	0	0	0	0	0	0	0	0	0	0	0	0	0	0	0	0	0	0	0	0	2	0	0	0	0	0	0	0	0	0	0	0	0	0	0	0	0	0	0	0	0	0	0	0	0	0	1
ASV_2401	0	0	4	0	1	0	0	3	1	1	0	3	0	75	0	0	0	0	0	0	0	1	2	1	1	0	1	0	1	2	0	6	0	0	0	0	0	36	0	0	0	0	0	0	0	0	0	0	0
ASV_2403	1	6	1	3	0	0	2	1	2	6	0	2	0	0	5	1	0	0	1	4	6	2	7	3	0	1	0	2	15	10	0	8	0	0	1	1	2	0	7	1	3	1	3	0	0	0	0	0	6
ASV_2404	0	2	3	1	0	3	3	4	0	2	76	2	0	0	1	0	0	0	0	0	0	0	0	1	1	5	10	4	4	1	0	0	0	0	0	0	0	0	0	0	0	1	1	1	2	0	2	0	2
ASV_2406	0	4	1	4	4	1	2	4	3	0	0	1	0	0	0	0	36	0	0	0	7	0	1	4	6	2	1	2	3	0	0	4	0	0	0	0	0	0	0	0	0	0	0	4	3	0	11	4	3
ASV_2407	0	14	3	1	0	1	5	3	1	1	0	1	0	0	0	0	3	0	0	0	13	4	4	4	8	3	0	5	7	4	0	10	0	0	0	0	0	0	0	0	0	2	1	4	2	5	3	0	0
ASV_2409	0	0	1	0	0	4	9	12	3	6	0	1	0	0	0	0	17	3	0	2	0	1	0	1	1	0	4	8	1	3	0	2	58	0	0	0	0	0	0	0	0	0	0	1	0	2	1	2	0
ASV_241	0	0	1	1	2	0	0	0	0	2	0	0	0	1	1	0	0	1	0	1	0	0	0	0	3	1	1	2	4	1	0	3	0	0	0	0	0	0	0	0	0	2	0	0	1	0	0	0	1
ASV_2412	0	4	10	5	4	2	1	0	4	5	0	3	0	0	0	7	0	0	0	0	2	0	1	8	8	5	3	0	0	2	0	0	0	0	0	0	0	0	0	1	16	6	2	4	1	5	4	7	4
ASV_2413	0	5	0	0	3	2	9	6	7	6	0	1	0	0	0	0	0	0	0	0	0	26	3	3	3	1	12	13	9	2	0	1	0	0	0	0	6	2	0	0	0	1	4	2	0	0	1	3	1
ASV_2414	0	4	2	0	4	0	0	0	2	0	0	1	0	0	0	0	0	0	0	0	0	0	7	0	3	2	0	0	0	0	0	0	0	0	0	0	0	0	0	0	0	0	0	4	0	0	2	2	4
ASV_2416	0	9	0	3	0	4	6	6	2	1	0	2	0	0	1	1	0	0	0	0	0	1	0	0	1	0	11	7	7	1	0	3	0	0	0	0	0	0	0	0	1	0	1	3	1	1	1	0	1
ASV_2417	0	5	2	0	0	2	10	2	8	4	0	0	0	0	0	0	0	1	0	9	3	4	0	1	1	4	5	12	7	2	0	3	0	0	0	0	0	0	0	24	4	4	0	0	0	0	3	0	5
ASV_2418	3	1	1	4	1	0	6	3	5	8	0	2	0	0	0	0	0	0	0	0	1	0	1	0	4	0	3	3	6	11	0	7	0	0	0	0	11	0	0	0	0	2	0	2	0	1	6	1	11
ASV_2419	0	0	2	0	0	3	3	2	1	1	0	4	0	0	0	0	0	0	0	0	0	6	4	6	5	1	3	4	3	9	0	4	0	0	0	0	0	0	0	27	0	0	0	0	0	0	0	0	0
ASV_242	62	25	38	30	24	19	41	39	26	22	44	15	20	75	83	31	22	11	29	27	106	24	48	37	49	60	42	60	37	48	37	37	83	1	0	20	1	16	9	21	14	13	26	20	36	29	49	31	24
ASV_2420	0	0	0	0	3	0	5	0	4	0	0	0	0	26	0	0	0	15	0	0	0	3	2	0	2	5	0	4	5	5	0	1	1	0	0	0	0	0	0	31	2	0	2	1	1	2	2	2	0
ASV_2422	7	0	5	0	0	0	0	0	1	1	0	0	0	0	0	0	18	0	0	0	0	0	1	0	0	0	0	0	1	4	0	3	0	0	0	0	0	0	32	0	0	1	1	0	3	0	0	0	0
ASV_2423	0	3	8	5	1	6	4	8	3	2	0	1	0	0	0	0	10	25	0	8	4	0	2	3	0	0	0	0	0	2	0	0	0	0	0	0	0	0	0	0	5	1	0	4	3	3	0	0	6
ASV_2424	0	0	0	0	1	0	0	2	5	0	0	2	31	19	0	0	0	0	0	0	0	3	1	0	1	1	4	4	2	1	0	3	0	0	26	0	0	23	8	0	0	7	1	0	3	0	5	1	7
ASV_2426	7	2	2	4	1	0	4	3	2	3	0	1	0	0	0	31	0	0	0	0	0	8	1	5	1	3	3	0	0	6	0	3	0	0	0	0	0	0	13	0	0	0	0	4	0	1	3	0	0
ASV_2427	0	0	0	0	0	0	0	0	0	1	0	0	0	0	0	0	0	0	0	0	0	0	0	0	0	0	0	0	0	0	0	0	0	0	0	0	0	0	0	0	2	0	0	0	0	0	0	0	0
ASV_2428	0	0	0	0	1	1	0	0	0	0	0	0	0	0	0	0	0	0	0	0	0	0	2	0	0	0	0	0	0	1	0	0	0	0	0	0	0	0	0	0	0	0	0	0	0	0	0	0	0
ASV_2429	0	0	0	0	1	5	2	4	2	1	0	2	0	0	0	0	0	0	0	10	3	1	0	0	4	0	0	3	0	0	0	5	0	0	0	0	0	0	0	0	0	2	0	1	0	0	3	2	3
ASV_243	74	100	140	138	120	59	148	233	200	148	72	116	164	539	90	217	104	164	172	115	75	37	52	83	93	65	113	128	120	104	0	128	212	36	268	0	55	44	70	79	64	57	50	55	69	54	156	81	144
ASV_2430	0	0	0	1	0	2	1	0	0	0	0	1	0	0	0	0	0	0	0	0	8	0	1	1	1	1	2	2	0	2	0	2	0	0	0	0	0	0	2	0	0	0	0	0	0	1	2	0	0
ASV_2431	0	0	0	1	0	1	0	0	1	0	0	0	0	0	0	0	0	0	0	0	0	1	0	3	0	1	2	1	0	0	0	1	0	1	0	1	1	0	0	0	0	1	0	1	0	0	0	0	1
ASV_2432	0	0	21	2	3	4	4	1	1	5	0	2	0	0	0	0	0	0	0	2	1	0	6	3	0	4	0	1	0	2	0	4	0	0	77	0	0	0	10	0	1	3	0	4	0	8	2	0	3
ASV_2433	0	0	0	1	1	0	5	3	4	5	0	3	0	0	0	0	0	0	0	0	0	0	0	0	3	1	5	4	0	0	0	0	0	0	0	0	0	0	0	0	0	0	0	3	0	3	1	2	4
ASV_2434	13	0	2	1	0	0	0	0	2	0	0	1	0	0	0	0	0	0	0	0	0	10	0	2	1	1	0	2	2	2	0	3	0	0	0	0	0	0	0	0	0	0	2	7	0	2	2	0	5
ASV_2436	0	0	0	0	0	1	1	0	0	2	0	0	1	0	0	1	2	1	1	1	0	0	0	0	0	1	0	0	0	0	0	0	0	0	0	0	0	0	0	0	0	0	0	0	0	0	0	1	0
ASV_2437	0	0	0	0	0	1	1	0	0	0	22	1	0	0	8	0	0	0	0	0	0	0	3	4	6	6	0	3	3	3	0	5	0	0	34	0	0	8	0	0	8	6	1	0	1	3	2	4	2
ASV_2438	0	0	3	0	2	0	0	1	1	0	0	1	1	0	0	0	0	0	0	8	3	1	0	1	0	2	0	0	0	1	0	7	0	0	0	0	0	0	2	0	0	5	9	8	3	3	3	1	1
ASV_2439	0	0	2	0	2	0	2	3	4	1	0	5	0	0	0	0	0	0	0	0	0	2	2	2	3	2	5	1	0	2	0	0	0	0	0	0	0	0	0	0	0	0	0	0	1	0	2	0	4
ASV_244	53	96	70	82	42	51	110	165	182	106	1	89	0	59	43	126	57	137	69	117	200	78	79	80	87	82	107	149	147	127	0	129	104	2	118	151	66	146	82	86	106	66	42	34	63	56	141	96	136
ASV_2440	0	0	0	0	0	0	0	1	2	0	0	0	0	0	0	0	0	0	16	0	0	0	0	6	0	0	4	0	0	1	0	0	0	0	0	0	0	0	0	0	0	0	0	1	3	0	3	1	0
ASV_2441	0	0	0	0	0	0	0	0	0	0	0	0	0	0	0	0	0	1	0	0	7	0	3	1	0	0	0	4	0	0	0	0	0	0	0	0	0	0	13	14	15	0	3	1	0	0	1	0	2
ASV_2442	0	4	1	2	0	5	8	18	2	5	0	1	0	0	0	0	0	0	0	0	0	6	2	1	0	3	15	11	9	2	1	9	0	0	0	0	0	0	0	0	0	0	1	1	0	0	0	1	5
ASV_2444	0	0	0	0	0	0	0	5	4	4	0	0	0	0	0	0	0	0	0	0	0	0	0	0	0	0	2	9	1	0	0	0	0	0	0	0	0	0	0	0	0	0	0	3	0	0	0	0	0
ASV_2445	7	2	3	4	4	0	3	2	1	1	0	4	0	0	0	0	6	2	1	0	1	2	10	2	1	0	5	9	6	6	0	1	0	0	3	3	5	0	0	4	6	0	5	2	5	4	2	2	5
ASV_2446	0	0	0	0	0	0	0	0	0	0	0	0	0	0	1	0	0	0	0	0	0	0	0	0	0	0	0	0	1	0	0	0	0	0	0	0	1	0	0	0	0	0	0	0	0	0	0	0	0
ASV_2447	0	9	3	2	0	2	2	4	3	6	0	0	0	0	0	0	4	0	6	0	3	5	2	3	1	7	3	10	1	3	0	2	0	0	0	0	0	0	0	6	0	0	2	6	2	1	4	1	6
ASV_2448	1	1	2	4	0	0	0	1	3	4	0	2	9	0	0	4	0	0	0	0	0	7	6	1	1	0	6	1	7	8	0	2	0	0	0	11	0	7	0	6	2	4	1	0	0	0	1	2	5
ASV_2449	0	2	0	1	1	0	0	3	0	6	0	2	0	0	21	0	0	0	0	0	20	10	1	0	2	3	4	7	5	6	0	2	0	0	0	0	0	3	0	0	0	4	3	3	3	0	2	5	3
ASV_245	111	77	138	99	106	86	132	109	99	93	69	108	82	85	194	135	38	76	62	63	110	92	189	200	197	178	143	141	140	112	11	129	1	110	24	65	93	79	102	133	89	82	94	99	90	127	98	47	91
ASV_2450	0	0	7	6	3	1	7	0	0	0	0	3	0	0	0	0	0	0	0	0	0	0	1	2	3	8	1	8	3	8	0	1	0	0	0	0	0	0	0	0	1	0	3	0	3	4	0	4	2
ASV_2453	1	4	1	1	1	0	0	3	1	0	0	0	0	0	0	0	6	0	0	11	0	6	2	2	0	3	0	4	0	3	1	5	1	0	0	0	5	0	0	0	2	2	1	0	1	0	0	0	2
ASV_2454	4	4	4	2	0	0	6	1	3	3	0	2	0	0	0	1	0	0	1	3	1	1	12	5	2	0	1	7	5	5	13	0	0	0	0	1	0	0	4	4	4	3	3	1	3	1	2	1	4
ASV_2455	0	1	6	2	1	1	4	2	2	2	0	1	0	0	0	0	0	28	0	0	5	16	5	9	12	5	3	4	3	0	0	1	0	0	1	0	0	10	5	0	1	3	3	3	1	3	3	0	0
ASV_2456	0	0	0	0	0	0	0	0	0	0	0	0	0	0	0	0	0	0	0	13	0	0	1	0	2	2	0	1	0	0	0	0	0	0	0	5	0	0	101	0	0	0	9	2	4	8	7	2	1
ASV_2458	0	0	0	0	0	0	0	0	0	0	0	0	0	0	0	0	0	0	0	0	5	5	0	3	2	1	3	6	2	9	0	1	0	0	0	0	0	0	0	5	0	0	0	0	0	0	3	0	0
ASV_2459	0	0	0	2	0	0	0	2	3	2	0	0	0	0	0	0	0	0	19	0	0	0	0	3	0	0	0	0	0	0	0	0	0	0	0	0	0	0	0	0	1	0	0	1	0	8	1	0	0
ASV_246	248	161	126	93	73	33	58	116	144	103	0	130	0	57	22	86	96	187	118	239	337	243	153	118	96	37	45	105	168	215	112	163	33	32	0	71	122	205	235	374	284	274	93	54	29	51	99	65	148
ASV_2460	0	0	1	2	1	2	1	0	2	0	0	2	0	0	0	0	0	0	0	0	0	0	1	1	0	1	0	0	0	0	0	1	0	0	0	0	0	28	0	0	0	0	0	0	0	0	0	0	0
ASV_2461	0	0	0	0	0	0	1	2	0	0	0	0	0	0	0	0	0	0	0	0	15	7	1	1	1	1	3	4	0	5	0	3	0	0	0	0	0	0	25	6	0	0	0	0	1	3	5	0	1
ASV_2462	0	0	0	0	0	0	0	0	0	0	0	0	0	0	0	0	0	0	0	0	0	0	0	0	0	0	0	0	0	0	0	0	216	0	0	0	0	0	0	0	0	0	0	0	0	0	0	0	0
ASV_2464	0	0	0	0	0	0	0	0	0	0	0	0	0	0	0	0	0	0	0	0	0	0	0	0	0	0	0	0	0	1	0	0	0	0	0	0	0	0	0	0	0	0	0	0	0	0	0	0	0
ASV_2465	0	0	0	0	0	0	0	0	0	0	0	0	0	0	0	0	0	0	0	0	1	0	0	0	0	0	0	0	0	0	0	0	0	0	0	0	0	0	0	0	0	0	0	0	0	0	0	0	0
ASV_2466	6	0	1	3	2	0	1	0	0	2	0	1	0	4	0	0	0	0	9	12	0	0	2	1	5	1	5	5	1	3	0	2	0	0	0	0	0	3	1	0	0	6	1	1	2	0	1	0	2
ASV_2467	0	0	3	2	0	0	6	1	9	2	0	3	0	0	0	0	0	0	18	3	0	0	1	1	0	1	6	7	1	5	0	2	0	0	0	0	0	39	3	0	3	0	0	0	1	2	6	0	9
ASV_2468	0	0	0	0	0	0	0	0	0	0	0	0	0	0	0	0	0	0	0	0	0	0	0	0	0	0	0	0	0	0	0	0	0	0	0	0	0	0	0	0	0	0	0	0	0	0	0	0	0
ASV_2469	0	0	1	1	0	0	0	0	0	0	0	1	0	0	0	0	0	0	2	13	1	0	0	1	1	0	0	0	0	0	0	0	0	0	0	0	2	0	0	0	0	0	0	0	0	1	0	0	0
ASV_247	48	87	132	143	158	93	113	83	69	54	162	66	0	49	8	133	94	63	48	58	61	151	186	227	230	155	165	105	63	89	0	118	244	61	271	73	228	123	97	76	65	120	101	107	142	162	133	58	68
ASV_2470	0	1	3	2	0	2	0	0	0	0	0	4	0	0	0	0	0	0	0	0	0	4	0	0	0	0	0	1	1	0	0	1	0	0	0	10	0	0	7	0	0	0	0	0	3	0	0	0	2
ASV_2471	9	0	0	0	0	0	1	0	0	0	0	3	0	0	0	0	0	0	0	4	0	0	0	0	3	2	2	0	1	3	0	0	0	0	0	0	0	0	0	0	0	4	0	0	0	0	0	0	0
ASV_2472	0	0	0	0	0	0	0	0	0	0	0	0	0	0	0	0	0	0	0	0	0	0	0	0	0	0	0	0	0	0	0	0	0	0	0	0	0	0	0	0	0	0	0	0	0	3	0	0	0
ASV_2473	24	0	0	1	0	1	0	7	0	0	0	0	0	0	0	0	0	0	0	0	0	0	0	0	0	1	4	4	0	1	0	0	0	0	0	0	0	0	0	0	0	0	0	0	0	0	3	0	1
ASV_2474	7	7	9	1	0	2	0	2	0	0	0	2	0	0	0	0	0	0	0	23	0	0	1	12	1	1	1	0	0	0	0	3	0	0	0	0	0	16	0	0	0	1	0	0	0	1	1	0	0
ASV_2475	1	0	0	0	1	0	1	0	0	5	0	2	0	0	0	0	0	4	0	0	0	8	1	0	0	1	0	0	1	3	0	1	0	0	0	0	0	0	0	21	0	4	0	0	1	2	0	5	0
ASV_2476	19	1	2	2	0	2	9	9	1	1	0	3	0	0	0	0	0	0	0	0	0	0	0	0	0	2	3	12	4	2	0	3	0	0	0	0	6	0	0	0	0	0	1	0	1	1	6	3	4
ASV_2477	0	5	3	3	4	2	2	5	3	2	0	0	0	0	0	0	0	0	0	0	2	0	1	1	0	5	0	6	2	0	0	2	0	0	0	0	0	0	0	0	0	0	2	0	0	4	0	5	1
ASV_2478	5	0	0	2	1	1	5	6	3	5	0	2	0	0	0	0	0	0	0	10	0	0	0	3	2	4	5	7	0	3	0	4	0	0	0	0	0	1	0	0	0	0	0	0	2	3	0	4	2
ASV_2479	14	0	0	1	0	0	0	1	1	1	0	0	0	0	0	0	26	0	0	6	0	0	1	2	2	0	0	0	0	3	0	3	0	0	0	0	0	0	0	28	0	1	6	2	5	3	0	0	2
ASV_248	102	118	113	102	98	53	83	51	59	58	432	60	0	5	85	84	131	165	96	50	96	122	129	147	105	144	58	69	41	72	0	111	202	13	0	153	142	197	41	85	59	92	67	80	84	100	74	32	56
ASV_2480	8	0	2	0	0	0	1	0	1	0	0	1	0	0	0	0	0	0	3	8	0	0	1	4	1	3	0	1	3	1	0	1	0	0	0	49	0	0	0	0	0	0	1	2	1	0	0	0	0
ASV_2481	0	0	0	0	0	0	0	0	0	0	0	4	0	0	0	0	0	0	0	0	0	0	0	0	0	0	0	0	0	0	0	0	0	0	0	0	0	0	0	0	0	0	1	3	1	3	1	4	2
ASV_2482	0	0	1	1	0	2	3	0	0	0	0	2	0	0	0	0	3	0	0	0	0	0	0	0	0	3	0	0	0	0	0	0	0	0	0	0	0	0	1	4	0	2	0	0	2	2	1	2	0
ASV_2483	0	0	0	0	0	0	0	0	0	0	0	0	0	0	0	0	0	0	0	0	0	0	0	0	0	0	0	0	0	0	0	0	0	0	0	0	0	0	0	0	34	0	0	0	0	0	0	0	1
ASV_2484	0	0	0	1	0	3	1	1	0	1	0	0	0	0	0	0	0	0	0	0	12	0	0	1	3	0	3	0	0	0	0	3	0	0	0	0	0	11	0	11	0	0	1	0	0	0	1	0	2
ASV_2486	1	7	4	3	2	0	0	0	3	0	0	0	0	0	0	0	0	0	0	4	3	0	5	0	3	7	4	4	5	3	0	1	0	0	0	0	0	0	0	0	0	3	1	0	1	0	12	1	1
ASV_2487	0	1	1	0	0	0	2	7	1	3	0	3	0	0	0	0	0	0	0	13	15	0	1	1	1	6	9	2	1	7	0	0	0	0	0	0	18	4	0	3	0	0	1	0	0	0	4	0	2
ASV_2488	0	0	2	6	4	2	1	1	1	1	0	0	0	0	0	7	2	20	0	0	0	3	1	6	2	8	2	1	0	0	0	0	0	0	0	0	0	0	0	20	3	0	0	1	3	3	3	1	0
ASV_2489	2	0	3	2	0	2	5	6	2	4	0	9	0	0	0	2	0	0	0	0	0	0	3	4	4	3	5	9	13	4	0	4	0	0	0	0	0	1	0	0	0	0	0	0	4	0	4	2	2
ASV_249	112	126	160	107	103	66	88	101	60	76	0	77	146	247	94	30	219	110	111	24	89	178	228	249	186	234	159	135	87	68	0	134	285	0	247	103	244	202	197	50	58	93	72	76	59	83	77	54	46
ASV_2490	0	2	2	1	4	0	7	4	2	1	0	0	88	0	0	0	2	1	14	0	0	3	1	2	1	2	4	1	0	1	0	3	0	0	0	0	0	0	0	0	0	0	3	1	1	1	1	2	1
ASV_2491	0	0	0	0	0	0	0	7	2	2	0	3	0	0	0	0	0	0	0	0	7	0	1	1	1	2	6	3	1	1	0	1	0	0	0	0	0	0	0	0	0	1	1	3	0	0	0	1	2
ASV_2492	0	0	0	0	0	0	0	0	0	0	0	0	0	0	0	0	0	0	0	0	0	1	0	0	0	0	0	0	0	0	0	0	0	0	0	0	0	0	0	0	0	0	0	2	0	0	0	0	0
ASV_2493	1	1	1	0	1	1	5	9	2	2	0	1	1	0	0	0	0	0	0	2	0	5	1	2	2	3	5	3	5	7	0	0	0	0	0	0	0	0	0	0	0	1	0	1	1	0	0	0	5
ASV_2494	0	0	0	0	0	0	0	0	0	0	0	0	0	0	0	0	0	0	0	0	0	0	0	0	0	0	0	0	0	0	0	0	0	0	0	0	0	0	0	0	0	0	0	0	0	0	0	0	0
ASV_2495	0	0	0	0	0	0	0	0	0	1	0	0	0	0	0	0	0	0	0	0	0	0	0	0	0	0	0	0	0	0	0	0	0	0	0	0	0	0	0	0	0	0	0	0	0	0	0	0	0
ASV_2496	0	0	0	2	0	0	0	3	3	0	0	0	0	0	0	0	0	0	0	0	2	2	1	3	0	0	1	3	2	2	0	0	0	0	0	0	0	0	0	0	0	0	0	0	0	1	0	5	3
ASV_2497	0	4	1	2	4	1	4	1	1	1	0	1	0	0	0	0	0	0	0	2	0	10	4	3	6	3	2	10	3	1	0	4	0	0	0	0	0	21	5	0	2	1	3	5	2	2	1	2	2
ASV_2498	0	0	0	0	0	0	0	0	0	0	0	0	201	0	0	0	0	0	0	0	0	0	0	0	0	0	0	0	0	0	0	0	0	0	0	0	0	0	0	0	0	0	0	0	0	0	0	0	0
ASV_25	532	648	845	732	650	465	517	387	307	329	354	437	686	559	549	272	392	349	514	320	769	762	958	1012	948	836	517	527	316	368	5	505	1010	854	465	1395	394	685	539	922	564	516	480	544	563	665	434	175	220
ASV_250	57	70	66	82	64	39	73	145	119	90	0	85	0	59	101	48	69	78	88	21	72	98	105	128	103	121	139	190	160	167	2	115	52	0	80	260	144	114	94	62	28	50	45	49	66	62	110	87	83
ASV_2500	10	0	1	0	0	1	1	3	3	4	0	3	0	0	0	0	0	0	0	1	0	0	2	5	1	0	5	6	9	8	0	2	0	0	0	0	1	0	28	0	0	1	0	2	1	0	1	1	1
ASV_2501	0	2	3	3	3	3	4	6	3	3	0	0	0	0	0	0	18	0	6	0	9	0	4	4	2	3	17	16	0	7	0	2	0	0	0	0	0	0	0	1	0	3	0	0	1	0	0	0	3
ASV_2502	0	0	0	0	0	0	0	0	0	0	0	0	0	0	0	0	0	0	0	0	0	2	1	0	0	2	0	0	0	0	0	0	0	0	0	0	0	0	0	0	0	0	0	0	0	0	0	0	0
ASV_2503	0	0	1	0	0	4	7	1	1	2	0	0	0	0	0	0	11	0	0	0	0	1	2	2	6	2	7	8	0	3	0	2	0	0	0	0	0	10	0	21	0	2	0	0	2	1	4	1	0
ASV_2504	21	0	2	0	4	0	0	1	1	1	0	2	0	0	0	15	0	0	0	5	0	0	2	5	4	7	1	3	0	1	0	1	0	0	0	0	0	1	4	1	0	3	0	0	1	0	0	1	0
ASV_2505	0	0	0	1	0	0	5	2	2	1	0	5	0	0	0	0	0	0	0	0	0	1	2	2	0	0	1	2	2	4	0	4	0	0	0	92	27	13	0	0	0	0	0	1	1	0	0	0	2
ASV_2506	0	0	0	0	0	0	0	1	0	0	0	0	0	0	0	0	0	0	0	0	1	1	0	0	1	0	0	0	1	0	0	0	0	0	0	0	0	1	0	0	0	0	0	0	0	0	0	0	0
ASV_2507	0	13	3	0	2	0	2	3	4	0	0	4	0	0	0	0	0	0	0	0	3	12	0	1	3	7	0	0	3	6	0	1	0	0	0	0	0	0	0	26	0	8	1	1	0	1	0	1	0
ASV_2508	0	0	0	0	0	0	0	0	0	0	0	0	0	0	0	0	5	0	0	0	0	0	0	0	0	0	0	0	0	0	0	0	15	0	0	0	0	0	0	0	0	0	0	0	0	0	0	0	0
ASV_2509	0	0	1	0	0	6	3	3	5	4	0	1	0	0	0	0	0	0	0	0	0	0	0	0	2	1	5	2	2	2	0	3	0	0	0	0	0	0	0	0	0	0	1	0	0	0	2	1	0
ASV_251	53	102	146	110	100	91	85	79	63	56	0	61	0	0	187	81	175	139	73	131	123	62	109	156	136	164	113	128	98	135	136	104	184	0	104	362	79	30	91	204	101	55	61	81	61	100	83	49	46
ASV_2510	6	3	5	12	3	4	3	6	4	4	0	8	0	0	0	27	0	0	13	0	0	0	0	0	0	0	0	0	0	0	0	0	0	0	0	0	0	0	0	0	0	0	1	0	0	0	0	0	1
ASV_2512	0	0	2	0	1	1	2	1	2	0	0	2	0	0	0	0	0	0	0	0	0	0	0	0	0	0	0	0	0	0	0	0	0	0	0	0	0	0	0	0	0	0	0	0	0	2	3	1	4
ASV_2514	6	6	4	0	2	4	1	3	0	0	0	5	0	0	0	17	0	0	0	0	6	3	1	3	4	1	2	0	1	3	0	5	0	0	0	0	0	70	3	0	0	0	0	0	1	2	0	0	2
ASV_2515	0	0	3	0	0	1	2	0	0	1	0	1	0	0	0	0	0	0	0	0	0	0	11	2	6	6	0	1	0	1	0	6	0	0	0	0	0	0	0	0	0	0	0	6	1	0	0	1	1
ASV_2518	0	3	1	0	3	2	0	2	0	1	0	0	0	0	0	0	0	0	0	3	0	0	1	1	3	2	1	1	2	0	0	2	0	1	0	0	0	12	0	0	0	4	1	0	3	2	0	0	1
ASV_2519	0	0	0	0	0	1	0	0	0	0	0	1	0	0	0	0	0	0	0	0	0	5	4	4	2	2	0	0	0	0	0	1	0	0	0	0	0	0	0	0	0	0	0	0	0	0	0	0	0
ASV_252	65	69	112	101	92	76	88	111	93	91	0	82	238	26	117	105	112	63	83	51	113	73	129	169	139	132	111	190	131	145	0	98	219	0	0	148	8	94	108	183	94	72	59	85	63	83	96	52	78
ASV_2520	0	0	0	0	0	0	0	0	0	0	0	0	0	0	0	0	0	0	0	2	0	0	0	0	0	0	0	0	0	0	0	0	0	0	0	0	0	0	0	0	0	0	0	0	0	0	0	0	0
ASV_2521	0	1	6	2	3	1	3	0	0	1	0	0	0	0	0	5	0	0	3	0	9	5	4	5	4	1	9	3	2	1	0	2	0	0	0	69	2	23	3	2	0	0	5	0	2	0	1	0	1
ASV_2522	2	0	2	5	0	0	3	0	1	3	0	4	0	0	0	0	19	0	0	0	0	0	2	2	3	2	0	4	5	0	0	2	0	1	0	0	0	0	0	15	0	2	1	1	0	1	1	1	2
ASV_2523	0	0	0	1	0	0	0	1	0	1	0	0	0	0	0	0	0	0	0	0	0	0	0	1	0	0	0	0	0	4	0	0	0	0	0	0	0	0	50	0	0	0	0	0	0	0	0	0	0
ASV_2525	1	6	3	0	1	0	1	1	0	1	0	0	0	0	0	0	0	4	0	0	0	4	2	1	2	0	2	1	1	2	0	1	0	0	0	0	0	0	0	0	0	5	0	3	1	0	1	1	9
ASV_2526	2	0	8	2	1	0	4	0	1	1	0	0	0	7	0	0	0	0	12	0	21	3	3	4	2	5	1	8	2	0	0	6	0	0	0	60	0	0	0	0	0	3	0	0	2	1	0	3	1
ASV_2527	2	2	4	4	1	3	1	2	2	1	0	0	0	0	0	0	0	6	0	9	0	0	1	2	2	8	1	5	0	5	0	1	0	0	24	0	0	0	0	0	0	0	3	1	0	2	4	2	2
ASV_2528	0	0	0	1	0	0	0	1	1	1	0	1	0	0	0	0	0	0	0	0	0	0	0	4	1	2	2	2	1	1	0	1	126	0	0	0	0	0	0	0	1	0	0	0	1	2	0	1	1
ASV_2529	0	0	1	0	0	0	0	0	0	0	0	0	0	0	0	0	0	0	0	0	0	0	0	0	0	0	0	0	0	1	0	0	0	0	0	0	0	0	0	0	0	0	0	0	0	0	0	0	0
ASV_253	147	87	141	114	78	79	78	72	69	67	95	48	62	24	36	85	78	42	106	41	98	144	159	185	138	146	120	147	107	93	0	94	213	153	207	170	56	67	107	139	114	143	80	115	102	99	84	67	95
ASV_2532	4	0	4	2	1	2	4	1	4	1	0	1	0	0	0	0	0	0	0	1	0	2	8	8	2	2	3	7	4	8	0	0	0	0	0	0	0	0	0	0	0	1	0	2	6	3	6	2	0
ASV_2533	0	0	1	0	1	1	0	0	1	1	0	1	0	0	0	0	0	0	0	0	0	0	0	0	0	0	0	0	0	0	0	0	0	0	0	0	0	0	0	0	0	2	2	2	0	3	0	1	0
ASV_2534	0	0	1	0	0	1	5	2	0	3	0	0	0	0	0	0	2	0	0	8	0	0	0	0	2	4	5	0	0	0	0	2	0	0	0	0	0	3	0	0	0	0	2	0	0	5	4	2	2
ASV_2537	1	2	8	3	3	1	1	1	2	3	0	5	0	0	0	7	0	0	0	5	0	0	1	0	5	6	0	7	0	5	0	0	0	0	0	0	0	0	0	27	1	0	2	2	0	0	3	0	1
ASV_2538	0	0	0	0	0	0	0	0	0	0	0	0	0	0	0	0	0	0	0	0	0	0	0	0	0	0	2	0	0	0	0	0	0	0	0	0	0	0	0	0	0	0	0	0	0	1	0	0	0
ASV_2539	1	1	3	2	3	0	4	4	8	7	0	1	0	0	0	1	0	0	0	0	3	0	5	0	0	0	2	7	2	7	0	5	0	0	3	1	2	4	1	3	2	0	0	0	1	1	2	1	8
ASV_254	45	84	126	87	67	40	95	128	135	91	131	78	205	12	136	34	58	150	80	101	136	108	114	193	148	129	125	236	203	165	0	126	112	1	80	141	88	109	135	48	56	96	82	77	74	107	139	95	146
ASV_2540	0	1	2	3	2	1	2	0	1	0	0	2	0	0	17	0	0	5	0	0	1	2	1	3	2	2	3	0	2	0	0	1	0	0	0	0	0	0	0	36	0	3	0	1	2	0	1	0	1
ASV_2541	0	1	1	0	1	0	1	1	2	4	0	0	0	0	0	0	0	0	0	0	0	0	0	1	5	0	3	6	2	0	0	2	0	0	0	0	0	0	0	21	0	0	0	0	0	0	4	1	3
ASV_2542	0	0	0	0	0	1	2	0	0	0	0	0	0	0	0	0	0	0	0	0	0	0	0	0	0	0	0	0	0	0	0	0	0	0	0	0	0	0	0	0	0	0	1	0	0	0	0	0	0
ASV_2544	0	0	0	0	1	0	0	0	0	0	0	0	0	0	0	0	0	0	0	0	0	0	0	0	0	0	0	0	0	0	0	0	2	1	0	0	1	1	0	1	0	0	0	1	2	3	0	0	0
ASV_2545	1	0	0	0	0	0	0	0	0	0	1	0	0	0	0	0	0	0	0	0	0	0	0	0	0	0	0	0	0	0	0	0	0	0	0	0	0	0	0	0	0	0	0	0	0	0	0	0	0
ASV_2546	0	3	0	1	1	0	10	5	0	1	0	0	0	0	0	0	1	0	0	3	0	6	0	2	8	2	1	5	1	0	0	0	0	0	76	0	0	0	0	0	0	0	1	1	0	2	0	2	3
ASV_2547	0	9	1	1	0	0	1	1	2	3	0	1	0	0	0	0	0	0	0	0	0	0	1	1	0	2	3	4	1	3	0	6	0	0	0	14	0	5	0	0	0	1	0	1	0	0	0	0	3
ASV_2548	0	0	0	0	0	0	0	0	0	0	0	0	187	0	0	0	0	0	0	0	0	0	0	0	0	0	0	0	0	0	0	0	0	0	0	0	0	0	0	0	0	0	0	0	0	0	0	0	0
ASV_2549	0	0	0	0	0	0	0	0	0	0	0	0	0	0	0	0	0	0	0	0	0	0	0	0	0	0	0	0	0	0	0	4	0	0	0	0	0	0	0	0	0	0	0	0	1	0	0	0	0
ASV_255	76	85	87	72	60	62	154	196	160	110	116	97	0	0	0	17	63	108	110	62	149	94	76	96	66	86	128	191	166	132	0	92	9	0	264	13	38	94	232	192	149	89	58	52	66	83	168	124	152
ASV_2550	0	0	0	0	0	0	0	1	0	0	0	0	0	0	0	0	0	0	0	0	0	0	0	0	0	0	0	0	0	0	0	0	0	0	0	0	0	0	0	0	0	0	0	0	0	0	0	0	0
ASV_2551	0	10	1	0	0	0	7	2	3	1	0	1	0	0	0	0	0	0	0	0	0	0	4	2	3	0	2	6	1	1	0	0	0	0	0	0	0	0	0	0	0	0	4	0	0	0	2	0	0
ASV_2552	0	0	0	0	0	0	0	0	0	2	0	0	0	0	0	0	0	0	0	0	0	0	0	0	0	0	0	0	0	1	0	2	0	0	0	0	0	0	0	0	0	0	0	5	1	0	0	0	12
ASV_2553	0	0	0	0	0	0	0	0	0	0	0	0	0	0	0	0	0	0	0	0	0	0	0	0	0	0	0	0	0	0	0	0	0	0	0	0	0	0	0	0	0	0	0	1	0	0	0	0	0
ASV_2554	0	0	0	0	0	0	0	0	0	0	0	0	0	0	0	0	0	0	0	0	0	0	0	0	0	0	0	0	0	0	0	0	0	0	0	0	0	0	0	0	0	0	0	0	0	0	0	0	0
ASV_2555	0	5	0	1	0	5	2	0	0	2	0	1	0	0	0	0	0	0	0	0	0	0	1	4	0	4	2	1	0	2	0	3	92	0	0	0	0	0	0	0	0	0	0	0	0	0	0	0	0
ASV_2556	0	1	0	2	2	1	4	0	1	4	0	2	0	0	0	7	0	6	0	3	17	0	1	0	0	2	0	1	2	2	0	1	0	0	0	0	0	0	0	0	0	1	2	6	4	2	0	0	0
ASV_2558	0	3	4	1	0	4	1	3	2	4	0	1	0	0	0	0	0	8	0	0	0	3	5	0	7	3	2	2	1	3	0	3	0	0	0	0	0	17	0	15	0	1	0	1	0	1	4	1	2
ASV_2559	0	1	4	3	1	1	8	2	1	0	0	4	0	0	0	0	0	0	0	0	0	4	1	2	2	1	2	2	2	6	0	1	0	0	0	0	0	1	0	0	2	2	3	3	0	0	0	0	1
ASV_256	0	11	8	1	4	12	20	12	8	9	0	1	55	0	65	12	18	0	17	0	8	10	4	9	5	12	39	32	13	8	0	13	0	0	0	0	34	18	18	12	0	1	6	2	3	7	10	5	15
ASV_2560	0	0	1	0	5	0	1	0	2	0	0	0	0	0	0	0	0	0	0	0	2	0	0	3	2	2	0	2	0	2	0	3	0	0	0	0	0	0	3	0	7	0	1	2	4	0	0	3	6
ASV_2561	0	4	9	2	5	3	9	1	8	3	0	6	0	0	0	0	0	0	0	25	0	0	1	3	3	4	0	0	6	0	0	2	0	0	0	0	4	0	0	0	0	2	6	3	2	0	4	5	7
ASV_2562	0	5	4	4	2	2	4	3	1	4	0	0	0	0	0	0	0	0	21	1	2	14	0	4	7	4	5	1	2	9	0	2	0	0	0	0	0	0	0	0	5	2	0	1	3	2	2	3	1
ASV_2563	1	4	0	0	1	1	4	1	4	0	0	0	0	0	0	0	9	10	0	0	0	2	0	5	2	0	4	6	2	1	0	2	0	2	39	1	11	4	0	8	0	4	0	3	0	0	4	0	0
ASV_2564	1	0	5	0	0	0	3	0	2	1	0	1	0	0	0	0	12	1	0	0	0	4	0	3	2	3	1	3	0	0	0	0	0	0	0	0	0	0	0	0	0	0	0	0	0	0	2	0	3
ASV_2565	3	0	1	1	0	1	0	5	1	0	0	1	0	0	0	0	14	0	0	1	1	0	4	0	1	2	2	1	1	2	0	2	0	71	0	0	0	0	0	6	2	0	1	1	3	2	0	1	5
ASV_2566	0	1	0	0	1	1	0	4	4	2	0	0	0	0	0	0	0	18	0	0	4	0	1	1	0	1	7	0	5	1	0	4	0	0	0	40	0	0	10	0	0	0	2	0	3	0	0	1	1
ASV_2567	0	0	0	3	1	2	3	4	3	1	0	0	0	0	0	0	0	0	0	0	10	8	0	0	0	1	2	1	2	0	0	1	0	0	0	1	0	0	0	0	1	3	1	1	1	0	3	0	5
ASV_2569	0	3	4	4	0	1	0	4	2	5	0	4	0	0	17	0	0	1	2	0	0	0	1	1	0	0	4	1	6	9	0	7	0	0	0	13	0	0	1	13	2	4	1	2	2	0	1	2	10
ASV_257	67	73	63	65	49	28	22	30	27	19	0	16	0	0	18	75	54	77	58	41	234	167	90	170	120	117	57	76	40	75	1	76	354	0	29	106	63	14	115	107	102	105	60	83	77	71	41	16	34
ASV_2571	0	2	1	1	0	0	0	1	3	2	0	2	0	0	0	0	9	0	0	0	0	9	1	2	1	0	1	6	0	2	0	0	0	0	0	0	0	0	4	0	0	0	0	2	0	1	1	1	0
ASV_2572	0	0	4	2	0	1	7	7	5	7	0	3	0	0	0	7	0	0	0	3	0	0	0	0	0	0	2	0	1	1	0	0	0	0	0	0	0	0	0	0	0	0	0	0	1	0	0	2	2
ASV_2573	0	2	0	0	0	0	0	3	0	0	0	0	0	0	0	0	0	0	0	0	0	7	0	0	0	0	0	1	0	0	0	0	0	0	0	0	0	0	0	11	7	0	3	4	0	2	6	3	3
ASV_2574	0	0	1	0	0	1	0	0	1	0	0	0	0	0	0	0	0	0	0	0	2	2	3	0	5	3	0	3	5	5	0	3	0	0	0	0	0	0	0	24	0	1	0	2	0	0	1	2	1
ASV_2575	2	0	0	0	0	3	0	1	0	0	0	1	0	0	0	0	0	0	0	0	0	0	0	0	0	0	0	0	0	0	0	0	0	0	0	0	0	0	0	0	0	0	0	0	0	0	0	0	0
ASV_2576	0	0	0	0	0	0	0	0	0	0	0	0	0	0	0	0	0	0	0	0	8	9	5	9	1	1	3	4	0	4	0	4	0	0	0	0	2	8	1	1	0	0	0	0	0	0	0	0	0
ASV_2577	8	3	1	2	2	1	1	0	3	0	0	0	0	0	0	0	0	0	0	0	0	0	0	1	0	1	0	0	1	0	0	0	0	0	0	0	0	0	0	0	0	0	0	0	0	0	0	0	0
ASV_2578	0	0	0	1	1	0	3	0	0	0	0	2	0	0	0	0	0	0	0	0	5	5	0	0	0	10	5	1	1	0	0	0	0	0	0	0	0	29	0	2	6	3	0	0	8	6	1	0	2
ASV_2579	1	5	1	0	2	0	0	1	1	5	0	0	0	0	0	0	0	0	0	0	0	0	3	8	2	1	0	2	1	4	0	1	0	0	0	0	0	3	16	0	8	1	3	5	2	2	8	1	2
ASV_258	60	141	104	114	92	60	61	80	68	67	134	69	101	98	14	106	31	137	83	71	140	60	127	150	121	76	69	104	74	93	0	86	8	1	269	60	36	246	141	58	64	68	76	87	87	75	47	53	66
ASV_2581	0	2	0	0	1	0	1	0	2	1	0	0	0	0	0	0	0	0	0	0	0	0	0	0	1	0	1	0	0	1	0	1	0	0	0	0	0	0	0	0	0	0	0	0	0	0	0	0	0
ASV_2582	0	1	2	0	2	0	0	0	0	0	0	0	59	0	14	0	0	0	0	14	20	1	0	0	4	0	2	1	0	2	0	0	0	0	0	0	0	0	0	0	8	1	1	0	0	1	0	1	0
ASV_2583	21	5	10	2	2	0	0	2	2	5	0	4	3	0	18	0	0	22	0	10	8	0	1	2	2	2	2	4	5	3	0	6	0	0	0	0	0	0	0	0	0	6	3	0	1	2	0	2	0
ASV_2584	0	5	0	4	0	0	3	3	0	1	0	1	0	0	0	0	0	0	0	0	1	0	1	3	1	1	6	1	0	0	0	2	0	0	0	0	0	0	0	0	0	0	5	2	2	1	3	0	2
ASV_2585	5	1	0	0	0	2	6	5	2	0	0	0	102	0	0	0	0	0	0	0	0	0	2	1	0	0	5	4	0	4	0	0	0	0	0	0	0	0	0	0	0	1	1	0	0	1	0	0	0
ASV_2586	0	0	2	2	0	1	2	0	0	3	0	0	0	0	0	57	0	0	0	0	0	0	3	0	0	0	0	0	0	0	0	0	0	0	0	0	0	0	0	0	0	0	0	0	0	0	0	0	0
ASV_2587	0	0	0	0	0	0	0	0	0	0	0	0	0	0	0	0	0	0	0	0	0	0	0	0	0	0	0	0	0	0	0	0	0	0	0	0	0	0	0	0	0	0	0	0	0	0	0	0	0
ASV_2588	6	0	0	1	2	4	0	1	0	0	0	1	0	0	0	0	31	0	0	1	0	0	1	3	2	1	0	0	1	4	0	1	0	0	0	0	0	0	0	24	0	0	2	3	3	6	1	1	0
ASV_2589	0	0	0	1	2	3	3	1	3	1	0	4	0	0	0	0	0	0	0	0	0	0	3	1	2	0	1	3	0	3	0	0	0	0	0	0	0	0	0	0	5	2	1	0	0	0	3	0	0
ASV_259	20	53	73	94	78	45	43	32	32	38	121	57	137	33	51	22	68	102	130	70	77	51	109	116	112	129	54	81	45	62	206	84	565	265	17	209	52	168	16	118	23	41	47	48	54	52	31	18	51
ASV_2590	0	0	0	0	0	0	1	0	0	0	0	0	0	0	0	0	0	0	0	0	1	0	0	0	0	0	0	0	0	0	0	0	0	0	0	0	0	0	0	0	0	0	0	0	0	0	0	0	0
ASV_2591	0	0	0	0	0	0	0	0	0	0	0	0	0	0	0	0	0	0	0	0	0	0	0	1	0	0	0	0	0	0	0	1	0	0	0	0	0	0	0	0	0	0	0	0	0	0	0	0	0
ASV_2592	0	0	0	1	0	0	0	0	0	1	0	0	0	0	0	0	0	0	0	0	0	0	0	0	0	1	1	0	0	0	0	0	0	0	0	0	0	0	0	0	0	0	0	0	0	0	0	0	0
ASV_2593	2	0	1	2	1	0	4	2	3	5	0	2	0	0	0	0	0	1	0	0	1	0	13	4	0	1	4	2	3	7	0	8	0	0	0	0	0	0	19	13	0	0	4	1	0	2	3	4	3
ASV_2595	0	4	4	1	3	2	3	4	2	5	0	2	0	0	5	0	0	39	0	0	10	0	6	1	5	1	1	3	0	1	0	4	0	0	0	0	0	0	0	0	2	0	1	0	0	0	0	2	0
ASV_2596	0	2	6	1	3	0	0	2	2	1	0	2	0	0	0	0	0	0	0	0	0	0	2	4	5	3	3	4	2	3	0	3	0	0	0	0	0	0	0	0	0	0	0	0	0	0	0	0	0
ASV_2597	0	0	7	1	1	2	6	11	3	2	0	7	0	0	0	0	0	0	0	0	0	0	5	0	0	0	0	0	0	0	0	0	0	0	0	0	0	0	0	0	0	0	0	0	0	0	0	0	0
ASV_2598	0	0	1	1	0	0	1	2	2	2	0	3	0	0	0	0	0	1	2	0	3	0	2	2	3	2	0	0	9	8	0	5	19	0	0	0	1	0	4	2	1	2	0	0	1	0	2	0	7
ASV_2599	0	0	0	1	0	0	0	0	0	0	0	0	0	0	0	0	0	0	0	0	0	0	0	0	0	0	0	0	0	0	0	0	0	0	0	1	0	0	0	0	0	0	0	0	0	0	0	0	0
ASV_26	593	680	1081	908	671	540	868	816	747	758	530	746	366	558	847	698	619	633	803	686	443	332	610	514	463	454	447	526	370	422	313	418	405	112	369	317	390	491	347	327	483	381	361	359	361	458	451	296	495
ASV_260	0	0	0	0	0	0	0	0	0	0	0	0	0	0	0	0	0	0	0	0	0	0	0	0	2	0	0	0	0	0	0	0	0	0	0	0	2	1	0	0	0	0	0	0	0	0	0	0	0
ASV_2600	0	6	1	0	0	5	4	1	3	2	0	0	0	60	0	0	7	0	0	0	0	0	2	2	3	4	6	7	2	2	0	5	0	0	0	0	0	0	0	0	0	0	0	2	1	0	2	0	1
ASV_2602	0	0	0	0	0	0	0	0	0	0	0	0	0	0	0	0	0	0	0	0	0	3	0	3	0	0	0	4	0	6	0	0	0	0	0	0	0	0	0	0	0	0	0	1	0	0	1	1	2
ASV_2603	11	0	7	0	0	0	1	1	5	4	0	3	0	0	0	6	0	0	0	0	31	1	6	0	0	1	1	0	0	2	0	1	0	0	0	0	0	0	0	0	3	6	4	1	3	2	1	2	5
ASV_2604	0	6	2	4	2	1	2	5	5	4	0	1	0	0	0	0	10	22	0	9	8	0	1	2	1	0	0	2	0	1	0	2	0	0	0	0	0	0	0	0	11	1	0	1	1	1	0	0	4
ASV_2605	0	0	0	0	0	0	0	0	0	0	0	0	0	0	0	0	0	0	0	0	0	0	1	1	1	1	0	0	0	0	0	0	0	0	0	0	0	0	0	0	1	0	0	0	0	0	0	0	0
ASV_2606	0	0	1	2	0	4	3	2	0	3	0	2	0	0	0	0	0	0	0	2	0	0	7	5	4	2	2	2	3	1	0	7	0	0	0	0	0	0	9	0	0	0	1	1	2	3	0	2	1
ASV_2607	0	0	0	0	0	0	0	0	0	0	0	0	0	0	0	0	0	0	0	0	0	0	0	0	0	3	0	0	0	0	0	0	0	0	0	0	0	0	0	0	0	0	0	0	0	0	0	0	0
ASV_2608	0	0	0	0	0	0	0	0	0	0	0	0	0	0	0	0	0	0	0	0	0	0	0	0	0	0	0	0	0	0	179	0	0	0	0	0	0	0	0	0	0	0	0	0	0	0	0	0	0
ASV_261	62	66	92	76	88	52	68	46	50	42	11	51	35	5	33	39	39	15	59	53	38	62	118	117	73	119	61	73	51	53	0	77	55	0	105	117	96	41	68	130	34	59	46	49	86	69	49	41	30
ASV_2610	0	0	0	1	3	1	4	0	0	1	0	2	0	0	0	0	0	0	0	0	6	0	0	0	0	0	0	0	0	0	0	0	0	0	0	0	0	0	0	0	0	0	0	0	0	0	0	0	0
ASV_2611	2	4	6	2	1	0	1	3	3	0	0	3	0	0	0	0	1	0	1	2	5	0	4	4	1	2	0	0	3	3	0	8	0	11	0	1	1	2	5	6	0	2	3	0	0	1	3	1	0
ASV_2612	6	0	0	1	1	1	1	2	3	2	0	0	0	0	0	0	0	0	0	0	0	0	2	0	1	3	8	8	0	1	0	2	0	0	0	0	0	27	0	23	0	0	0	1	1	1	2	0	9
ASV_2613	13	10	7	4	1	0	1	2	3	0	0	0	0	0	0	0	0	0	0	0	0	0	0	0	0	0	1	8	0	0	0	0	0	0	103	0	0	0	0	0	0	0	0	0	0	0	2	1	0
ASV_2614	9	0	0	1	0	0	0	0	0	0	0	0	0	0	0	0	0	0	64	0	0	0	0	0	0	3	0	1	0	0	0	0	0	0	0	26	13	24	4	16	0	2	0	0	0	0	0	0	0
ASV_2615	0	4	1	0	0	0	0	0	1	0	0	0	0	0	0	0	0	0	0	0	0	0	0	0	0	0	0	0	0	1	0	1	0	0	0	0	0	0	0	0	0	0	1	0	1	0	0	0	0
ASV_2616	0	0	0	0	0	0	0	0	0	0	0	0	2	0	0	0	0	0	0	0	0	0	0	0	0	0	0	0	0	0	0	0	72	0	0	0	0	0	0	0	0	0	0	0	0	0	0	0	0
ASV_2617	0	0	0	0	0	0	0	0	0	0	0	0	0	0	0	0	0	0	0	0	0	0	0	0	0	2	0	1	1	1	0	0	0	0	172	0	0	0	0	0	0	0	2	0	0	0	0	0	0
ASV_2618	0	0	0	1	0	0	0	1	0	0	0	0	0	0	0	0	0	0	0	0	0	0	0	0	0	0	0	1	2	0	0	0	0	0	0	0	0	0	0	0	0	0	0	0	0	0	0	0	0
ASV_2619	0	0	3	4	8	0	1	2	1	1	0	1	0	0	0	0	3	0	0	0	0	1	1	1	0	1	2	2	1	0	0	1	0	0	0	0	0	0	0	2	2	2	0	0	2	1	0	0	1
ASV_262	9	3	8	1	1	0	3	4	10	6	0	5	0	2	0	0	3	3	0	4	1	1	2	2	2	0	1	0	4	4	0	3	0	0	7	0	0	0	0	2	7	11	5	1	2	1	5	3	6
ASV_2621	9	1	1	0	1	0	0	3	1	0	0	4	20	0	0	0	0	0	0	3	0	0	2	1	0	1	2	6	5	2	0	1	0	0	0	20	0	0	0	0	0	3	1	1	0	1	0	3	3
ASV_2622	0	0	0	0	0	0	0	0	0	0	0	0	0	0	0	0	0	0	0	0	0	0	0	0	0	0	0	0	0	0	0	1	0	0	0	0	0	0	0	0	0	2	1	3	0	0	3	0	3
ASV_2624	0	0	0	1	0	0	0	2	0	1	0	1	0	0	0	0	0	0	0	0	0	2	0	0	1	1	1	3	0	0	0	0	0	0	0	0	0	0	0	24	0	0	0	0	0	1	1	0	1
ASV_2625	0	0	3	0	5	4	2	9	0	5	0	1	0	0	22	0	0	0	0	1	0	4	3	2	1	5	8	8	2	15	0	7	0	0	0	0	0	29	0	0	13	0	2	1	3	1	2	1	1
ASV_2626	23	3	1	3	2	3	2	1	0	3	0	0	0	0	0	0	0	5	3	0	33	9	11	7	14	3	3	7	1	6	0	0	0	0	0	0	0	16	7	0	0	0	1	0	0	0	0	0	2
ASV_2627	0	0	1	1	0	0	0	2	4	1	0	4	0	0	0	0	0	0	1	0	0	1	3	4	2	2	1	2	2	4	0	3	0	0	1	0	0	11	0	0	2	3	0	0	3	0	6	1	5
ASV_2629	0	0	0	0	0	0	0	0	0	0	0	0	0	0	0	0	0	0	0	0	0	0	0	0	0	0	0	0	0	0	0	0	0	0	0	0	0	0	0	0	0	0	0	0	0	0	0	0	0
ASV_263	41	89	118	80	71	36	110	117	117	74	149	65	146	9	13	247	36	77	97	72	97	123	85	102	103	98	112	169	125	88	0	74	0	33	137	149	73	198	169	107	80	109	79	77	112	96	180	113	160
ASV_2630	0	0	1	1	0	1	2	2	0	1	0	0	0	1	0	0	0	0	0	5	4	0	0	0	1	2	2	2	1	0	0	0	0	0	0	0	0	0	0	0	0	0	0	1	0	3	0	0	2
ASV_2631	0	0	2	2	0	1	0	0	0	0	0	0	0	0	119	0	0	0	0	0	0	0	0	4	1	1	0	1	2	2	0	3	0	0	0	0	0	0	0	0	0	0	1	3	0	1	1	0	0
ASV_2632	5	0	2	0	1	2	1	4	1	1	0	3	0	0	0	0	0	0	0	2	0	0	1	6	1	0	5	9	2	1	0	1	0	0	0	0	2	0	15	0	0	0	0	3	0	0	0	2	0
ASV_2633	0	0	1	0	0	0	6	1	0	0	0	0	79	0	0	0	3	0	0	0	0	0	3	0	0	3	4	2	3	1	0	1	0	0	0	0	0	0	0	0	0	0	0	0	0	2	1	0	3
ASV_2634	0	0	1	0	0	0	0	0	0	0	0	0	0	0	0	0	0	0	0	0	0	0	0	0	0	0	0	0	0	0	0	0	0	0	0	0	0	0	0	0	0	0	0	0	0	0	0	0	0
ASV_2635	0	6	0	0	0	3	8	0	3	8	0	2	0	0	0	0	8	0	0	0	0	0	4	2	0	8	8	1	1	5	0	1	0	0	0	0	0	8	0	0	0	1	0	1	2	6	0	3	4
ASV_2637	0	0	3	5	2	2	6	1	3	2	0	6	0	0	0	0	0	0	0	3	0	0	0	4	0	2	3	8	0	0	0	1	0	0	0	0	0	0	0	0	0	0	1	2	3	1	9	2	1
ASV_2638	0	1	2	0	0	1	1	1	1	5	0	1	0	0	1	0	0	3	0	5	4	1	6	0	1	0	2	1	5	3	0	2	0	1	0	8	1	0	1	3	4	3	0	0	1	2	0	0	4
ASV_2639	0	0	0	0	0	0	0	0	0	0	0	0	0	0	0	0	0	0	0	0	0	0	0	0	1	0	1	3	0	0	0	0	0	0	0	0	0	0	0	0	0	0	0	0	0	0	1	0	8
ASV_264	68	73	93	66	60	48	101	83	55	50	0	39	115	19	90	44	48	84	37	71	170	101	94	104	93	120	132	126	64	50	0	88	51	0	35	96	26	147	121	108	53	66	43	67	64	71	102	47	64
ASV_2640	0	0	0	0	0	0	0	4	0	1	0	0	0	0	0	0	0	0	0	0	0	0	0	0	0	0	0	2	0	3	0	0	0	0	0	0	0	0	0	0	0	0	0	0	0	0	0	0	0
ASV_2641	0	0	0	0	0	0	0	0	2	0	0	0	0	0	0	0	0	0	0	0	0	0	1	0	0	0	0	1	0	0	0	0	0	0	0	0	0	0	0	0	0	0	0	0	0	0	1	0	0
ASV_2644	5	0	0	0	0	0	0	0	0	1	0	2	0	0	0	0	0	0	0	0	0	0	0	0	1	0	1	0	0	0	0	0	0	0	0	0	0	0	0	0	12	3	0	0	0	1	0	0	0
ASV_2645	0	1	0	0	0	1	1	3	0	1	0	1	0	0	0	0	12	0	0	0	0	0	1	0	0	12	2	2	1	3	0	0	0	0	0	0	0	2	0	0	0	0	1	1	2	2	0	0	2
ASV_2646	0	0	1	2	4	2	6	4	5	1	0	1	0	0	0	0	0	0	0	0	9	2	0	2	3	5	2	6	1	8	0	0	0	0	0	0	24	0	0	0	0	1	0	0	1	5	5	0	5
ASV_2647	0	0	2	0	0	0	1	0	0	0	0	3	0	0	0	0	0	0	0	0	0	0	3	2	0	0	0	0	0	0	0	0	1	0	0	1	1	0	0	0	0	6	0	0	0	0	0	0	0
ASV_2648	6	0	3	0	2	4	7	2	0	1	0	1	0	0	0	0	0	22	0	0	1	0	2	1	2	0	7	11	1	3	0	2	0	0	0	0	0	0	11	0	1	4	0	0	0	2	0	0	0
ASV_2649	0	0	6	0	0	0	2	8	4	6	0	6	0	0	2	1	1	0	0	0	5	4	2	3	0	1	5	4	6	6	0	6	0	0	1	0	2	0	3	4	2	0	1	0	0	0	1	0	1
ASV_265	17	22	24	17	21	19	9	24	14	10	0	10	0	83	6	42	16	4	15	19	19	37	36	33	37	31	15	20	15	7	0	9	225	0	2	0	57	56	18	35	6	16	15	11	15	14	15	8	9
ASV_2650	0	1	0	0	0	1	2	0	0	1	0	0	0	0	0	0	0	0	1	0	8	0	0	0	0	0	1	1	2	0	0	0	0	0	0	0	0	0	0	8	0	0	0	0	0	0	0	0	0
ASV_2651	0	0	0	0	0	0	0	4	5	0	0	0	0	0	0	0	0	17	0	0	0	0	3	0	0	0	3	8	4	1	0	1	0	0	0	102	0	0	0	0	0	0	0	0	0	0	0	1	0
ASV_2652	4	0	0	1	0	0	0	0	1	0	0	1	0	0	0	0	0	0	0	0	18	0	3	1	0	3	1	0	0	1	0	0	0	0	0	0	0	0	0	0	0	0	0	0	1	0	0	0	2
ASV_2653	0	0	0	0	0	0	0	0	0	0	0	0	0	0	0	0	0	0	0	0	0	0	2	0	0	0	0	0	0	0	0	0	0	0	0	2	0	0	0	0	0	1	0	0	0	0	0	0	0
ASV_2654	20	4	5	1	3	0	0	0	3	0	0	0	0	0	0	0	0	0	0	5	0	5	1	2	2	1	0	1	0	0	0	0	0	0	0	0	0	0	0	6	7	2	0	0	0	1	0	0	1
ASV_2655	0	0	0	1	0	2	0	3	3	0	0	0	79	0	0	0	0	0	0	0	0	1	8	5	4	0	2	0	0	6	0	4	0	0	0	0	0	0	0	0	0	0	0	0	0	0	0	0	0
ASV_2659	0	0	0	1	2	0	1	0	0	0	0	0	0	0	0	0	0	0	0	0	0	0	0	0	2	0	0	0	0	0	0	0	0	0	0	0	0	0	0	0	0	0	0	0	0	1	0	0	1
ASV_266	83	86	140	127	104	75	80	99	76	72	104	83	6	98	44	0	49	94	53	70	32	52	100	98	89	95	80	84	59	52	0	66	0	262	79	0	150	43	88	85	74	75	90	91	115	105	106	59	71
ASV_2660	0	0	0	0	0	0	0	0	0	0	0	0	0	0	0	0	0	0	0	0	0	0	0	1	0	1	0	0	0	0	0	0	0	0	0	0	0	0	0	0	0	0	0	0	0	0	0	1	1
ASV_2661	0	0	0	0	0	0	0	0	1	0	0	0	0	0	0	0	0	0	0	0	9	0	0	0	1	0	0	1	0	0	0	0	0	0	0	0	0	0	0	1	0	0	0	0	0	0	0	0	1
ASV_2663	4	3	2	1	0	0	3	1	4	3	0	2	0	0	0	0	0	0	2	3	7	2	4	3	1	0	3	4	4	3	0	2	1	0	0	2	5	1	2	2	4	8	5	1	2	1	4	2	0
ASV_2664	0	0	6	5	1	2	2	17	3	4	0	10	0	0	0	0	0	0	0	0	0	0	7	0	4	1	7	6	2	2	0	0	0	0	0	0	0	0	0	0	0	5	4	6	1	2	1	4	2
ASV_2665	0	0	0	0	0	0	0	3	6	7	0	1	0	0	0	0	0	0	20	0	0	0	0	0	0	0	0	2	5	4	0	1	0	0	0	0	12	0	0	0	0	1	0	2	1	0	0	3	4
ASV_2666	0	0	0	0	0	0	0	0	0	0	0	0	0	0	0	0	0	0	0	0	0	0	0	0	0	0	0	0	0	0	0	0	0	0	0	0	0	0	0	0	0	0	0	0	0	0	0	0	0
ASV_2667	0	0	1	0	0	0	1	0	0	1	0	0	0	5	0	0	0	0	0	0	0	6	0	2	1	0	0	0	0	0	0	0	0	0	1	0	0	0	0	0	0	0	1	0	0	0	1	0	0
ASV_2669	0	0	0	2	1	3	7	3	3	0	0	2	0	0	0	0	0	0	0	0	12	0	0	8	4	3	9	9	2	8	0	1	0	0	0	0	1	0	0	0	0	0	1	0	0	1	1	5	0
ASV_267	101	144	168	130	98	65	94	87	92	113	0	101	119	25	38	93	76	111	152	107	157	113	155	135	156	134	96	128	115	152	0	136	0	0	49	41	75	94	85	483	36	41	18	37	29	37	39	15	36
ASV_2670	10	1	0	0	0	0	1	0	2	2	0	1	0	0	0	0	10	0	0	0	0	0	0	0	2	0	0	0	0	1	0	0	0	0	0	0	0	0	5	0	0	0	0	0	0	1	0	0	5
ASV_2671	0	0	3	2	3	0	1	0	1	1	0	2	0	0	0	0	0	0	0	11	0	0	1	1	2	0	5	1	2	1	0	1	0	0	0	55	0	0	3	0	8	0	0	0	0	1	4	0	7
ASV_2673	0	1	5	0	5	0	6	4	4	3	0	2	0	0	0	0	26	0	0	0	0	0	2	4	2	3	3	10	2	1	0	0	0	0	0	0	0	4	0	0	4	0	0	0	2	2	1	3	0
ASV_2674	0	0	0	0	2	0	1	0	0	1	0	0	0	0	0	0	0	0	0	0	0	0	3	1	0	0	0	1	1	0	0	4	0	0	0	0	0	0	6	0	0	1	0	0	0	1	4	1	4
ASV_2675	0	0	0	0	0	0	0	0	0	0	0	0	0	0	0	0	0	0	0	0	0	0	0	0	0	0	0	0	0	0	0	0	0	0	0	0	0	0	0	0	0	0	0	0	0	0	1	0	0
ASV_2677	0	0	0	0	0	0	0	0	0	0	0	0	0	0	0	0	0	0	0	0	0	0	0	0	0	0	0	0	0	0	0	0	0	0	0	0	0	0	0	0	0	0	0	0	0	0	0	0	0
ASV_2678	0	0	1	0	2	0	9	2	6	0	0	3	0	0	0	0	15	0	0	8	2	0	4	1	6	8	4	9	0	1	0	4	0	15	0	0	0	0	0	0	0	0	0	0	0	1	2	0	2
ASV_2679	8	4	0	1	4	1	1	1	1	1	0	1	0	0	0	41	0	0	0	0	2	0	0	6	2	1	1	3	1	3	0	1	0	0	0	0	0	0	6	0	6	0	1	0	0	1	5	0	2
ASV_268	64	97	97	84	77	59	110	95	74	59	3	57	92	43	269	34	98	33	134	103	108	69	112	155	137	138	101	140	93	85	182	110	182	14	52	153	51	35	139	68	103	69	81	109	91	141	137	81	86
ASV_2680	0	0	0	1	0	0	0	0	2	4	0	0	0	0	0	0	0	0	11	0	0	0	2	4	3	2	3	2	5	6	0	4	0	0	0	0	0	6	0	0	0	0	0	0	0	0	0	0	0
ASV_2681	5	5	1	3	2	3	1	2	6	0	0	3	0	0	0	0	0	5	6	0	2	0	8	3	1	3	1	3	1	4	0	4	0	0	0	0	4	3	0	0	3	8	3	4	3	0	6	1	2
ASV_2682	0	0	0	0	0	0	0	0	0	0	0	0	0	0	0	0	0	0	0	0	0	0	0	0	0	0	0	0	0	0	0	0	0	0	0	0	0	0	0	0	0	0	0	0	0	0	0	0	0
ASV_2683	6	0	1	2	3	1	1	1	0	0	0	3	0	0	0	0	3	0	0	6	0	3	3	3	5	2	2	2	1	1	0	1	0	0	0	0	1	1	0	1	13	1	0	1	1	4	0	0	1
ASV_2684	0	0	0	0	0	0	0	0	0	1	0	0	0	0	0	46	0	0	0	0	0	4	2	0	1	0	0	0	8	1	0	7	0	0	0	0	23	0	0	4	0	1	2	0	0	0	1	3	0
ASV_2685	0	0	0	0	0	0	0	0	0	0	0	1	0	0	0	0	0	0	0	0	0	0	0	1	0	0	0	0	0	0	0	0	0	0	0	0	0	0	0	0	0	0	0	0	0	1	0	1	0
ASV_2686	0	0	0	0	0	0	0	0	0	0	0	0	0	0	0	0	0	0	0	0	0	0	0	0	0	0	0	0	0	0	0	0	0	0	0	0	0	0	0	0	7	3	0	0	6	1	10	8	30
ASV_2688	0	0	1	0	0	1	2	2	3	1	0	0	0	0	0	0	0	0	0	0	0	0	1	2	4	0	0	0	1	0	0	0	0	0	0	0	0	0	0	0	0	0	1	0	1	2	7	3	3
ASV_2689	0	0	0	0	0	0	0	0	0	3	0	0	0	0	0	0	0	0	0	0	0	0	0	0	0	0	0	0	0	1	0	0	0	0	0	0	0	0	0	0	0	0	0	0	0	1	0	0	0
ASV_269	104	140	104	72	93	140	304	248	119	161	49	99	119	2	219	198	35	164	185	102	227	80	46	128	132	174	290	321	99	154	114	143	472	14	303	209	27	166	33	7	90	35	81	52	48	117	92	80	243
ASV_2690	0	0	1	1	0	0	4	0	2	3	0	0	0	0	0	0	35	0	0	0	0	7	0	2	1	8	7	2	0	1	0	1	0	0	0	50	0	0	0	0	0	0	1	0	1	0	1	1	2
ASV_2691	0	4	11	2	11	4	6	7	2	0	0	5	0	0	3	0	0	3	0	7	5	0	2	2	5	0	0	0	0	1	0	0	0	0	0	0	0	0	0	0	0	0	0	0	0	0	0	0	0
ASV_2692	0	2	4	0	0	0	5	5	1	1	0	3	0	0	0	0	0	0	0	0	0	10	6	0	1	5	8	6	2	7	0	0	0	0	0	0	0	7	0	0	23	0	0	3	1	0	0	0	3
ASV_2693	0	2	4	4	11	0	5	3	6	4	0	3	0	5	0	0	0	0	0	0	0	3	1	5	5	10	1	1	0	2	0	0	0	0	0	23	0	30	0	0	0	0	0	0	1	0	2	3	0
ASV_2694	0	1	0	2	2	3	3	8	0	0	0	3	0	0	0	0	0	0	0	0	0	0	0	0	0	1	0	0	0	0	0	0	0	0	0	0	0	0	0	0	0	0	0	0	0	0	0	0	0
ASV_2695	0	0	0	0	0	1	0	1	3	12	0	2	0	0	0	3	0	0	0	0	3	3	0	1	1	0	1	9	7	8	0	3	4	0	0	0	0	0	0	0	1	0	0	0	0	0	2	0	3
ASV_2696	0	0	0	0	0	0	0	0	2	1	0	0	0	0	0	0	0	0	0	0	0	0	0	1	0	0	3	9	6	2	0	2	0	0	0	0	0	21	0	0	0	0	1	0	1	0	0	1	8
ASV_2698	0	0	0	0	0	0	0	0	0	0	0	0	0	0	0	0	0	0	0	0	0	0	0	0	0	0	0	0	0	0	0	0	0	0	0	0	0	0	0	0	0	0	0	0	0	0	0	0	0
ASV_2699	4	0	3	0	0	2	8	6	4	4	0	1	0	0	0	0	32	0	0	0	0	0	0	3	1	2	2	8	6	4	0	3	0	0	0	0	0	0	0	9	0	1	0	2	1	4	2	5	9
ASV_27	575	803	1122	1101	905	715	806	615	522	581	364	678	399	584	847	446	474	575	778	474	1008	918	1249	1564	1328	1298	802	779	578	712	1213	921	398	459	656	1087	510	1072	493	785	556	739	750	711	807	811	577	290	475
ASV_270	0	0	0	0	0	0	0	0	0	0	0	0	0	0	0	0	0	0	0	0	3	0	0	0	0	1	2	4	0	0	0	0	4	0	0	0	0	0	0	1	0	0	0	0	0	0	0	0	0
ASV_2700	0	4	4	2	0	4	0	1	3	1	0	2	0	0	0	0	4	6	10	0	1	3	3	4	7	1	0	1	1	0	0	3	0	0	0	0	8	0	0	0	9	1	1	1	5	5	1	1	3
ASV_2701	17	0	0	2	0	1	1	4	5	3	0	0	0	0	0	0	0	0	0	0	0	10	3	3	0	0	0	5	4	2	0	4	0	0	0	0	0	0	9	0	1	0	1	5	2	2	3	4	2
ASV_2702	0	0	0	2	0	0	1	0	2	1	0	1	0	0	0	0	0	16	0	0	0	10	0	4	0	0	1	1	1	1	0	0	0	0	0	0	0	0	0	0	0	0	0	0	0	4	1	0	0
ASV_2703	0	0	0	0	0	0	0	0	0	0	0	0	0	0	0	0	0	0	0	0	0	0	0	0	0	0	0	0	0	0	0	0	0	0	0	0	0	0	0	0	0	0	0	0	0	0	0	0	0
ASV_2706	0	0	0	0	0	0	0	0	0	0	0	0	0	0	0	0	0	0	0	0	0	0	0	0	0	0	0	0	0	0	0	0	0	0	0	0	0	0	0	0	0	0	0	0	0	0	0	0	0
ASV_2707	5	0	0	0	0	0	7	1	3	1	0	0	0	0	0	0	0	0	0	0	0	1	0	1	3	2	1	2	0	0	0	0	0	0	0	0	0	0	7	0	12	4	0	0	0	3	2	0	1
ASV_2708	2	0	0	0	0	0	0	1	1	0	0	0	1	0	0	0	0	0	0	0	0	0	0	0	0	0	0	0	0	0	0	0	0	0	0	0	0	0	0	0	0	0	0	0	0	0	0	0	0
ASV_2709	0	0	3	2	1	3	1	1	0	3	0	0	0	0	0	0	0	0	0	0	1	0	0	2	6	2	4	4	1	5	0	2	0	0	0	0	0	0	6	15	3	4	3	0	0	1	1	0	3
ASV_271	17	70	105	94	57	58	60	74	91	93	45	58	3	0	9	0	32	16	30	51	120	62	106	173	185	144	102	107	91	133	0	114	48	100	42	128	31	164	86	5	42	66	82	104	106	106	115	60	87
ASV_2710	0	6	1	0	3	2	4	1	1	1	0	1	0	0	0	0	0	18	0	0	0	0	0	0	0	0	0	0	0	0	0	0	0	0	0	0	0	0	0	0	0	0	0	0	0	0	0	0	0
ASV_2711	0	7	1	0	1	1	5	2	4	2	0	1	0	0	0	0	0	0	0	2	8	3	0	0	1	16	4	3	3	6	0	2	0	0	0	0	0	0	6	0	0	2	1	0	0	2	3	0	2
ASV_2712	0	0	0	0	0	0	0	0	0	0	0	0	0	0	0	0	0	0	0	0	34	15	13	13	17	14	40	24	16	11	0	12	0	0	0	0	0	9	0	3	0	0	0	0	0	0	0	0	0
ASV_2713	0	0	3	0	2	3	4	0	1	1	0	0	0	0	0	0	0	21	0	0	0	1	0	1	2	2	0	3	0	0	0	2	0	0	0	0	0	0	0	0	0	0	0	2	0	2	0	1	3
ASV_2714	6	2	1	4	3	3	2	1	0	0	0	1	0	0	0	23	1	0	0	0	1	3	0	2	1	6	6	1	1	2	0	2	0	0	0	0	0	26	0	0	0	0	0	0	3	3	1	1	0
ASV_2715	0	7	6	5	4	0	1	4	6	2	0	5	0	0	0	0	0	4	29	13	0	2	7	3	3	8	4	13	3	3	0	8	0	0	0	0	0	12	0	15	0	0	0	0	0	0	0	0	0
ASV_2716	0	0	1	0	0	0	0	0	0	0	0	0	0	0	0	0	0	0	0	0	4	17	2	6	4	2	5	8	6	6	0	7	0	0	0	0	65	0	30	1	0	0	0	0	0	0	0	0	0
ASV_2717	0	0	0	0	0	0	1	1	0	0	0	1	0	0	0	0	1	1	0	0	8	1	11	4	0	0	1	1	5	8	0	3	0	0	0	0	0	16	0	3	0	1	2	1	0	1	1	4	2
ASV_2718	0	0	0	0	0	0	0	0	0	0	0	0	0	0	0	0	0	0	0	0	0	0	0	0	0	0	0	0	0	0	0	0	0	0	0	0	0	0	0	0	17	12	8	14	8	14	9	12	24
ASV_2719	0	0	0	0	0	0	0	0	2	0	0	0	0	0	0	0	0	0	0	0	0	0	0	2	0	1	0	0	0	1	0	0	0	0	0	0	0	0	0	0	0	0	0	0	0	0	0	0	0
ASV_272	69	66	117	69	72	65	67	72	62	57	71	59	164	0	44	38	76	81	41	76	255	73	69	84	82	105	75	93	64	53	0	65	277	32	153	639	72	106	95	66	30	66	45	60	68	91	66	37	54
ASV_2720	0	0	2	0	0	1	0	0	2	2	0	0	0	0	0	0	0	0	0	0	0	0	1	0	0	2	1	1	1	0	0	1	0	0	0	0	0	0	11	0	12	3	1	0	2	0	0	1	1
ASV_2721	6	0	1	2	0	1	5	2	0	0	0	0	0	0	0	0	0	0	0	0	0	0	0	0	0	0	0	0	0	0	0	0	0	0	0	0	0	0	0	0	0	0	0	1	0	0	0	0	0
ASV_2722	3	0	1	0	0	0	0	0	0	0	0	0	0	0	0	0	0	0	0	0	0	0	0	0	0	0	2	0	2	0	0	0	0	0	0	0	0	0	0	0	2	0	0	0	0	0	1	2	2
ASV_2724	0	0	0	0	0	0	1	0	0	0	0	0	0	0	0	0	0	0	0	0	0	0	0	0	0	0	0	0	0	0	0	0	0	0	0	0	0	0	0	0	0	0	0	0	0	0	0	0	0
ASV_2725	0	0	0	0	0	0	0	0	0	0	0	0	0	0	0	0	0	0	0	0	0	0	0	0	0	0	0	0	0	0	0	0	0	0	0	0	0	0	0	0	0	0	0	0	0	0	0	0	0
ASV_2726	0	0	0	0	0	0	0	0	0	0	0	0	0	0	0	0	0	0	0	0	0	0	0	0	0	0	0	0	0	0	0	0	0	0	0	0	0	0	0	0	0	0	0	0	0	0	0	0	0
ASV_2727	0	0	0	0	0	0	0	0	0	0	0	0	0	0	0	0	0	0	0	0	0	0	0	0	0	0	0	0	0	0	0	0	0	0	0	0	0	0	0	0	0	0	0	0	0	0	0	0	0
ASV_2729	0	1	5	1	4	0	1	1	5	1	0	2	0	0	0	0	0	2	0	2	3	4	0	2	0	0	0	3	7	2	0	2	0	0	0	0	0	0	0	0	3	4	3	1	0	0	2	3	5
ASV_273	1	4	2	2	0	0	1	0	0	0	0	0	1	0	0	0	0	0	0	0	2	0	3	1	1	0	0	0	0	2	0	1	0	0	0	0	4	0	1	0	0	0	0	0	1	2	1	0	0
ASV_2730	0	8	0	1	0	0	0	3	2	1	0	0	0	0	0	0	22	0	0	0	0	0	0	2	0	0	2	0	2	1	0	0	0	0	0	0	0	0	0	0	0	4	0	0	0	0	6	1	5
ASV_2731	1	11	6	4	2	1	8	2	1	2	0	4	0	0	0	25	0	3	5	13	10	1	1	3	3	0	4	1	3	0	0	3	0	0	0	0	4	5	0	0	0	0	0	0	0	0	0	0	0
ASV_2732	0	2	3	0	0	2	3	2	7	8	0	2	0	0	0	3	0	0	12	0	0	2	1	1	0	3	3	5	1	2	0	1	0	0	0	0	0	0	0	10	0	0	1	0	0	1	0	2	2
ASV_2733	0	0	1	1	0	0	2	0	0	0	0	0	0	0	0	0	17	0	0	0	0	0	1	0	2	1	0	0	2	2	0	3	0	0	0	0	0	0	0	0	0	3	3	0	0	0	2	0	2
ASV_2734	0	0	0	1	2	0	2	1	0	4	0	0	0	0	0	0	3	0	0	0	1	9	4	0	3	0	4	2	1	6	0	2	0	0	0	0	0	6	0	0	0	0	1	0	0	0	1	0	0
ASV_2735	0	0	0	0	0	0	0	0	0	0	0	0	161	0	0	0	0	0	0	0	0	0	0	0	0	0	0	0	0	0	0	0	0	0	0	0	0	0	0	0	0	0	0	0	0	0	0	0	0
ASV_2736	0	0	1	1	2	1	0	5	3	2	0	1	0	0	0	0	0	0	0	0	0	1	0	0	0	1	5	7	1	8	0	1	0	0	0	1	0	0	0	2	1	0	0	1	1	2	1	1	2
ASV_2738	0	0	5	3	3	5	1	0	4	2	0	1	0	0	0	0	0	0	0	0	0	0	2	1	4	8	3	1	0	2	0	2	0	0	0	0	0	0	0	0	0	0	1	0	4	0	1	1	3
ASV_2739	0	0	0	0	0	0	0	0	0	0	0	0	0	0	0	0	0	1	0	0	0	0	0	0	0	0	0	0	0	0	0	0	0	0	0	0	0	0	0	0	0	0	0	0	0	0	0	0	0
ASV_274	59	97	66	46	82	125	270	171	111	103	87	79	144	30	163	79	154	56	90	104	140	90	78	133	109	154	256	252	96	142	33	164	26	44	337	91	139	137	155	108	64	38	44	39	46	87	82	58	118
ASV_2740	25	1	0	2	0	0	2	0	0	0	0	0	0	0	0	0	0	0	0	0	14	11	6	2	7	1	1	1	0	8	0	1	0	0	0	0	0	0	0	47	0	3	0	2	0	0	0	0	0
ASV_2741	7	3	5	2	0	1	1	0	0	1	0	0	0	0	0	0	0	0	0	15	0	0	1	3	1	1	5	3	0	0	0	0	0	0	0	0	0	7	0	0	0	0	0	0	1	1	1	0	0
ASV_2744	0	0	0	0	0	0	0	0	0	0	0	0	0	0	0	0	0	0	0	0	0	0	0	0	0	0	0	0	0	0	0	0	0	0	0	0	0	0	1	0	0	0	0	0	0	0	0	0	0
ASV_2745	1	0	0	0	0	0	0	0	0	0	0	0	0	0	0	0	0	0	0	0	2	0	0	0	0	0	0	1	0	0	0	4	0	0	0	0	0	0	0	0	0	0	0	0	0	0	0	0	0
ASV_2747	0	3	0	0	1	1	6	4	2	0	0	4	0	0	0	0	0	0	0	0	0	0	1	2	1	3	5	2	3	0	0	2	0	0	0	1	0	0	0	0	0	6	1	0	0	0	0	3	3
ASV_2748	0	0	1	0	0	0	2	2	0	2	0	0	0	26	0	0	0	0	0	0	0	0	0	0	0	0	2	6	1	0	0	0	0	0	0	7	0	0	0	0	0	0	2	1	0	0	0	2	1
ASV_2749	0	0	2	1	1	0	0	1	1	1	0	1	87	0	0	0	0	0	0	0	0	3	2	4	7	0	1	4	3	6	0	2	0	0	0	0	0	0	0	0	0	0	0	1	1	0	2	0	1
ASV_275	69	79	81	60	53	51	75	87	71	82	79	63	209	92	27	29	91	67	16	58	112	107	107	149	102	207	100	214	116	118	0	98	251	83	61	40	59	119	115	103	50	71	60	80	52	86	83	64	104
ASV_2750	0	0	0	0	0	0	0	0	0	0	0	0	0	0	0	0	0	0	0	0	0	0	0	0	0	0	0	0	0	1	0	0	0	0	0	0	0	0	0	2	0	0	0	0	0	0	0	0	0
ASV_2751	0	0	0	0	0	0	0	0	0	0	0	0	0	0	0	0	0	0	0	0	19	0	0	0	0	0	0	0	0	0	0	0	0	1	0	0	0	0	0	0	0	0	0	0	0	0	0	0	0
ASV_2752	2	0	1	1	1	0	0	1	1	3	0	3	0	0	0	0	8	0	0	0	5	4	3	0	1	0	0	2	4	6	0	1	0	0	0	0	1	0	0	5	0	3	0	5	3	2	2	2	14
ASV_2754	0	0	0	1	0	2	5	2	7	1	0	3	0	0	0	0	0	0	1	0	0	0	4	3	1	0	4	6	6	6	0	3	0	0	0	0	2	0	9	0	0	0	1	0	2	0	5	3	2
ASV_2755	0	0	0	0	0	0	0	0	0	0	0	0	0	0	0	0	0	0	0	0	0	0	0	0	0	0	0	0	0	0	0	0	0	0	0	0	0	0	0	0	0	0	0	0	0	0	0	0	0
ASV_2756	0	0	0	0	0	0	0	0	0	0	0	0	0	0	0	0	0	0	0	0	0	0	0	0	1	0	0	0	0	0	0	0	0	0	0	0	0	0	0	0	0	0	0	0	0	0	0	1	0
ASV_2757	0	3	0	2	0	0	0	0	0	3	0	0	0	0	0	0	0	0	0	0	0	0	0	0	0	0	1	0	0	0	0	0	0	0	0	0	0	0	0	0	0	1	0	0	0	1	4	0	0
ASV_2758	0	7	2	0	5	7	3	5	4	4	0	3	0	0	0	2	0	9	0	6	7	0	3	9	7	12	3	2	1	3	0	6	0	0	0	0	0	0	1	9	0	1	4	0	2	2	0	2	1
ASV_2759	0	0	2	3	0	0	0	1	0	1	0	0	0	0	0	0	0	0	0	5	18	0	2	0	1	6	2	1	1	0	0	0	0	0	0	33	0	0	0	0	0	0	0	0	0	0	0	0	0
ASV_276	136	92	101	91	71	34	44	46	57	48	113	56	0	15	147	66	54	118	157	71	88	130	101	100	101	105	62	74	63	61	98	78	0	0	0	65	38	217	140	117	71	90	63	75	113	88	73	28	75
ASV_2760	0	0	0	0	0	0	0	0	0	0	0	0	0	0	0	0	0	0	0	0	0	0	1	0	0	0	0	0	0	0	0	0	0	0	0	0	0	0	0	0	0	0	0	0	0	0	0	0	0
ASV_2761	0	0	0	0	0	0	2	0	0	0	0	0	0	0	0	0	0	0	0	0	0	0	0	0	0	0	0	0	0	0	0	0	0	0	0	0	0	0	0	0	0	0	0	0	0	0	0	0	0
ASV_2762	11	1	5	0	1	0	0	0	2	2	0	1	0	0	0	0	0	0	0	0	0	0	0	8	0	0	0	1	0	0	0	0	0	0	0	0	0	0	0	0	0	6	1	0	1	0	0	0	0
ASV_2763	0	0	0	0	0	0	0	0	0	0	0	1	0	0	0	0	0	0	0	0	0	0	0	0	0	0	0	0	0	0	0	0	0	0	0	0	0	0	0	0	0	0	0	0	0	0	0	0	0
ASV_2764	1	1	3	1	0	0	2	0	1	0	0	1	0	0	0	0	0	0	0	0	0	3	0	2	0	1	5	1	0	0	0	2	0	0	0	0	0	0	0	0	0	0	0	1	0	1	2	1	2
ASV_2765	3	0	1	0	0	0	2	0	0	0	0	1	0	0	0	0	0	0	0	0	0	0	0	5	3	2	3	0	1	5	0	1	0	0	0	0	0	0	21	1	4	0	1	1	1	0	0	2	3
ASV_2766	1	0	0	0	0	0	1	0	1	1	0	1	0	0	2	0	0	1	0	0	0	0	0	0	0	0	0	0	0	0	0	0	0	0	0	0	0	0	0	0	0	0	0	0	0	0	0	0	0
ASV_2767	0	6	0	1	1	0	1	0	2	4	0	1	0	0	0	0	13	0	0	0	0	0	9	3	1	3	1	2	3	2	0	10	0	0	0	0	0	0	0	0	0	0	1	4	1	1	3	0	1
ASV_2768	0	0	0	1	2	0	0	0	0	0	0	0	0	0	0	0	0	0	0	0	0	7	1	5	1	4	1	2	0	2	0	3	0	0	0	1	0	0	0	3	0	5	4	4	3	7	2	8	2
ASV_2769	0	8	4	0	2	0	2	2	0	1	0	0	0	0	0	0	0	0	0	0	0	5	2	12	6	9	1	5	4	1	0	2	0	0	0	0	0	8	0	0	0	0	1	3	0	0	1	0	3
ASV_277	98	124	133	100	115	69	101	76	74	61	176	77	2	82	88	26	143	82	104	86	126	107	105	175	145	146	124	125	97	104	2	116	67	6	81	83	9	169	137	99	72	111	81	85	80	129	96	56	63
ASV_2770	0	0	0	1	1	3	0	0	0	2	0	0	0	0	0	0	0	0	0	0	0	0	4	0	0	0	1	4	3	0	0	2	0	0	0	0	0	0	0	0	0	0	0	0	0	0	0	0	0
ASV_2771	0	0	0	0	0	0	0	0	0	0	0	0	0	0	0	0	0	0	4	0	0	0	0	0	0	0	0	2	0	0	0	0	0	0	0	0	0	0	0	0	7	1	1	0	0	0	0	0	4
ASV_2772	0	0	0	0	0	0	0	0	0	0	0	0	0	0	0	0	0	0	0	0	0	0	0	0	0	0	0	0	0	0	0	0	0	0	0	0	0	0	0	0	0	0	0	0	0	0	0	0	0
ASV_2773	8	4	6	1	0	3	0	1	1	0	0	1	0	0	0	19	0	0	0	0	2	3	0	6	1	0	0	0	0	2	0	0	0	0	0	0	0	68	1	0	0	0	1	0	0	1	0	0	1
ASV_2774	6	9	0	0	1	1	3	0	4	2	0	1	0	0	0	0	0	0	0	0	0	0	2	1	3	1	4	6	3	1	0	1	0	0	0	0	0	0	13	0	0	2	4	0	4	4	0	2	3
ASV_2775	1	2	1	4	1	1	6	0	1	1	0	3	0	0	0	0	0	0	0	0	0	9	0	4	0	1	14	0	5	1	0	3	0	0	0	5	0	4	0	0	0	0	1	1	1	2	3	0	2
ASV_2776	4	2	0	3	1	3	0	0	0	0	0	2	0	0	0	0	0	0	0	0	0	0	0	0	0	0	0	0	0	0	0	0	0	0	0	0	0	0	0	0	0	3	0	0	1	0	1	2	0
ASV_2777	0	3	0	1	0	0	0	0	0	0	0	0	0	0	0	0	0	0	41	0	0	0	0	2	3	1	1	0	0	0	0	0	0	0	0	0	0	0	0	0	0	2	1	1	0	0	1	4	1
ASV_2778	0	1	0	2	1	0	1	4	2	2	0	2	0	0	0	0	0	15	0	0	2	0	0	1	0	1	7	2	5	1	0	3	0	0	0	32	0	0	6	0	0	0	0	1	0	0	0	1	4
ASV_2779	0	0	1	1	1	5	3	4	8	1	0	2	0	1	0	0	0	0	5	0	3	2	9	3	5	1	1	2	7	9	0	3	4	0	0	1	0	0	0	5	0	3	6	2	0	0	5	2	6
ASV_278	12	23	36	24	12	1	10	23	27	15	0	18	3	0	5	8	7	14	10	16	19	22	66	26	28	3	17	36	38	26	0	32	21	7	2	4	6	16	12	20	31	64	45	33	13	10	53	25	51
ASV_2780	0	0	2	3	3	2	2	2	1	2	0	0	0	0	0	0	0	0	0	0	1	0	3	0	3	0	1	3	0	0	0	0	0	0	0	0	0	0	0	0	0	0	0	2	0	0	0	0	0
ASV_2782	2	1	1	2	2	1	4	0	0	0	0	1	0	0	0	0	0	0	0	0	1	1	7	6	6	3	2	2	1	1	0	6	0	0	0	0	0	0	0	0	0	0	1	0	3	2	3	2	3
ASV_2783	0	0	0	0	0	0	0	0	0	0	0	0	0	0	0	0	0	0	0	0	0	0	0	0	0	0	0	0	0	0	0	0	0	0	0	0	0	0	0	0	0	0	0	0	0	0	0	0	0
ASV_2784	0	2	5	4	1	2	2	3	0	9	0	3	0	0	0	0	0	0	0	2	1	0	5	5	0	5	0	0	1	2	0	0	0	0	50	0	0	0	6	0	2	2	0	2	0	1	1	0	1
ASV_2785	4	8	2	4	2	1	2	0	0	2	0	4	0	0	0	0	0	0	10	14	17	0	2	0	0	0	0	0	0	1	0	2	0	0	0	0	0	0	0	7	8	7	0	2	0	0	0	0	0
ASV_2786	1	1	3	2	4	1	7	3	0	3	0	1	0	0	0	0	0	0	4	0	12	0	1	0	3	1	9	0	2	9	0	4	0	0	0	0	0	12	3	0	0	2	0	2	2	1	4	2	4
ASV_2787	2	0	6	0	0	1	8	4	2	2	0	0	0	0	0	0	22	8	0	12	5	0	5	0	2	0	13	4	1	2	0	1	0	0	0	0	0	0	0	0	0	0	0	1	5	3	2	0	0
ASV_2788	1	0	0	1	0	0	1	2	5	5	0	1	0	0	1	0	0	0	0	0	0	1	3	0	0	0	0	2	6	6	0	7	0	0	0	0	13	0	0	0	3	4	0	2	1	0	4	2	2
ASV_2789	0	0	1	0	3	1	0	1	2	2	0	2	0	0	0	0	14	0	0	0	0	1	8	6	4	8	3	5	5	2	0	9	9	0	0	0	0	0	8	2	0	12	4	1	3	0	0	0	1
ASV_279	105	76	75	71	52	51	80	72	55	38	39	41	36	184	2	74	124	16	63	85	204	129	82	123	109	112	100	117	76	77	1	100	416	59	138	15	50	112	87	167	75	89	64	47	40	99	105	42	84
ASV_2790	0	1	7	2	0	0	0	0	1	3	0	2	6	0	0	7	0	0	0	1	1	4	0	0	1	0	2	2	4	5	0	3	0	0	0	11	0	5	0	1	0	3	1	2	0	0	0	2	8
ASV_2791	0	0	0	1	1	0	0	0	2	2	0	6	0	0	0	0	0	0	0	0	0	0	1	1	0	0	3	0	6	9	0	1	0	0	0	0	0	0	0	0	0	0	0	0	0	2	1	3	1
ASV_2793	0	4	1	2	2	6	2	11	3	0	0	2	0	0	0	0	0	0	0	0	0	5	1	0	1	1	4	10	1	4	0	3	0	0	0	0	0	0	0	0	0	0	2	0	0	2	0	0	6
ASV_2794	4	4	1	1	2	0	5	1	1	1	0	1	0	0	0	0	0	0	0	0	0	1	3	2	1	1	0	0	2	0	0	1	0	0	0	0	0	0	0	0	0	1	2	0	4	0	0	1	0
ASV_2795	2	3	4	0	1	0	1	4	1	4	0	3	0	0	0	1	0	0	3	5	7	9	2	3	2	0	4	5	3	8	0	1	1	0	1	1	4	7	7	2	0	3	1	0	2	0	4	3	1
ASV_2798	0	0	0	0	0	0	0	0	0	0	0	0	0	0	0	0	0	0	0	0	0	0	0	0	0	0	0	0	0	0	0	0	0	0	0	0	0	0	0	0	0	2	4	2	2	0	0	1	0
ASV_2799	0	0	0	0	0	0	0	0	0	2	0	1	0	0	0	0	0	0	3	0	0	0	0	1	0	0	0	0	0	0	0	0	0	0	0	0	0	0	0	0	0	0	0	0	0	1	1	1	1
ASV_28	31	34	25	16	24	28	17	10	3	21	0	13	225	1	7	0	0	0	0	0	15	36	48	41	33	28	14	28	21	19	0	13	0	1	0	52	5	1	76	10	6	21	29	25	16	32	9	4	12
ASV_280	79	65	86	72	53	62	58	29	28	23	0	41	5	118	162	133	20	42	41	68	47	77	163	164	141	152	93	66	50	49	229	104	210	0	159	68	6	50	70	175	57	72	55	81	67	93	37	24	26
ASV_2800	0	2	2	1	0	1	5	5	2	2	0	3	0	0	0	0	0	0	0	0	0	2	7	1	5	2	4	14	1	5	0	1	0	0	0	0	0	0	0	0	1	0	1	3	2	2	5	1	3
ASV_2802	0	0	0	0	0	0	0	0	0	0	0	0	0	0	0	0	0	0	0	0	0	0	2	1	4	2	0	2	0	7	0	0	0	0	0	0	0	0	0	8	3	0	0	0	0	0	0	0	1
ASV_2805	0	2	4	4	3	0	0	0	2	0	0	1	0	0	0	0	0	0	0	0	20	0	5	1	2	1	5	5	0	5	0	3	0	0	0	9	0	0	0	0	0	0	1	1	1	1	2	0	2
ASV_2806	0	0	0	0	0	0	0	2	0	1	0	0	0	0	0	0	0	0	0	0	0	0	6	3	1	4	1	2	2	1	0	0	0	0	0	0	0	0	0	0	0	0	0	0	0	0	0	0	0
ASV_2807	0	1	0	0	0	0	0	0	2	0	0	0	0	0	0	0	0	0	0	0	0	0	0	1	2	1	0	2	0	0	0	0	0	0	0	0	0	0	0	0	0	0	2	0	2	0	0	1	3
ASV_2808	0	0	0	1	0	0	0	0	0	0	0	1	0	0	0	0	0	0	0	0	15	0	0	0	1	4	5	0	4	1	0	0	0	0	0	0	0	0	0	0	0	0	0	0	0	0	3	1	0
ASV_281	13	11	14	10	12	4	20	29	45	27	1	18	13	0	3	1	11	14	5	14	7	19	28	12	15	0	9	14	43	63	0	27	8	2	24	11	4	8	6	5	7	10	6	4	0	5	16	15	42
ASV_2810	0	6	2	2	1	0	3	1	3	2	111	0	0	0	0	0	0	0	0	20	0	0	0	0	0	0	0	0	0	0	0	0	0	0	0	0	0	0	0	0	0	0	0	0	0	0	0	0	0
ASV_2811	10	0	3	1	7	2	3	2	0	1	0	0	0	0	0	9	0	0	0	2	0	0	1	4	4	3	0	0	1	1	0	1	0	0	0	0	0	0	8	0	0	1	1	0	1	4	0	0	0
ASV_2812	0	2	4	4	0	1	0	0	3	1	0	1	0	0	0	0	0	0	0	0	0	0	5	6	1	1	1	0	0	0	0	3	0	47	0	0	0	0	0	21	1	3	2	3	3	1	2	0	2
ASV_2814	0	0	0	0	0	0	0	0	0	0	0	0	0	0	0	0	0	0	0	0	0	0	0	0	0	0	0	0	0	0	0	0	0	0	0	0	0	0	0	0	0	0	0	0	0	0	0	0	1
ASV_2815	0	3	0	1	3	1	1	1	1	0	0	0	0	0	0	0	6	0	0	0	0	0	2	2	2	0	0	0	0	1	0	1	0	0	0	0	0	0	0	0	0	1	1	2	9	3	1	0	1
ASV_2816	0	3	3	0	1	2	5	4	1	0	0	3	0	0	0	0	0	0	0	0	0	0	2	0	3	2	4	2	2	1	0	4	0	0	0	0	0	0	0	0	0	8	7	0	0	4	3	4	5
ASV_2817	0	0	0	0	0	0	0	0	0	1	1	0	0	0	0	0	0	0	0	0	0	0	0	0	1	0	0	0	0	0	0	0	0	0	1	0	0	0	0	0	0	0	0	0	0	0	0	0	0
ASV_2818	2	1	3	0	0	0	0	2	0	1	0	0	0	0	0	24	0	0	0	0	0	7	1	4	0	7	1	0	3	5	0	1	0	0	0	0	0	0	7	0	0	0	0	5	1	3	1	2	0
ASV_282	42	73	120	101	102	65	61	25	38	40	111	52	305	241	22	129	29	130	70	83	66	68	136	194	155	161	78	65	28	50	0	70	0	26	195	74	21	25	80	43	72	68	90	71	86	98	63	28	33
ASV_2820	0	0	0	0	0	0	0	0	0	0	0	0	0	0	0	0	0	0	0	0	0	0	0	0	0	0	0	0	0	0	0	0	0	1	0	0	0	0	0	0	0	0	0	0	0	0	0	0	0
ASV_2821	2	2	0	0	1	0	3	2	1	1	0	1	0	0	0	0	15	0	0	0	0	0	0	4	2	4	4	6	1	3	0	0	0	0	0	0	0	0	0	0	0	0	0	1	0	1	0	0	1
ASV_2822	0	7	6	3	2	2	0	2	0	1	0	2	0	0	0	0	10	0	0	0	6	14	2	4	2	0	4	7	7	3	0	1	0	0	0	0	0	12	0	0	1	0	1	1	2	5	2	1	1
ASV_2823	0	0	0	0	0	0	0	0	0	0	0	0	0	0	0	0	0	0	0	0	0	0	0	0	0	0	0	0	0	0	0	0	0	0	0	0	0	0	0	0	0	0	0	0	0	0	0	0	0
ASV_2824	4	0	4	1	1	1	0	1	0	0	0	1	0	0	0	0	0	21	0	0	0	2	0	10	1	0	1	0	0	0	0	0	0	0	0	0	0	0	0	0	0	4	2	2	1	3	3	0	1
ASV_2825	3	3	0	1	0	0	0	4	1	3	0	3	0	0	0	0	0	0	0	0	0	0	0	1	1	0	0	2	1	13	0	3	0	0	0	0	0	0	0	0	0	0	1	0	0	0	4	1	1
ASV_2826	0	0	1	0	1	0	0	0	2	0	0	0	0	0	0	0	0	0	0	0	0	4	0	0	0	0	0	0	0	1	0	0	0	0	0	0	0	0	0	0	0	2	0	0	0	0	0	0	0
ASV_2827	0	0	0	0	0	0	4	3	1	0	0	0	0	0	0	0	0	0	0	7	0	0	0	4	0	4	3	3	4	1	0	1	0	0	0	0	44	0	0	0	0	0	0	0	0	0	0	0	0
ASV_2828	0	0	1	2	1	4	2	3	3	2	0	0	0	0	0	0	19	0	0	0	16	0	9	5	4	3	2	0	1	1	0	3	0	0	0	0	3	0	0	0	0	0	0	0	0	0	0	1	0
ASV_283	69	36	52	74	37	44	104	93	51	63	41	45	0	55	0	246	30	74	11	89	103	69	104	118	106	119	124	193	115	134	322	109	18	0	315	82	226	46	27	132	17	54	44	65	63	106	114	71	106
ASV_2830	0	3	0	0	0	0	2	0	4	4	0	0	0	0	0	0	0	0	0	0	0	0	1	2	1	0	7	2	1	1	0	0	0	0	0	0	0	0	0	0	0	0	3	0	3	0	1	0	0
ASV_2831	0	0	0	0	0	0	0	0	0	0	0	0	0	0	0	0	0	0	0	0	0	0	0	0	0	0	0	0	0	0	0	0	0	0	0	0	0	0	0	0	0	0	0	0	0	0	0	0	0
ASV_2832	0	7	0	0	0	0	0	1	0	0	0	0	72	0	0	0	0	0	0	0	0	0	0	0	0	0	0	0	0	0	0	0	0	0	0	0	0	0	0	0	0	0	0	0	0	0	0	0	0
ASV_2833	0	0	0	0	0	0	0	0	0	0	0	0	0	0	0	0	0	0	0	0	0	0	0	0	0	0	0	0	0	0	0	0	0	0	0	0	0	0	0	0	0	0	0	0	0	0	0	0	0
ASV_2834	0	0	0	0	0	0	0	0	0	0	0	0	0	0	0	0	0	0	0	0	0	0	0	0	0	0	0	0	0	0	0	0	0	0	0	0	0	0	0	0	0	0	0	0	0	0	0	0	0
ASV_2835	6	0	1	4	2	0	0	2	3	2	0	3	0	0	0	0	0	0	0	0	0	0	0	0	0	0	0	2	0	5	0	2	0	0	0	0	0	0	0	0	0	0	0	0	0	0	0	0	0
ASV_2836	0	1	1	1	3	4	1	1	1	0	0	3	0	0	0	0	0	0	0	0	22	0	3	6	3	1	5	7	4	1	0	5	0	0	20	0	0	0	0	4	0	0	0	1	2	3	0	1	3
ASV_2837	0	0	0	0	0	0	0	0	0	0	0	0	0	0	0	0	0	0	0	0	0	0	0	0	0	0	0	0	0	0	0	0	0	0	0	0	0	0	0	0	0	0	0	0	0	0	0	0	0
ASV_2838	0	8	0	2	0	0	1	1	3	0	0	0	0	0	0	0	0	0	0	0	0	0	2	3	2	8	5	3	0	1	0	2	0	0	0	4	0	0	0	0	0	1	0	0	0	3	0	0	2
ASV_2839	0	0	4	1	0	0	2	1	1	0	0	0	0	0	0	0	0	0	0	2	0	0	10	6	1	1	0	1	2	7	0	2	0	0	0	0	0	0	0	0	0	2	1	2	3	1	6	1	3
ASV_284	106	143	143	95	98	60	107	109	85	91	0	82	16	0	75	88	25	90	58	87	195	158	175	156	150	146	94	154	119	117	0	125	218	101	72	108	114	89	64	104	109	67	78	68	66	101	93	58	87
ASV_2842	0	1	0	0	0	0	0	1	0	0	0	0	0	0	0	0	0	0	0	0	0	0	0	0	0	0	0	0	0	0	0	0	0	0	0	0	0	0	0	0	0	0	0	0	0	0	0	0	0
ASV_2843	0	0	0	0	0	0	0	0	0	0	0	1	0	0	0	0	0	0	0	0	0	4	2	0	1	0	0	2	1	0	0	2	0	0	0	0	0	0	0	0	0	0	0	0	1	1	0	0	0
ASV_2844	0	0	0	0	2	0	1	2	0	0	0	0	0	0	0	0	0	0	0	0	0	3	2	0	0	0	0	0	0	0	0	0	0	0	0	0	0	0	0	0	0	2	0	0	0	0	1	0	1
ASV_2846	0	0	0	0	0	0	2	1	0	1	0	1	0	0	0	0	0	0	0	0	8	0	0	0	1	0	0	1	0	0	0	1	0	0	0	0	0	7	0	7	0	0	1	0	0	0	1	0	2
ASV_2848	8	1	6	1	3	2	6	1	0	1	0	0	0	40	0	0	0	0	3	0	9	0	0	3	7	5	3	14	0	0	0	3	0	0	0	2	0	0	0	3	0	2	0	0	0	2	2	1	0
ASV_2849	0	0	2	1	0	2	4	3	0	4	0	2	0	0	0	0	0	1	0	0	0	0	3	6	1	2	4	3	1	1	0	2	2	0	0	0	0	0	0	0	2	4	7	1	1	6	1	1	1
ASV_285	25	68	117	80	81	43	125	149	112	105	169	69	11	62	21	57	46	156	61	49	64	56	65	71	82	81	143	198	139	113	16	113	64	0	59	158	111	139	76	55	133	76	61	84	66	87	142	91	143
ASV_2850	0	7	0	0	0	0	0	0	0	0	0	0	0	0	0	0	0	0	0	0	0	0	0	0	0	0	3	6	0	0	0	0	0	0	0	0	0	0	0	0	0	0	1	0	0	0	1	2	0
ASV_2851	0	0	5	1	0	3	3	4	0	0	0	2	0	0	0	0	0	0	0	0	1	4	8	3	1	4	1	1	5	0	0	2	0	0	0	0	0	0	0	0	0	6	2	3	0	1	3	1	2
ASV_2852	2	10	6	4	5	2	5	15	7	5	0	5	0	0	0	0	0	0	0	0	0	0	0	0	0	0	0	0	0	0	0	0	0	0	0	0	0	0	0	0	0	0	0	0	0	0	0	0	0
ASV_2853	0	0	0	0	0	0	0	0	0	0	0	0	0	0	0	0	0	0	0	0	0	1	4	7	6	10	11	5	3	9	0	7	0	0	0	0	0	0	0	0	0	0	0	2	0	0	0	0	0
ASV_2854	0	6	0	0	0	0	0	0	1	0	0	0	0	0	0	0	0	0	0	0	6	9	0	0	0	0	0	2	0	0	0	3	0	0	0	0	0	0	0	0	0	0	0	0	0	0	0	0	0
ASV_2855	0	1	2	2	2	0	1	0	0	0	0	0	0	0	0	0	0	0	23	0	0	1	11	3	12	4	4	0	4	1	0	3	0	0	0	0	2	18	3	0	0	1	1	6	3	6	1	0	2
ASV_2856	0	0	1	1	2	1	5	7	5	2	0	3	0	0	0	0	0	0	0	6	0	0	2	3	2	0	3	1	0	4	0	0	0	0	0	0	0	0	0	0	0	0	2	1	0	4	4	1	7
ASV_2857	0	0	0	0	0	0	0	0	0	0	0	0	0	0	0	0	0	0	0	0	0	0	0	0	0	0	0	0	0	0	0	0	0	0	0	0	0	0	0	0	9	8	2	6	3	6	7	2	3
ASV_286	0	0	0	2	1	0	0	3	0	0	0	0	0	0	0	0	0	0	0	27	0	1	0	0	1	0	0	0	0	0	0	0	0	0	0	0	1	0	0	0	0	2	0	0	0	0	0	0	0
ASV_2860	0	0	0	0	0	0	0	0	0	0	0	0	0	0	0	0	0	0	0	0	0	0	0	0	0	0	0	0	0	0	0	0	0	0	0	0	0	0	0	0	0	0	0	0	0	0	0	0	0
ASV_2861	0	0	0	0	0	0	0	0	0	0	0	0	0	0	0	0	0	0	0	0	0	0	0	0	0	0	0	0	0	0	0	0	0	0	0	0	0	0	0	0	7	1	0	0	0	1	0	0	0
ASV_2863	0	0	0	0	0	0	0	0	0	0	0	0	0	0	0	0	0	0	0	0	0	0	0	0	0	0	0	0	0	0	0	0	0	0	0	0	0	0	0	0	0	0	0	0	0	0	1	0	2
ASV_2864	0	0	2	1	0	1	2	2	0	1	0	4	0	0	0	5	0	0	0	0	1	0	6	2	1	1	11	2	3	3	0	1	0	0	0	0	0	0	0	28	0	0	0	1	0	3	0	0	1
ASV_2865	0	2	0	2	0	2	1	0	1	0	0	0	0	0	0	0	0	0	0	0	7	0	4	0	0	1	1	2	3	3	0	0	0	0	0	0	0	0	0	24	0	1	0	1	1	1	0	2	3
ASV_2866	0	0	0	0	0	0	0	2	0	0	0	0	0	0	0	0	0	0	0	0	0	0	0	0	0	0	0	0	1	0	0	0	0	0	0	0	0	0	0	0	0	0	1	0	0	1	0	0	1
ASV_2867	5	0	1	1	2	0	2	2	1	1	0	2	0	0	0	0	0	0	0	0	21	7	4	1	1	0	2	5	2	0	0	7	0	0	0	5	0	0	0	0	0	9	3	2	0	0	0	0	0
ASV_2869	0	0	0	0	0	0	0	0	0	0	0	0	0	0	0	0	0	0	0	0	0	0	1	0	0	0	0	1	0	1	0	0	0	0	0	0	0	0	0	0	9	0	0	1	0	0	0	0	1
ASV_287	1	0	0	0	1	1	0	0	1	0	0	3	0	0	1	0	2	0	0	0	0	0	0	0	0	1	1	0	0	0	2	0	0	0	0	0	3	4	0	1	0	0	0	0	0	0	0	0	0
ASV_2870	0	5	2	1	0	1	2	4	0	2	0	0	0	0	0	0	0	1	0	4	30	2	1	4	0	4	5	1	4	5	0	0	0	0	0	31	0	21	0	0	0	0	0	0	1	3	0	0	1
ASV_2871	0	0	0	0	0	0	0	0	1	1	0	0	0	0	0	0	0	0	2	0	0	1	0	0	1	0	0	2	0	1	0	0	0	0	0	0	0	0	0	2	0	0	0	0	0	2	3	2	2
ASV_2872	0	0	0	0	1	1	1	1	0	3	0	2	0	0	0	0	0	0	0	0	41	2	2	0	1	5	8	0	0	0	0	0	0	0	0	0	13	0	17	0	0	0	0	0	0	1	0	0	3
ASV_2873	8	0	0	1	0	0	0	0	1	0	0	1	0	0	0	0	0	0	3	3	0	0	2	4	2	0	0	0	1	0	0	3	0	0	0	32	0	0	0	0	0	0	0	0	1	1	0	0	2
ASV_2876	0	2	0	1	1	0	3	1	1	1	0	0	1	0	0	0	0	0	0	2	15	0	0	1	2	7	5	4	5	4	0	3	0	0	0	0	21	0	0	0	2	2	0	0	0	2	0	0	0
ASV_2877	0	0	0	0	0	0	0	0	0	0	0	0	0	0	0	0	0	0	0	0	0	0	0	0	0	0	0	0	0	0	0	0	0	0	0	0	0	0	0	0	0	0	0	0	0	0	0	0	0
ASV_2878	0	0	0	0	0	0	0	0	0	0	0	0	0	0	0	0	0	0	0	0	0	0	3	0	0	0	0	0	0	0	0	0	0	0	0	0	0	0	0	0	0	0	0	0	0	1	0	0	0
ASV_2879	0	0	4	0	1	2	1	9	0	2	0	2	0	20	0	0	0	0	0	0	0	2	1	1	1	1	0	10	8	1	0	2	0	0	0	0	0	0	0	0	0	0	0	0	1	2	5	2	1
ASV_288	72	110	89	67	82	42	112	104	91	83	80	71	193	114	35	43	97	85	62	77	104	92	112	104	117	119	126	168	112	134	0	105	142	30	249	106	72	114	73	104	72	72	67	82	71	91	164	79	118
ASV_2880	0	1	0	1	2	0	0	0	2	1	0	0	0	0	0	0	0	0	0	0	5	3	1	0	2	0	0	3	0	0	0	0	0	0	0	0	0	0	0	0	7	0	2	0	0	3	2	0	0
ASV_2882	0	0	0	0	0	0	0	0	3	0	0	1	0	0	0	0	0	0	0	0	0	0	0	1	1	0	0	0	0	0	0	0	0	0	0	0	0	1	0	0	0	2	0	0	0	0	1	0	0
ASV_2883	0	0	0	1	0	0	0	0	0	0	0	0	0	0	0	0	0	0	0	0	0	0	0	0	0	0	0	0	0	0	0	0	0	0	0	0	0	0	0	0	0	0	0	0	0	0	0	0	0
ASV_2884	0	11	1	1	3	3	3	3	0	4	0	1	0	0	0	0	0	0	0	0	0	5	1	0	0	2	7	4	4	5	0	2	0	0	0	0	0	0	0	12	0	0	3	1	0	2	5	3	1
ASV_2885	0	0	2	1	0	1	4	5	2	6	0	4	0	0	0	0	0	0	0	0	0	0	0	1	1	4	6	3	6	0	0	6	0	0	0	0	0	0	0	0	0	0	0	3	0	1	1	0	8
ASV_2886	0	0	1	0	1	0	3	0	3	2	0	0	0	0	0	0	0	0	0	0	0	3	0	2	4	6	3	4	0	0	0	1	0	0	0	35	0	0	0	0	9	0	1	1	1	1	1	0	0
ASV_2887	0	0	1	0	0	0	1	0	2	0	0	0	0	0	0	0	0	0	0	3	0	0	1	4	1	3	0	1	3	0	0	0	10	0	0	0	0	20	0	0	0	1	3	1	1	1	2	2	8
ASV_2888	0	0	0	0	0	0	0	1	0	0	154	0	0	0	0	0	0	0	0	0	0	0	0	0	0	0	0	0	0	0	0	0	0	0	0	0	0	0	0	0	0	0	0	0	0	0	0	0	0
ASV_2889	0	0	0	0	0	0	0	0	0	0	0	0	0	0	0	0	0	0	0	0	0	0	0	0	0	0	0	0	0	0	0	0	0	0	0	0	0	0	0	0	0	0	0	0	0	0	0	0	0
ASV_289	0	0	0	0	0	0	0	0	0	0	0	0	0	0	0	0	0	0	0	0	1	0	0	0	0	4	0	0	0	0	0	0	0	0	0	0	0	0	1	0	0	0	0	0	0	0	0	0	0
ASV_2892	0	0	1	0	3	3	1	2	2	0	0	1	0	0	0	0	0	0	0	0	0	0	2	0	2	0	2	3	0	2	0	6	0	0	0	0	0	0	0	0	0	0	2	0	0	0	3	0	0
ASV_2893	0	4	0	0	6	5	6	4	4	1	0	2	0	0	0	0	0	0	0	4	0	9	0	1	0	4	5	6	0	2	0	2	0	0	0	0	0	0	0	0	2	1	2	1	2	5	1	2	3
ASV_2895	0	0	0	1	1	0	1	2	0	0	0	0	0	0	0	0	0	0	0	0	0	1	1	1	2	1	3	0	1	0	0	3	0	0	0	0	0	0	0	0	0	0	0	0	1	1	0	2	0
ASV_2897	7	1	5	2	4	4	2	4	1	6	0	1	0	0	0	0	0	17	0	0	0	0	0	0	0	0	0	0	0	0	0	1	0	0	0	0	0	0	0	0	0	0	1	1	3	4	0	2	0
ASV_2898	0	4	0	1	1	1	0	1	0	0	0	0	0	0	0	0	0	0	14	1	0	0	0	3	0	7	5	2	0	1	0	0	0	0	0	0	0	0	0	9	0	1	0	3	1	0	2	1	0
ASV_2899	0	0	2	0	0	4	0	0	5	1	0	0	0	0	0	0	0	0	0	0	0	0	0	1	1	0	1	3	0	4	0	9	0	0	0	17	0	22	0	0	0	1	1	0	0	2	1	0	0
ASV_29	680	759	885	754	633	520	1068	1232	1246	984	223	754	319	430	773	588	515	822	521	696	932	671	892	938	952	952	1206	1908	1246	1351	197	1012	1060	505	823	1005	599	865	991	1010	526	572	466	500	516	652	1035	738	1273
ASV_2900	0	0	0	1	0	0	1	2	0	0	0	0	0	0	0	0	0	0	0	0	0	5	5	2	0	0	0	4	2	4	0	2	0	0	0	0	0	0	0	28	0	0	0	0	0	0	0	0	0
ASV_2901	0	0	0	0	0	1	2	1	1	2	0	0	0	0	7	0	0	0	0	0	0	0	0	0	0	3	1	0	1	0	0	0	0	0	0	0	0	0	0	0	0	4	0	0	0	1	6	1	2
ASV_2903	0	0	0	1	0	0	0	0	0	0	0	0	0	0	0	0	0	0	0	0	0	0	0	0	0	0	0	0	0	0	0	0	0	0	0	0	0	0	0	0	0	0	0	0	0	0	2	0	0
ASV_2905	0	0	3	3	3	4	0	6	3	1	0	4	0	0	0	0	0	0	0	0	0	0	2	1	4	1	0	1	3	2	0	5	0	0	0	0	5	0	0	0	1	0	0	2	2	1	5	2	0
ASV_2906	0	6	2	0	1	0	7	2	6	1	0	1	0	0	0	0	0	0	0	2	0	0	3	0	0	0	2	5	3	1	0	4	0	0	0	0	0	0	0	0	0	0	0	0	0	0	0	0	1
ASV_2907	4	0	1	0	0	0	0	3	0	0	0	0	0	0	8	0	2	14	0	0	0	0	1	3	0	1	0	0	6	3	0	5	10	0	0	0	11	0	3	6	0	1	1	2	3	2	3	0	0
ASV_2908	12	0	0	2	1	0	5	0	1	1	0	4	0	0	0	0	0	0	0	0	0	11	5	0	1	3	3	4	2	3	0	0	0	0	0	0	0	1	0	0	0	0	0	0	0	0	0	0	1
ASV_2909	0	0	0	0	2	0	0	1	4	5	0	0	0	0	0	0	0	0	0	0	0	0	0	0	0	0	0	5	0	0	0	0	0	0	0	0	0	0	0	0	0	0	0	1	0	0	0	0	0
ASV_291	80	102	197	152	104	125	85	90	108	100	30	114	146	73	5	81	81	23	114	118	89	71	136	158	135	141	58	61	80	101	0	91	10	75	148	0	56	88	66	120	53	65	46	46	62	65	50	24	52
ASV_2910	0	0	0	0	0	0	0	0	0	0	144	0	0	0	0	0	0	0	0	0	0	0	0	0	0	0	0	0	0	0	0	0	0	0	0	0	0	0	0	0	0	0	0	0	0	0	0	0	0
ASV_2911	0	0	1	0	0	0	0	1	1	0	0	3	0	0	0	0	0	0	2	0	0	1	0	5	0	0	1	0	0	0	0	1	0	0	0	85	0	0	0	0	7	1	0	0	1	0	1	0	1
ASV_2912	0	0	0	0	0	0	0	0	0	0	0	0	0	0	0	0	0	0	0	0	0	0	0	0	0	0	0	0	0	0	0	0	0	0	0	0	0	0	0	0	0	0	0	0	0	0	0	0	0
ASV_2913	2	8	4	3	2	1	2	0	1	0	0	2	0	0	0	0	0	0	0	0	2	3	2	4	5	2	3	2	7	0	0	2	0	0	0	1	0	0	0	0	0	2	2	2	1	3	1	1	1
ASV_2914	0	0	2	2	0	0	0	3	1	0	0	0	0	0	0	0	0	0	0	0	2	0	0	2	0	0	0	2	3	3	0	1	0	0	0	0	0	8	4	0	0	2	0	0	2	1	2	4	3
ASV_2915	0	3	5	3	1	0	1	3	0	1	0	2	0	0	0	34	0	0	20	1	7	0	4	1	0	2	1	0	2	0	0	0	0	9	0	0	0	0	0	0	1	0	0	3	0	3	4	0	1
ASV_2916	0	0	0	0	0	0	2	1	1	0	0	0	0	0	0	0	0	0	0	0	2	0	0	1	0	0	0	0	4	0	0	0	0	0	84	0	0	0	0	0	0	0	0	0	1	0	0	1	2
ASV_2917	0	0	0	0	0	0	0	0	0	0	0	0	0	0	0	0	0	0	0	0	1	0	0	0	0	0	0	0	0	0	0	0	0	0	0	0	0	0	0	0	0	0	0	0	0	0	0	0	0
ASV_2919	0	0	0	0	1	2	0	5	9	1	0	6	0	0	0	6	0	0	1	0	0	1	3	0	2	0	2	5	9	5	0	5	0	0	0	1	0	1	0	1	4	2	2	0	1	2	2	5	5
ASV_292	29	17	36	20	44	66	121	70	26	39	83	22	28	70	4	19	75	94	75	31	80	32	26	40	46	79	98	114	38	35	362	30	0	24	75	117	18	99	19	65	66	27	28	36	17	50	47	37	82
ASV_2921	3	0	3	0	0	0	0	0	1	0	0	0	0	0	0	0	0	7	0	0	7	1	6	3	2	2	1	3	0	1	0	2	0	0	0	5	0	0	4	21	1	0	1	1	1	1	0	0	2
ASV_2922	0	3	0	0	1	0	1	0	0	0	0	2	0	0	0	0	0	11	0	0	0	4	1	3	3	0	2	3	2	5	0	2	0	0	0	0	0	0	0	0	0	5	2	1	3	3	0	5	2
ASV_2923	0	0	5	0	2	4	0	3	4	1	0	1	0	0	0	0	0	0	0	0	0	0	7	3	3	4	9	4	2	1	0	3	0	0	0	0	0	0	0	0	0	4	1	1	1	5	4	1	1
ASV_2924	0	0	0	0	0	0	0	0	0	0	0	0	0	0	0	0	0	0	0	0	0	0	0	0	0	0	0	1	0	0	0	0	0	0	0	0	0	0	0	0	0	0	0	0	0	0	0	0	0
ASV_2925	0	1	1	0	0	1	1	1	0	0	0	0	0	0	0	0	1	0	0	1	23	3	0	2	2	0	1	1	0	0	0	3	0	0	0	0	10	1	0	0	1	2	0	3	1	2	2	0	0
ASV_2926	3	5	0	2	0	0	3	1	2	3	0	1	0	0	0	0	0	0	0	3	2	0	3	0	3	3	0	1	2	4	0	0	0	0	0	0	0	0	0	0	0	2	1	1	3	0	7	2	2
ASV_2927	0	0	0	0	1	0	1	2	0	0	0	0	0	0	0	0	0	0	0	0	1	7	3	1	3	0	2	0	4	1	0	1	0	0	0	0	0	0	0	0	0	2	0	0	1	3	0	3	7
ASV_2928	0	0	0	0	0	0	0	0	0	0	0	0	0	0	0	0	0	0	0	0	0	0	0	0	0	0	0	0	0	0	0	0	0	0	0	0	0	0	0	0	6	4	2	2	1	1	0	1	4
ASV_2929	0	0	0	0	0	0	0	0	0	0	0	0	0	0	0	0	0	0	0	0	0	0	0	0	0	0	0	0	0	0	0	0	0	0	0	0	0	0	0	0	0	0	0	0	0	0	0	0	0
ASV_293	94	139	179	103	59	6	78	157	223	147	8	84	11	44	23	54	30	91	104	61	110	142	255	118	95	13	115	194	230	339	4	147	37	17	33	76	69	61	66	118	69	139	86	66	44	18	96	71	220
ASV_2930	14	0	0	0	0	1	0	2	0	0	0	0	0	14	0	0	0	0	0	0	0	0	0	3	2	7	0	4	0	2	0	1	0	0	0	0	0	0	0	0	0	0	0	0	1	1	2	0	1
ASV_2932	0	0	0	0	0	0	0	0	0	0	0	0	0	0	0	0	0	0	0	0	0	0	0	0	0	0	0	0	0	0	0	0	0	0	0	0	0	0	0	0	0	0	0	0	0	0	0	0	0
ASV_2933	0	2	1	0	2	0	1	1	3	0	0	1	0	0	0	0	28	0	0	0	5	0	0	4	0	1	2	0	6	1	0	1	0	0	0	0	0	0	0	0	0	0	0	3	2	0	8	1	3
ASV_2934	0	0	1	7	0	0	7	6	8	4	0	3	0	0	0	0	0	0	0	0	0	5	1	1	5	2	18	14	0	9	0	1	0	0	0	0	0	0	0	0	0	0	0	0	0	4	3	0	1
ASV_2935	1	2	0	2	1	1	5	5	1	0	0	4	0	0	0	0	0	0	0	4	0	6	0	2	3	3	3	3	1	4	0	0	0	0	0	0	0	0	0	0	0	3	0	0	0	0	1	2	3
ASV_2937	0	0	0	0	0	0	0	0	0	0	0	0	0	0	0	0	0	0	0	0	0	0	0	0	0	0	0	0	0	0	0	0	0	0	0	0	0	0	0	0	0	0	0	0	0	0	0	0	0
ASV_2938	3	0	0	1	2	2	1	5	0	1	0	1	0	0	0	4	0	0	0	6	0	0	2	2	1	1	0	3	1	1	0	1	0	0	0	0	0	0	0	0	0	0	0	0	1	0	0	0	6
ASV_2939	0	4	1	0	0	1	0	1	5	2	0	3	0	0	0	0	0	0	0	0	0	0	1	6	0	1	3	0	2	2	0	0	0	0	0	0	0	0	0	0	0	0	2	1	1	1	2	0	0
ASV_294	0	0	0	0	0	0	0	0	0	0	0	0	0	0	0	0	0	0	0	0	0	0	0	0	0	0	1	0	0	0	3	0	0	0	0	0	0	0	1	0	0	0	0	0	0	0	0	0	0
ASV_2940	11	2	1	0	0	1	1	0	1	1	0	0	0	0	0	0	0	0	0	0	1	0	9	1	4	1	1	5	1	2	0	4	0	0	0	0	0	0	0	0	4	0	0	1	2	0	1	2	0
ASV_2941	0	0	0	0	0	0	0	0	0	0	0	0	0	0	0	0	0	0	0	0	0	0	0	0	0	0	0	0	0	0	0	0	0	0	0	0	0	0	0	0	0	0	2	0	0	0	0	0	0
ASV_2942	2	0	1	1	1	0	0	2	6	11	0	2	0	0	0	0	0	2	0	0	3	1	0	0	1	0	2	4	5	0	0	6	0	4	0	0	0	0	0	8	0	4	0	2	0	3	2	2	2
ASV_2943	0	3	0	3	1	0	2	3	5	4	0	2	2	0	0	0	8	0	2	0	1	0	2	1	0	0	2	5	7	3	0	1	0	0	1	0	0	0	4	11	0	4	1	0	1	2	0	2	2
ASV_2944	0	0	0	4	3	1	6	2	2	1	0	3	0	0	0	0	0	0	0	19	0	1	1	4	0	0	4	2	1	4	0	3	0	0	0	0	0	0	0	0	9	0	0	1	2	2	0	0	1
ASV_2945	0	10	0	2	0	0	1	1	1	0	0	0	0	0	0	0	0	0	0	0	0	0	0	0	0	0	0	1	1	0	0	0	0	1	0	0	0	0	0	0	0	1	0	1	0	0	0	0	0
ASV_2946	0	0	0	0	0	0	0	0	0	0	0	0	0	0	0	0	0	0	0	0	0	0	0	0	0	0	0	0	0	0	0	0	0	0	0	0	0	0	0	0	0	0	0	0	0	0	0	0	0
ASV_2947	0	0	3	3	4	3	3	2	6	1	0	1	0	3	0	0	2	0	0	0	0	0	4	2	2	3	2	1	1	0	0	3	0	0	0	0	0	0	0	0	0	0	0	1	2	0	1	1	0
ASV_2948	1	3	4	3	1	0	0	0	0	2	0	0	0	0	0	0	0	0	0	17	14	0	3	2	1	4	2	1	1	4	0	3	0	0	0	0	21	12	0	0	0	1	0	1	4	0	0	0	0
ASV_2949	24	0	0	2	0	0	1	1	0	0	0	3	0	0	0	0	0	0	0	10	0	0	4	1	1	1	1	0	2	0	0	0	0	0	0	0	0	0	0	0	0	1	3	0	1	0	0	0	0
ASV_295	124	119	108	100	81	46	87	83	64	61	75	75	1	169	29	81	85	130	129	82	183	132	109	123	125	102	91	104	82	74	74	81	228	30	161	103	105	133	142	147	82	91	56	61	49	48	76	47	61
ASV_2950	5	0	1	0	1	0	2	1	1	3	0	0	2	0	0	0	0	0	0	0	0	3	0	3	0	0	0	0	1	2	0	0	0	0	13	0	0	0	2	0	5	0	1	0	1	3	0	0	0
ASV_2951	0	4	0	4	1	2	2	0	0	0	0	3	0	0	0	0	0	0	0	0	0	1	3	1	5	13	2	2	0	0	0	6	0	0	0	0	0	0	0	0	7	1	2	1	8	6	0	1	0
ASV_2952	0	0	1	1	0	1	0	0	2	5	0	0	0	0	0	0	0	0	0	0	7	0	0	1	5	1	2	1	8	0	0	0	0	0	0	0	0	0	13	14	0	0	2	3	1	0	1	3	6
ASV_2953	0	0	0	0	0	0	0	0	0	0	0	0	0	0	0	0	0	0	0	0	17	9	8	10	17	21	2	3	1	1	0	0	0	1	0	12	1	5	0	0	0	0	0	0	0	0	0	0	0
ASV_2957	0	0	1	0	0	0	0	0	0	0	0	0	0	0	0	0	0	0	0	0	0	0	0	1	0	0	0	1	1	0	1	0	0	0	0	0	0	0	0	0	0	0	0	0	0	0	0	0	0
ASV_2959	0	0	0	0	0	0	0	0	0	0	0	0	0	0	0	0	0	0	0	0	0	0	0	0	0	0	0	0	0	0	0	0	0	0	0	0	0	0	0	0	0	0	0	0	0	0	0	0	0
ASV_296	68	78	119	105	92	92	88	57	65	57	164	65	125	76	36	121	115	103	113	32	64	61	72	110	125	134	85	71	53	51	0	60	88	23	401	198	38	82	86	73	64	58	51	74	77	83	48	25	63
ASV_2960	0	2	0	0	0	0	0	0	0	0	0	0	0	0	0	0	0	0	0	0	0	6	0	0	0	0	0	0	0	0	0	0	0	0	0	0	0	0	0	0	1	0	0	0	1	1	0	0	0
ASV_2961	4	7	0	1	0	0	2	0	1	0	0	1	0	0	0	0	0	0	0	1	0	0	0	0	0	0	0	5	1	3	0	0	0	0	0	0	0	0	0	0	0	0	0	0	0	1	1	1	0
ASV_2962	0	0	3	1	1	0	2	2	0	0	0	0	0	0	0	0	0	0	0	0	0	0	1	0	0	0	0	2	1	0	0	1	0	0	0	0	0	0	0	0	0	0	1	0	0	0	2	0	1
ASV_2963	0	0	0	0	0	0	0	0	0	0	0	0	0	0	0	0	0	0	0	0	0	0	0	0	0	0	0	0	0	0	0	0	0	0	0	0	0	0	0	0	0	0	0	0	0	0	0	0	0
ASV_2964	0	0	0	0	0	0	0	0	0	0	0	0	0	0	0	0	0	0	0	0	0	0	0	0	0	1	0	0	0	0	0	0	2	0	1	1	0	0	0	0	0	0	0	0	0	0	0	0	0
ASV_2965	0	0	1	4	0	4	3	4	6	0	0	0	0	0	12	0	0	0	0	0	0	0	0	0	0	1	0	0	0	0	0	0	0	0	0	0	0	0	0	0	0	0	2	1	0	0	0	0	0
ASV_2966	0	0	1	4	2	0	1	1	1	0	0	2	0	48	0	5	0	0	0	0	0	0	1	0	3	0	0	0	0	3	0	0	0	0	0	0	0	0	0	0	0	0	0	1	0	0	0	0	2
ASV_2967	0	0	1	1	1	0	0	1	4	0	0	2	0	0	0	0	0	0	0	1	1	0	0	0	0	0	0	0	0	0	0	0	0	0	0	0	0	0	0	0	3	0	0	0	0	1	2	0	5
ASV_2968	0	3	0	1	3	0	4	0	3	3	0	3	0	0	0	0	0	0	0	2	0	9	4	0	0	4	4	2	0	2	0	0	0	0	0	0	0	0	0	0	0	3	0	0	2	0	0	1	0
ASV_297	89	60	102	92	68	62	78	47	54	54	4	71	59	136	136	49	27	166	83	56	71	38	48	40	54	92	42	66	37	37	0	51	0	0	0	125	69	38	15	53	25	41	47	58	62	87	77	24	62
ASV_2970	0	0	0	0	1	0	0	1	0	0	0	0	0	0	15	0	0	0	0	0	0	0	0	1	0	0	0	0	1	0	0	0	0	0	0	0	0	0	0	0	0	0	0	0	0	0	0	0	0
ASV_2971	0	0	0	0	1	0	0	1	3	0	0	0	0	0	0	0	0	0	12	0	0	1	0	0	4	3	0	0	0	0	0	0	0	0	0	0	0	0	0	0	0	0	0	0	0	0	0	0	0
ASV_2972	0	0	0	0	0	0	0	0	0	0	0	0	0	0	0	0	0	0	0	0	0	0	0	0	0	0	0	0	0	0	0	0	0	0	0	0	0	0	0	0	0	0	0	0	0	0	0	0	0
ASV_2973	1	0	0	0	0	0	0	0	0	0	0	0	0	0	0	0	0	0	0	0	0	0	0	0	0	0	0	0	0	0	0	0	0	0	0	0	0	0	0	0	0	0	0	0	0	1	0	0	0
ASV_2974	2	0	0	0	1	0	2	1	1	2	0	0	0	0	0	0	0	0	0	0	0	0	0	1	0	0	1	0	2	0	0	0	0	0	0	0	0	0	8	0	0	0	2	0	1	0	1	2	0
ASV_2975	0	0	3	0	1	2	3	4	4	5	0	6	0	0	0	0	0	0	0	0	0	2	3	4	0	7	10	2	1	3	0	0	0	0	0	0	0	0	0	7	0	1	0	0	2	3	0	3	6
ASV_2976	0	0	2	0	0	0	0	2	0	0	0	2	0	0	0	0	0	0	0	0	0	5	0	1	3	3	2	0	1	1	0	0	0	0	0	0	0	0	0	0	0	0	1	1	0	0	1	0	1
ASV_2978	1	3	1	2	1	2	0	9	7	0	0	1	0	0	0	18	1	0	0	0	2	0	1	0	3	0	1	3	3	4	0	2	0	0	1	0	1	10	0	0	2	1	1	0	1	1	3	4	6
ASV_2979	14	0	0	0	2	0	4	2	5	4	0	1	0	0	0	0	0	0	0	0	0	4	2	0	6	3	12	3	1	7	0	0	0	0	0	0	0	0	0	0	0	0	0	0	1	1	2	2	2
ASV_298	103	79	73	39	36	15	33	44	31	39	0	40	0	0	1	77	46	105	101	162	322	220	174	99	106	83	80	87	92	104	1	112	58	5	67	227	124	200	185	265	117	104	74	41	50	51	50	36	37
ASV_2980	0	0	0	0	0	0	0	0	0	0	0	0	0	0	0	0	0	0	0	0	0	0	0	0	1	0	0	1	0	0	0	0	0	0	0	0	0	0	0	0	0	0	1	0	0	1	0	0	1
ASV_2981	0	5	1	4	1	3	4	4	2	0	0	1	0	0	0	0	0	0	0	0	0	0	0	3	2	3	0	1	0	6	0	1	0	0	0	0	0	0	0	0	0	0	1	2	0	0	0	0	1
ASV_2982	0	3	0	0	0	0	0	1	0	0	0	0	0	52	0	0	0	0	0	0	0	0	0	0	0	0	0	0	0	1	0	6	0	0	0	0	0	15	0	0	0	0	0	0	0	0	0	0	0
ASV_2983	4	2	5	0	0	1	0	0	0	0	0	1	0	0	0	0	5	0	0	5	0	1	0	1	0	1	0	1	0	1	0	2	0	0	0	0	5	0	1	0	1	0	1	0	0	1	1	0	1
ASV_2984	0	0	8	2	3	1	0	0	1	0	0	0	0	0	0	0	2	0	0	0	0	0	1	2	0	1	1	2	0	2	0	0	0	0	0	0	0	0	0	1	0	5	2	1	0	2	1	0	0
ASV_2985	4	0	0	1	1	2	1	5	2	0	0	2	0	0	0	0	4	0	0	0	0	0	2	1	2	2	3	5	1	1	0	2	0	0	0	0	0	0	20	0	0	0	1	1	0	1	4	2	2
ASV_2986	0	7	6	0	0	5	0	3	0	3	0	1	0	0	0	0	10	0	4	0	3	0	0	9	5	0	4	13	0	1	0	6	0	0	0	0	0	0	0	1	0	1	0	0	0	0	0	0	7
ASV_2987	0	0	0	0	0	0	0	0	0	0	0	0	0	0	0	0	0	0	0	0	0	0	0	4	1	4	1	3	0	0	0	0	0	0	0	0	0	0	0	0	0	0	0	0	0	0	0	0	0
ASV_2988	0	0	0	0	0	0	0	0	0	0	0	0	0	0	0	0	0	0	0	0	0	0	0	0	0	0	1	0	0	0	0	0	0	0	0	0	0	0	0	0	0	1	0	0	0	0	0	0	0
ASV_2989	0	0	0	0	0	0	0	0	0	0	0	0	0	0	0	0	0	0	0	0	0	0	0	0	0	0	0	0	0	0	0	0	0	0	0	0	0	0	0	0	0	0	0	0	0	0	0	0	0
ASV_299	0	0	0	0	0	1	0	0	0	0	0	0	0	0	0	0	0	0	0	0	1	0	0	0	1	0	1	1	1	0	0	0	1	0	1	2	1	0	2	0	0	1	0	1	2	0	2	0	0
ASV_2992	0	1	1	0	0	0	0	0	1	1	0	3	0	0	0	0	0	0	0	0	0	0	0	0	1	4	3	1	6	0	0	1	0	0	0	0	0	0	15	0	2	0	0	1	0	0	0	0	0
[truncated: 5,146 more rows]
[truncated: 75 more columns]

## Sheet: C.SIP_results
	log2FoldChange_1Tw2	log2FoldChange_2Tw2	log2FoldChange_3Tw2	log2FoldChange_1Tw3	log2FoldChange_2Tw3	log2FoldChange_3Tw3	padj_1Tw2	padj_2Tw2	padj_3Tw2	padj_1Tw3	padj_2Tw3	padj_3Tw3
ASV	log2 Fold Change compared to BD control window 1						adjusted p-value for comparison to BD control window 1						# windows with sign enrichment	SIP enrichment
	Bd window 2	Bd window 3	Bd window 4	Bd window 5	Bd window 6	Bd window 7	Bd window 2	Bd window 3	Bd window 4	Bd window 5	Bd window 6	Bd window 7
ASV_1132	4.16802	5.00002	5.22175	4.84579	4.06571	5.02791	6.89762e-06	3.6526e-05	0.00379174	4.76722e-08	0.00166652	0.0106981	6	positive
ASV_1681	4.0398	5.21002	7.19615	5.57147	5.35178	4.14917	0.0372794	0.0246212	0.00619882	0.00114603	0.0226797	0.191334	5	positive
ASV_1414	3.89637	3.79158	3.84356	3.59854	3.74845	3.81173	0.000239156	0.00827158	0.0109594	0.000619575	0.0124545	0.0213575	6	positive
ASV_852	3.59128	3.93166	3.33803	3.72519	3.85097	3.48967	6.86787e-06	5.49556e-05	0.00330379	1.44245e-06	0.000113254	0.00297664	6	positive
ASV_1264	3.70614	4.27501	4.31518	4.03437	3.43496	3.89515	0.000381203	0.00355573	0.0356199	6.85374e-05	0.0324728	0.0898376	5	positive
ASV_907	3.4346	4.16954	4.58327	4.38569	3.73601	5.11482	9.95786e-06	0.000158691	0.00249573	2.77867e-09	0.00128407	0.00133478	6	positive
ASV_454	3.78223	4.53651	4.76587	4.80545	4.1523	3.5586	6.77872e-05	1.79589e-07	1.86751e-09	1.04706e-07	2.92463e-06	2.44742e-05	6	positive
ASV_264	4.1315	5.01426	5.44022	5.61204	4.58963	3.66474	7.86244e-10	1.47947e-18	2.82094e-30	7.61145e-19	8.2799e-16	1.00379e-13	6	positive
ASV_176	4.04893	5.04341	5.45849	5.54818	4.54347	3.57841	5.15095e-10	2.95257e-18	5.28835e-36	4.15149e-20	5.09501e-15	1.5995e-15	6	positive
ASV_1847	4.26977	4.92748	4.41883	4.09808	3.31111	3.92862	0.00417002	0.00171323	0.122315	0.004222	0.0592493	0.215522	3	positive
ASV_375	3.75795	4.38352	4.91726	4.85729	4.02447	3.13338	2.81826e-10	1.681e-17	2.30299e-27	1.03101e-18	8.31021e-15	3.26641e-11	6	positive
ASV_1118	3.276	4.00063	4.10119	4.22771	3.73055	4.38863	0.000194767	9.60771e-07	0.000137484	3.39332e-07	7.84831e-06	8.76758e-05	6	positive
ASV_1452	3.55794	3.94424	3.66554	3.90083	3.21619	3.45638	0.00755742	0.0144405	0.126556	0.00196801	0.0675659	0.19297	3	positive
ASV_416	3.85109	4.73711	5.32322	5.14832	4.10833	2.70222	1.93771e-08	2.3336e-10	3.20851e-13	1.84655e-15	6.1861e-08	0.000926584	6	positive
ASV_362	3.43566	4.30578	4.91575	4.73583	4.16353	3.83947	2.02386e-08	3.95676e-15	1.97344e-18	3.3778e-16	4.99287e-14	4.79487e-11	6	positive
ASV_65	3.52266	4.39213	4.66251	4.51846	3.66379	3.21265	7.6069e-10	1.33482e-18	2.21543e-37	4.11071e-17	1.45458e-13	8.37094e-18	6	positive
ASV_232	3.65611	4.49559	4.81092	5.05126	4.18534	3.69722	9.57407e-10	7.35123e-14	7.67115e-22	3.43266e-19	4.99844e-12	1.04922e-12	6	positive
ASV_110	3.44388	4.27609	4.61769	4.4238	3.59484	3.11969	7.6069e-10	8.25631e-18	7.0373e-34	3.01513e-17	6.53325e-13	2.08011e-15	6	positive
ASV_928	2.94972	3.53045	3.29002	3.16469	2.90738	2.74313	0.000949432	0.000456828	0.000232597	0.000261309	0.0072265	0.00525868	6	positive
ASV_545	3.72963	4.71816	5.35285	5.06589	3.99495	2.45319	2.71288e-07	1.18298e-09	2.3938e-14	1.74161e-13	4.6203e-07	0.00216411	6	positive
ASV_1092	3.049	3.38986	3.58034	3.81059	3.61037	4.03165	0.00319647	0.00625795	0.00710144	9.47059e-05	0.00437031	0.00423184	6	positive
ASV_51	3.52997	4.39954	4.74869	4.72498	3.75479	3.19029	1.06019e-09	3.22654e-17	4.1405e-29	5.35568e-18	8.50587e-13	3.8586e-13	6	positive
ASV_1493	2.83469	3.4592	3.5663	3.55741	3.369	4.35913	0.0150093	0.00105803	0.0190964	0.00117496	0.00214523	0.00578815	6	positive
ASV_1296	3.38689	3.56256	4.06368	4.32265	4.64984	4.44211	0.0853352	0.0497137	0.060073	0.0115694	0.00737473	0.0482305	4	positive
ASV_250	3.46869	4.25848	4.76607	4.63579	3.75212	2.77586	4.29929e-09	4.31665e-15	1.112e-23	1.21444e-16	6.74123e-12	3.18127e-08	6	positive
ASV_474	3.34411	4.21094	4.96601	4.78016	4.13748	3.54551	1.77446e-07	1.45061e-13	2.55363e-17	4.23521e-15	7.57778e-13	9.94099e-09	6	positive
ASV_34	3.43301	4.29715	4.67268	4.61724	3.64298	3.03136	1.074e-09	2.36061e-17	3.10155e-30	4.50808e-18	8.852e-13	8.71025e-13	6	positive
ASV_31	3.14248	3.83334	4.01803	4.09038	3.52092	3.20881	6.14633e-09	5.35309e-15	7.29383e-28	1.4998e-15	9.93356e-13	1.28453e-17	6	positive
ASV_638	3.78757	4.58932	5.5445	5.7044	4.52648	3.53473	6.25409e-07	1.20404e-10	1.59091e-14	2.08972e-15	2.9722e-10	4.33257e-06	6	positive
ASV_422	3.70829	4.50388	4.78921	4.48411	3.3261	2.34031	7.6069e-10	1.62628e-16	6.1795e-20	1.36583e-15	2.2778e-09	4.59064e-05	6	positive
ASV_1950	3.39249	3.98018	4.62573	4.58163	4.07192	2.56338	0.0337984	NA	NA	0.0015709	0.0468025	0.472897	3	positive
ASV_44	3.10457	3.81555	3.97601	4.06255	3.45977	3.18906	2.27274e-08	4.6185e-15	1.11079e-27	1.17499e-14	1.60399e-12	1.28453e-17	6	positive
ASV_234	3.45879	4.21779	4.66309	4.97737	4.09796	3.51397	2.7421e-09	5.35309e-15	4.50809e-25	1.71246e-19	4.99287e-14	4.70943e-14	6	positive
ASV_370	3.66851	5.06529	6.01975	6.05548	5.07096	4.28843	2.14825e-07	6.87416e-12	1.91735e-13	1.5601e-19	7.98439e-12	6.2266e-07	6	positive
ASV_265	3.58735	4.90557	5.51535	5.86058	5.40236	4.87426	3.45093e-07	3.86548e-13	9.9894e-19	8.60947e-19	1.60189e-15	2.87413e-14	6	positive
ASV_90	3.47266	4.43083	4.9258	5.14517	4.27829	3.44925	7.86244e-10	1.54434e-15	8.99552e-30	4.39344e-22	1.95952e-14	1.42407e-14	6	positive
ASV_230	3.13741	3.73906	3.7894	3.57282	2.82181	2.94234	2.03769e-06	7.26545e-10	2.03921e-09	1.61186e-08	7.13121e-06	1.12683e-05	6	positive
ASV_447	3.22155	3.9878	4.22057	4.33006	3.5307	3.01189	4.08961e-05	9.86301e-09	4.92189e-15	4.90542e-09	6.1534e-07	1.23539e-07	6	positive
ASV_718	2.83988	3.43367	3.22862	3.16529	2.73474	2.71515	0.00138982	0.000497768	0.000420787	0.000223189	0.0105091	0.00656287	6	positive
ASV_484	3.26384	4.66623	4.75708	4.95996	4.01685	3.7718	2.66863e-05	5.30641e-10	1.29736e-12	8.13566e-12	1.35961e-07	8.65346e-08	6	positive
ASV_1549	3.73043	3.74271	2.44355	2.88144	3.73417	4.52774	0.00130785	NA	NA	0.0212142	0.0848797	0.102682	2	positive
ASV_146	3.36819	4.16329	4.57539	4.88082	3.94557	3.37262	7.6069e-10	1.70528e-18	3.64093e-35	1.68084e-21	9.89858e-17	6.16476e-19	6	positive
ASV_149	3.36019	4.21456	4.60987	4.91431	3.99004	3.42078	1.22273e-07	1.12715e-11	5.58975e-16	2.90088e-16	1.99671e-10	9.22276e-09	6	positive
ASV_1080	3.47276	4.37502	4.79833	5.50344	4.54569	4.6171	1.37446e-05	8.98576e-05	0.00014523	9.05865e-13	6.79193e-05	0.000632831	6	positive
ASV_891	2.81899	3.52219	3.53167	3.5886	2.95293	3.5382	0.000198312	1.24755e-06	0.000412317	5.72994e-07	0.000103467	0.000766604	6	positive
ASV_1265	2.64397	3.25777	3.50549	3.34678	3.09753	3.39486	0.0242173	0.00300813	0.00477771	0.00199885	0.00703974	0.0105087	6	positive
ASV_1115	2.94803	3.95102	4.01428	3.5938	2.74441	3.02629	0.000662626	3.34318e-08	0.000514101	1.61738e-05	0.000354064	0.0201187	6	positive
ASV_153	3.46646	4.60258	5.19268	5.59596	4.66872	4.06615	2.81532e-08	5.20399e-16	2.04398e-32	3.41336e-21	3.20865e-16	1.24634e-19	6	positive
ASV_339	3.11894	4.02087	4.29865	4.43057	3.69952	3.0903	2.65215e-06	2.39813e-10	7.20434e-18	1.85684e-12	9.3961e-09	3.31929e-09	6	positive
ASV_145	3.33233	4.3445	4.84531	5.13993	4.34067	3.62214	6.52839e-09	3.38783e-14	2.144e-25	4.38483e-21	4.99287e-14	4.48474e-14	6	positive
ASV_381	2.96584	3.61228	3.92766	3.91837	3.332	2.70032	0.00016522	1.43758e-07	1.4282e-10	1.299e-07	2.03257e-06	4.00803e-05	6	positive
ASV_148	3.05794	3.66931	3.70384	3.51928	2.69284	2.97666	1.16263e-06	3.28678e-10	3.22095e-09	4.9994e-09	8.37349e-06	6.246e-06	6	positive
ASV_342	2.95409	3.74945	3.97775	3.94999	3.24978	2.87528	4.37136e-05	8.86898e-10	1.07289e-17	6.79823e-09	1.82413e-07	3.68778e-09	6	positive
ASV_348	3.30536	4.34755	4.933	4.98877	3.99623	3.17948	1.93771e-08	1.09742e-12	7.2923e-16	2.70269e-19	9.16961e-11	8.78421e-07	6	positive
ASV_675	2.61378	3.07459	2.68815	2.89781	2.99533	2.42605	1.40396e-05	0.000296074	0.00923726	6.7183e-07	0.000661028	0.0310836	6	positive
ASV_6	3.60019	4.85692	5.76654	6.24793	5.52103	4.69905	3.06388e-09	2.15316e-17	8.27185e-47	1.45325e-27	5.79472e-22	1.4957e-30	6	positive
ASV_79	3.17326	4.1082	4.60334	4.83896	4.0874	3.41586	2.18509e-09	1.6161e-16	3.44942e-37	7.20276e-22	3.31678e-16	2.04959e-20	6	positive
ASV_1191	2.53417	3.04544	3.45783	2.91533	2.97308	2.13968	0.0113511	0.00498486	0.00239919	0.00219158	0.00932989	0.122724	5	positive
ASV_217	2.86112	3.27983	3.2235	3.39901	2.82715	2.46197	7.5374e-08	1.0722e-07	1.02955e-06	2.05443e-11	8.18816e-06	0.000532964	6	positive
ASV_46	3.26319	4.23883	4.84742	5.13248	4.3398	3.5562	1.22144e-09	1.48697e-16	6.32402e-35	6.14759e-24	4.01885e-17	9.27944e-19	6	positive
ASV_226	2.86604	3.48274	3.45792	3.32152	2.64283	2.41867	8.85678e-08	3.40112e-18	1.31397e-14	9.01494e-11	7.06728e-11	3.76139e-07	6	positive
ASV_14	3.58034	4.8358	5.76289	6.26681	5.54143	4.72549	1.77293e-09	4.67552e-18	4.451e-52	7.74458e-29	3.27172e-23	2.68981e-34	6	positive
ASV_475	3.36047	4.3744	5.20323	5.24168	4.13261	3.06637	8.05379e-08	1.72458e-13	1.2311e-18	8.60947e-19	4.99844e-12	9.66649e-07	6	positive
ASV_9	2.92506	3.35134	3.17552	2.84699	2.48052	2.08275	3.71078e-10	1.08186e-23	2.60525e-18	6.45004e-11	1.2276e-13	5.11136e-08	6	positive
ASV_554	2.91976	3.39406	3.11096	3.01066	2.54285	1.94197	1.30892e-05	1.9198e-06	3.177e-06	4.21795e-06	0.000878833	0.0113616	6	positive
ASV_259	3.32458	4.71358	5.63117	5.60076	4.67881	3.72307	1.48424e-07	2.73012e-12	1.97344e-18	9.56235e-21	5.15312e-12	3.43007e-08	6	positive
ASV_538	3.19226	4.09606	4.55386	4.9521	4.91544	4.28449	0.000783669	8.25861e-05	8.22799e-05	1.39898e-08	2.39483e-06	0.000512257	6	positive
ASV_1429	3.00191	3.86303	4.1127	3.55589	2.57555	2.6924	0.00171696	8.43424e-06	0.000612876	0.000137969	0.00808796	0.0579896	5	positive
ASV_133	2.75972	3.17604	3.14644	3.36016	2.8491	2.46304	9.62861e-08	4.32319e-08	1.77691e-07	9.88248e-12	1.53719e-06	0.000128269	6	positive
ASV_834	3.25689	4.00197	4.79412	5.42812	4.8559	4.9777	6.79718e-07	6.95799e-06	2.0596e-05	7.8084e-18	6.15095e-08	2.91901e-05	6	positive
ASV_235	3.42275	4.55335	5.40897	5.78522	5.26962	4.24973	7.6069e-10	1.72818e-16	1.70491e-31	7.91294e-29	1.87481e-21	2.96915e-19	6	positive
ASV_2162	2.65102	3.6113	2.36146	2.48384	2.03894	4.37103	0.0403028	NA	NA	0.040327	0.291942	0.0568448	2	positive
ASV_632	2.83615	3.95166	3.97345	4.20197	3.43436	3.51606	0.000146431	3.77907e-08	1.43202e-09	1.37545e-09	2.71198e-06	3.76139e-07	6	positive
ASV_20	2.8895	3.32187	3.16984	2.83965	2.43647	2.01822	1.26151e-10	6.84658e-24	7.38787e-18	9.67632e-12	1.21364e-13	2.08513e-07	6	positive
ASV_100	3.24387	4.333	4.92726	5.30246	4.43088	3.83964	8.83743e-08	2.74598e-14	3.21555e-31	2.59005e-20	1.07708e-14	8.7969e-19	6	positive
ASV_1303	3.48936	4.72861	5.86325	6.14476	6.15348	5.68851	0.00271314	0.000463773	8.38065e-05	6.81313e-09	5.08793e-06	0.00035024	6	positive
ASV_401	3.04209	4.03058	4.34878	4.63987	3.90596	3.26675	3.80479e-05	8.92322e-09	1.27116e-10	2.17435e-11	3.34228e-08	4.75612e-06	6	positive
ASV_412	3.46008	4.52063	5.52011	5.83741	5.79507	4.76512	0.000132763	1.54253e-06	2.99369e-09	3.39122e-12	6.75173e-10	1.20438e-06	6	positive
ASV_252	3.1209	3.86155	4.35203	4.70843	3.89052	3.15606	1.77446e-07	1.04681e-11	2.76861e-21	9.15779e-17	9.81186e-12	3.83213e-11	6	positive
ASV_75	3.21946	4.30202	4.82628	5.25327	4.57565	3.80274	3.93746e-08	4.6185e-15	3.78084e-35	3.24284e-21	1.15158e-16	1.24748e-21	6	positive
ASV_192	2.60807	3.21621	3.50507	3.56788	3.41506	3.24045	0.000242376	7.856e-08	1.06741e-12	9.70592e-08	1.46064e-08	1.68572e-10	6	positive
ASV_578	2.84977	3.36676	3.3485	3.78302	3.04336	2.88059	2.23217e-08	3.37864e-08	0.000951365	8.03736e-15	1.12982e-06	0.00895616	6	positive
ASV_1450	2.78595	3.40438	3.95263	3.64658	3.95785	2.87994	0.0146157	0.0104916	0.00262291	0.000611675	0.00335737	0.0593491	5	positive
ASV_272	3.03123	3.67924	4.11391	4.05189	3.20775	1.78994	7.76961e-07	4.85474e-11	8.03674e-10	3.45842e-12	1.80789e-08	0.0266829	6	positive
ASV_327	3.24938	4.18333	4.54337	4.30636	3.04783	2.09724	8.05379e-08	2.73012e-12	2.77137e-15	5.7879e-14	7.86282e-07	0.00123079	6	positive
ASV_1034	3.66151	5.20504	6.50357	6.78845	6.89082	6.29354	0.00042523	3.8202e-05	4.4951e-06	1.98733e-12	5.17549e-08	2.56414e-05	6	positive
ASV_112	2.84749	3.63206	4.17713	4.25297	3.5401	3.1707	2.51657e-08	5.89066e-14	4.08306e-28	1.42501e-18	3.51171e-13	5.32666e-16	6	positive
ASV_205	2.78536	3.42923	3.4526	3.65548	2.95364	2.42916	2.15355e-05	6.69932e-07	7.79103e-09	4.02807e-09	3.30488e-05	0.000174573	6	positive
ASV_56	2.93857	3.82384	4.33492	4.39016	3.50236	2.87073	2.13107e-06	4.50011e-10	1.21085e-15	5.81971e-14	1.76491e-08	5.06427e-07	6	positive
ASV_124	3.08447	4.14232	4.58592	4.97526	4.28182	3.474	4.21796e-07	5.89066e-14	1.18875e-27	5.52721e-18	1.29017e-14	1.16795e-15	6	positive
ASV_456	2.76076	3.36034	3.33292	3.73981	3.03669	2.869	2.03793e-07	3.34318e-08	0.000648689	1.67824e-13	1.05249e-06	0.00677384	6	positive
ASV_460	2.93363	3.928	4.23963	4.33583	3.42416	2.71388	7.73029e-06	3.27123e-09	5.61349e-10	1.92299e-12	3.84126e-07	0.00026485	6	positive
ASV_82	2.98413	4.00093	4.53441	4.72264	3.92247	3.281	3.45382e-08	4.69781e-15	1.96481e-43	3.09639e-20	2.48965e-14	1.37545e-22	6	positive
ASV_521	3.17015	4.36751	5.08838	4.8889	3.5895	2.53723	0.000114538	1.97347e-08	4.81485e-15	1.87398e-10	7.47195e-06	0.00048423	6	positive
ASV_123	2.96212	3.98719	4.45738	4.64733	3.78584	3.14389	1.15516e-07	8.50397e-16	1.3595e-53	1.42501e-18	3.27261e-14	2.68248e-26	6	positive
ASV_330	2.75844	3.34349	3.29046	3.07275	2.35054	2.20629	2.67857e-06	1.90445e-13	6.70237e-10	5.68871e-08	6.1534e-07	0.000147995	6	positive
ASV_19	3.0943	4.10306	4.78453	4.89558	3.77093	2.92993	2.35906e-06	1.22716e-11	4.49008e-20	2.08972e-15	7.69734e-10	9.63785e-08	6	positive
ASV_85	2.57748	3.21409	3.55808	3.53325	2.96902	2.56751	0.000146431	1.59091e-06	9.2602e-08	3.12288e-08	1.41153e-05	0.000349097	6	positive
ASV_747	2.74577	3.21474	2.89311	2.56266	2.29383	1.63008	5.30716e-05	2.98083e-07	2.0596e-05	0.00016878	0.000706495	0.0477042	6	positive
ASV_257	2.64982	3.26075	3.68667	3.72115	3.18113	2.47288	0.00085528	1.50067e-06	8.06899e-10	5.50288e-07	3.74158e-06	0.000143436	6	positive
ASV_8	3.06813	4.07958	4.7632	4.88777	3.78758	2.93972	6.27938e-06	1.01567e-10	2.60525e-18	1.6841e-14	2.96736e-09	3.51525e-07	6	positive
ASV_280	2.51887	3.19335	3.4998	3.65378	3.45802	3.45201	0.000514089	1.91446e-07	3.33756e-10	6.99556e-08	2.01887e-08	1.89717e-09	6	positive
ASV_53	2.63288	3.25001	3.63662	3.64674	3.0246	2.43343	0.000246562	2.22967e-06	4.58703e-08	6.65841e-08	1.62128e-05	0.000809151	6	positive
ASV_802	2.81719	3.00069	3.07195	3.53906	2.73398	2.61446	0.000519251	0.000285557	3.92298e-05	2.84871e-06	0.00147574	0.00112083	6	positive
ASV_319	1.94284	2.5315	2.28588	3.11988	3.05679	7.43724	0.0754175	0.0381295	0.0648682	0.000769768	0.010825	7.7612e-08	4	positive
ASV_4	2.99527	3.36774	3.10929	2.80091	2.30904	2.02503	6.75525e-11	2.03459e-18	1.33602e-16	2.35218e-11	3.02541e-09	3.40506e-07	6	positive
ASV_18	2.79276	3.56982	4.0152	4.36191	3.83768	3.3446	2.67781e-07	5.97921e-13	6.32519e-30	1.87089e-17	1.48653e-14	1.74972e-20	6	positive
ASV_96	2.77087	3.64537	4.14023	4.25059	3.45778	2.88519	5.40428e-06	7.54707e-10	8.77902e-17	1.12063e-13	8.39541e-09	3.4312e-08	6	positive
ASV_276	2.51128	3.04681	2.99998	2.81999	2.26953	1.92524	3.80479e-05	1.00157e-07	4.91081e-10	1.4669e-06	0.000162033	0.000254557	6	positive
ASV_365	3.00165	3.93781	4.46484	4.8774	3.97149	3.20264	2.33054e-07	4.44918e-13	5.50548e-23	8.60947e-19	4.69038e-13	1.16754e-11	6	positive
ASV_1631	2.73721	3.79961	4.66244	4.27324	3.34796	2.64821	0.0349659	0.00359973	0.000336643	0.000173462	0.0150889	0.100207	5	positive
ASV_182	2.72193	3.42902	4.0487	4.19574	3.50537	3.13079	6.05583e-07	4.01747e-11	4.22637e-20	3.62415e-16	1.81525e-11	6.89506e-12	6	positive
ASV_5	3.33652	4.5686	5.58895	6.15271	5.54016	4.74895	1.33253e-07	5.89066e-14	3.22114e-36	8.545e-25	9.18123e-20	6.46434e-26	6	positive
ASV_214	2.64629	3.27509	3.80489	4.02319	3.71963	3.31031	5.84019e-05	1.53954e-08	1.24172e-15	7.49211e-11	1.3441e-10	1.58029e-11	6	positive
ASV_595	2.55525	2.6156	2.80674	3.41853	2.89495	3.01318	5.11702e-05	6.39327e-05	1.18663e-05	4.9994e-09	8.71585e-06	4.33257e-06	6	positive
ASV_24	2.87524	3.73136	4.37738	4.63404	3.67982	3.33477	2.663e-05	9.75556e-09	2.08354e-12	5.45735e-13	2.36959e-08	4.34567e-07	6	positive
ASV_7	2.90522	3.29135	3.04479	2.74101	2.24145	1.94306	1.26151e-10	1.47947e-18	4.12262e-17	5.8168e-11	2.92155e-09	3.76139e-07	6	positive
ASV_369	2.67342	3.78607	4.34604	4.3433	3.85694	3.29259	7.56348e-07	5.89381e-13	6.50783e-26	1.45034e-17	2.94044e-13	1.29078e-14	6	positive
ASV_2	3.28572	4.51419	5.52735	6.07194	5.49621	4.74448	8.17799e-08	4.81357e-14	5.21027e-37	9.74207e-26	4.83876e-20	5.85122e-27	6	positive
ASV_978	2.58928	3.35401	3.14462	2.5953	2.08011	1.76177	0.000275159	2.94002e-05	0.00465635	0.000256627	0.0235183	0.197687	5	positive
ASV_261	3.36396	4.9379	5.82185	6.47621	5.89245	5.23703	1.9728e-08	3.44576e-14	1.5864e-29	3.81765e-30	1.49559e-19	2.89118e-23	6	positive
ASV_30	2.71756	3.50633	3.94709	4.32512	3.76694	3.328	6.00792e-07	8.0631e-14	1.49843e-31	3.63651e-17	1.60189e-15	3.6441e-22	6	positive
ASV_185	2.35072	2.8755	2.81132	2.65489	2.16494	1.79216	0.000468878	1.85796e-05	2.14474e-06	4.15219e-05	0.0027645	0.00747029	6	positive
ASV_80	2.67627	3.50438	3.94802	4.12944	3.40907	2.69411	1.0048e-06	1.04059e-10	1.94966e-18	1.25427e-15	4.60915e-10	1.08836e-08	6	positive
ASV_301	2.59005	3.17413	3.25115	3.51792	2.76494	2.1827	0.000189633	7.9049e-06	5.7055e-07	7.75582e-08	0.000182584	0.00249901	6	positive
ASV_1091	2.28754	2.88129	3.18872	3.02767	2.64126	1.92262	0.00686716	0.000710215	0.0190815	0.000134585	0.00387544	0.247847	5	positive
ASV_169	2.50162	3.22086	3.45996	3.48216	2.68506	2.40765	5.71154e-09	3.86548e-13	3.06076e-17	1.42143e-17	2.92155e-09	2.37987e-08	6	positive
ASV_522	3.14206	3.78421	3.9535	4.00862	2.67028	2.03852	3.46863e-06	1.19004e-08	1.13055e-06	5.07031e-10	0.00013794	0.0362963	6	positive
ASV_13	2.71041	3.60593	4.23995	4.50868	3.73814	3.43556	1.33815e-05	4.20451e-10	8.54211e-18	1.17499e-14	1.44185e-10	2.87982e-11	6	positive
ASV_33	2.68904	3.55902	4.11649	4.27622	3.49144	2.79222	7.46982e-05	2.80658e-08	4.55214e-17	1.57615e-11	6.65807e-08	5.93029e-08	6	positive
ASV_50	2.69765	3.5488	4.1401	4.3248	3.55427	2.88029	4.76247e-05	1.31237e-08	4.78305e-19	2.99722e-12	1.59969e-08	2.78256e-09	6	positive
ASV_306	2.34206	3.00324	3.07601	3.12158	2.42566	2.50439	1.39829e-05	1.43758e-07	9.43997e-09	1.07598e-09	4.29912e-05	1.07076e-05	6	positive
ASV_503	2.19984	2.88474	3.03857	3.00168	2.65498	2.38148	0.000332883	0.000143078	8.95912e-05	2.72447e-07	0.000789425	0.0054145	6	positive
ASV_1819	2.02292	2.92502	2.43402	3.3184	3.06683	5.78856	0.195598	0.0705123	0.223584	0.00741758	0.0606549	0.00246047	2	positive
ASV_1299	3.70043	4.36136	4.35311	3.54928	2.37573	1.67186	3.39843e-05	4.4267e-05	4.01033e-05	5.94599e-05	0.0606549	0.240003	4	positive
ASV_271	2.42407	3.34446	3.81319	3.57167	2.91634	2.10231	0.000108415	1.60838e-07	1.33122e-08	1.17159e-09	8.37349e-06	0.00626335	6	positive
ASV_40	2.3004	2.81483	2.85189	2.7017	2.16238	1.78732	1.21389e-06	4.20451e-10	1.69149e-10	2.60556e-09	3.23246e-06	0.000237291	6	positive
ASV_318	2.4937	3.05474	3.5494	3.84447	3.4837	3.15468	0.000114879	8.58309e-09	1.00602e-15	2.03489e-10	5.17445e-11	5.60815e-12	6	positive
ASV_17	2.23145	2.54589	2.38867	2.26944	1.97882	1.65014	1.06019e-09	1.9584e-13	5.52874e-15	7.79176e-11	2.18033e-08	3.05004e-07	6	positive
ASV_29	2.19816	2.51201	2.30378	2.15478	1.94877	1.64869	8.99117e-10	8.9074e-13	1.25406e-13	2.97818e-10	6.11718e-08	4.44271e-07	6	positive
ASV_173	3.22424	4.78443	5.61277	6.26718	5.72552	5.01868	5.64072e-08	3.95676e-15	2.21543e-37	6.61018e-29	4.97465e-21	2.24621e-29	6	positive
ASV_415	3.0225	3.55195	3.71152	3.71098	2.49269	1.96225	2.30213e-06	5.11323e-08	8.65277e-06	1.21729e-09	0.000333682	0.0509716	5	positive
ASV_2343	2.39295	2.88334	3.47052	3.08148	3.50042	2.42587	0.0891954	NA	NA	0.0131006	0.0576034	0.366946	1	negative
ASV_386	2.65432	3.22778	3.77129	3.83871	3.11096	1.59893	4.52449e-05	3.34318e-08	7.79103e-09	3.53809e-10	1.60153e-07	0.0473065	6	positive
ASV_847	2.857	3.94313	4.88315	5.20642	5.10592	4.97301	0.000231923	1.24755e-06	2.80766e-07	3.54755e-13	3.46605e-10	6.24225e-07	6	positive
ASV_155	3.21924	4.58763	5.62743	6.32996	5.6157	5.16335	1.68589e-09	6.37588e-20	1.02865e-34	5.79952e-36	1.0477e-29	1.8436e-28	6	positive
ASV_64	2.53055	2.72859	2.43851	2.37699	2.02479	1.96031	2.7539e-09	2.99071e-13	2.33778e-11	7.00216e-09	1.34652e-07	2.76183e-07	6	positive
ASV_528	2.34189	3.23983	3.34017	3.4929	3.04685	2.37294	0.000337194	4.67899e-07	2.21772e-05	1.02287e-08	3.23231e-06	0.00698911	6	positive
ASV_848	2.59553	3.3959	3.56603	3.47833	2.48257	1.85577	0.000881556	9.23213e-06	0.000716686	2.66821e-06	0.00291493	0.162668	5	positive
ASV_530	2.54736	3.49933	3.93392	4.15265	3.53322	2.87958	0.000615101	7.48378e-07	1.0656e-08	1.78708e-09	7.96597e-07	0.000102392	6	positive
ASV_158	2.29554	2.90511	3.15393	3.02718	2.38154	1.82946	5.39423e-06	5.95383e-09	6.14378e-11	2.40843e-10	3.34125e-06	0.000568952	6	positive
ASV_57	2.37564	2.83155	3.0823	3.60206	3.42089	3.40993	1.30892e-05	1.42467e-08	6.61131e-10	1.75081e-12	5.3133e-12	1.58402e-11	6	positive
ASV_1672	2.65368	3.51789	3.69343	3.17751	2.09029	2.11569	0.0333666	0.0388794	0.140571	0.00691345	0.301877	0.518706	3	positive
ASV_128	2.56555	3.41105	3.89134	4.1276	3.42566	2.68019	5.87635e-06	9.21175e-10	2.41532e-18	7.85668e-15	1.10728e-09	9.26574e-09	6	positive
ASV_605	3.01801	4.41168	5.2816	5.66837	4.73484	3.68249	4.52449e-05	9.73149e-06	6.17107e-08	1.84725e-16	2.27853e-06	0.000480231	6	positive
ASV_105	2.52781	2.78565	2.46145	2.39877	1.98522	1.90018	1.72067e-07	5.67046e-10	2.64595e-08	3.47033e-07	2.27979e-05	5.30995e-05	6	positive
ASV_36	3.13841	4.34177	5.16456	5.92846	5.93483	5.49205	1.34099e-06	4.02766e-12	3.26171e-27	4.39344e-22	2.35266e-21	1.78602e-29	6	positive
ASV_659	2.66433	3.43962	3.80234	3.85053	2.74978	2.01624	0.00156176	4.46922e-06	0.000109582	1.20235e-06	0.000606131	0.0979356	5	positive
ASV_1417	3.22667	3.57855	3.33681	2.65139	2.13106	2.21035	0.0064357	0.0116082	0.120186	0.0208835	0.199331	0.390207	3	positive
ASV_60	2.33127	2.83768	2.84746	2.74239	2.08537	1.67419	1.33912e-06	3.97961e-11	1.28598e-11	2.86911e-09	2.70674e-06	0.000275772	6	positive
ASV_212	1.82259	2.27223	2.19755	2.87572	3.0449	6.21344	0.0534628	0.0286695	0.0286209	0.000420635	0.00227211	1.43816e-09	5	positive
ASV_184	2.41562	3.2781	3.41128	3.59278	2.70953	2.38051	0.000175099	1.61144e-07	5.0928e-11	2.41313e-09	2.80362e-05	1.76228e-05	6	positive
ASV_175	2.36013	3.20313	3.76391	3.66167	3.0583	2.20243	0.000268474	1.72544e-06	8.45557e-08	1.3136e-09	7.27921e-06	0.0058673	6	positive
ASV_332	2.72296	3.80326	4.49885	4.84709	4.25869	3.43198	1.61667e-06	1.51261e-12	2.1206e-21	9.40974e-20	3.46495e-15	2.44538e-12	6	positive
ASV_266	2.36432	3.19931	3.46048	3.68993	2.87697	2.78262	4.21796e-07	8.63441e-12	1.3154e-15	8.11778e-17	1.52943e-09	7.1872e-10	6	positive
ASV_183	2.4102	3.16895	3.64267	3.8185	3.19983	2.54319	3.39843e-05	1.92635e-08	1.28598e-10	2.37475e-12	1.89325e-08	2.60937e-05	6	positive
ASV_355	2.87625	3.74491	4.54707	5.14644	4.35191	3.35826	1.30892e-05	4.9992e-07	4.21096e-11	7.82694e-17	5.09131e-09	3.91067e-06	6	positive
ASV_139	2.07099	2.59026	2.72301	2.8039	2.30955	2.1475	0.000559354	2.81028e-06	2.80766e-07	7.03069e-07	5.09991e-05	0.000147141	6	positive
ASV_705	3.12932	4.3145	5.34719	6.06124	5.15005	4.15826	5.66092e-05	1.2225e-08	9.08627e-13	1.64394e-16	1.39165e-11	1.43531e-07	6	positive
ASV_117	2.39352	3.17092	3.28643	3.52139	2.64644	2.23718	0.000337194	2.01026e-06	7.78435e-09	1.65061e-08	0.000138149	0.000287028	6	positive
ASV_248	2.27006	2.83557	3.16691	3.06666	2.35665	1.6977	1.16263e-06	1.41292e-08	1.47632e-11	4.6677e-12	4.45034e-06	0.00120733	6	positive
ASV_677	2.66064	3.72477	4.42563	4.42914	3.3514	2.22554	0.000623159	2.52539e-06	1.28941e-10	7.53583e-10	4.0236e-05	0.00558836	6	positive
ASV_245	2.40334	2.92785	2.92763	2.53144	1.86029	1.59744	4.79223e-05	4.0238e-08	6.00891e-07	1.13171e-05	0.0013871	0.0201187	6	positive
ASV_25	2.349	3.15203	3.51896	3.74814	3.12746	2.37129	1.30892e-05	3.74887e-09	3.56173e-15	1.03227e-13	6.62663e-09	4.87037e-07	6	positive
ASV_1565	2.93831	3.65351	4.67739	5.01888	5.09211	3.05101	0.033454	0.020202	0.0527844	3.71009e-05	0.00172471	0.313151	4	positive
ASV_159	2.24667	2.72967	2.72543	2.42069	1.81642	1.41793	6.62835e-05	6.0876e-07	3.70637e-06	9.73602e-06	0.00229513	0.0459125	6	positive
ASV_99	2.29153	2.822	3.16423	3.74253	3.55894	3.52095	3.4919e-05	2.77235e-08	3.47053e-09	3.8186e-13	1.5462e-12	9.00974e-11	6	positive
ASV_39	2.30776	3.07456	3.43707	3.68464	3.04417	2.31726	4.85613e-05	1.695e-08	1.00053e-13	4.00546e-12	3.05336e-08	2.11456e-06	6	positive
ASV_258	2.33769	3.43213	4.09792	4.14699	3.64051	3.12465	5.39423e-06	1.12445e-12	3.26171e-27	5.8759e-18	6.2454e-14	1.55624e-15	6	positive
ASV_406	2.0324	2.49141	2.83337	2.5457	2.02686	1.08434	0.000192583	2.06867e-05	2.61972e-05	9.12676e-07	0.00110846	0.222031	5	positive
ASV_2336	3.12359	3.75063	4.8155	5.03326	5.72836	3.14413	0.0121079	NA	NA	1.26878e-05	0.00260816	0.370464	3	positive
ASV_66	2.12893	2.62838	2.43502	2.46707	1.82357	1.78376	4.85613e-05	8.04178e-08	8.25333e-08	9.97406e-07	0.00051131	0.000302495	6	positive
ASV_41	2.13036	2.64542	2.53649	2.63263	1.91277	1.83337	0.000130811	2.5625e-07	1.85745e-08	6.75231e-07	0.000472715	0.000175613	6	positive
ASV_383	2.717	4.12507	5.01808	5.44726	4.87649	4.35588	0.000560611	9.41426e-08	1.29216e-13	2.7814e-14	1.99045e-10	5.40022e-10	6	positive
ASV_54	2.89627	4.19999	5.01189	5.75423	5.72138	5.31837	1.30892e-05	3.97961e-11	7.17919e-23	1.74029e-20	1.49559e-19	7.28153e-25	6	positive
ASV_524	1.90021	2.50082	2.83382	2.55117	2.0839	1.28508	0.000434373	2.50153e-05	1.34892e-05	5.93304e-07	0.000900163	0.120699	5	positive
ASV_889	2.14525	2.71112	3.17695	2.79575	2.02325	1.20666	0.0172648	0.0378751	0.0219127	0.000845047	0.166415	0.531201	4	positive
ASV_734	1.80809	2.21524	2.50748	2.68911	2.51411	2.93028	0.0277634	0.0987585	0.162225	0.000273042	0.0621952	0.125097	2	positive
ASV_284	2.166	2.80869	3.31967	3.53184	3.257	2.63875	1.39829e-05	8.51655e-11	9.9894e-19	4.31659e-14	6.2454e-14	1.37612e-11	6	positive
ASV_297	2.49713	2.93539	2.90299	2.62786	1.85998	1.06003	5.84019e-05	3.44197e-07	2.07964e-07	1.41166e-05	0.00326587	0.151185	5	positive
ASV_788	2.91237	4.60371	5.30396	6.01394	4.9386	4.06911	0.000179834	4.03841e-06	1.33201e-06	4.9935e-17	7.96597e-07	0.000536336	6	positive
ASV_237	2.88991	4.22965	5.18339	5.98584	5.31234	4.84853	3.45093e-07	4.92742e-16	2.82789e-30	7.09085e-29	3.71833e-24	1.07201e-25	6	positive
ASV_218	1.8454	2.3875	2.4247	2.59245	2.17783	1.94154	0.001323	6.29185e-06	1.13055e-06	1.44406e-06	6.39731e-05	0.000269733	6	positive
ASV_179	2.1815	2.79632	3.29643	3.59995	3.38517	2.7401	9.71949e-06	6.60247e-10	8.77902e-17	6.23819e-15	7.52187e-14	2.26703e-11	6	positive
ASV_377	2.06838	2.56738	1.95011	2.01863	1.63402	1.43224	0.00152688	8.35957e-06	0.0130186	0.00179745	0.0111957	0.117455	5	positive
ASV_15	2.1411	2.90443	3.4099	3.42741	2.69914	1.96132	1.30892e-05	1.21388e-10	3.03235e-20	8.96366e-14	3.39231e-09	5.39745e-07	6	positive
ASV_678	2.11336	2.83535	3.27995	3.43148	3.03043	2.21142	0.000871152	7.33322e-06	1.29151e-05	4.64023e-09	2.08986e-06	0.00927619	6	positive
ASV_1222	1.90459	2.90116	3.29438	3.51787	3.22586	4.22173	0.102644	0.0199691	0.0168294	0.000272605	0.0106941	0.00365258	5	positive
ASV_1025	2.01614	2.57879	2.99348	3.31135	2.93961	2.86011	0.15849	0.0755964	0.111115	0.00425066	0.0423886	0.164498	2	positive
ASV_408	2.76556	3.12003	2.95406	2.50893	1.84221	1.20271	2.41546e-05	3.51709e-06	1.52885e-05	0.000113365	0.0153543	0.175783	5	positive
ASV_462	2.7425	3.52337	4.4587	5.07179	3.99781	2.82497	0.000166165	6.69626e-06	6.61659e-10	5.59658e-14	3.24643e-07	0.000334099	6	positive
ASV_756	1.81427	2.35471	2.62738	2.91968	2.4481	3.0383	0.221101	0.0764467	0.031972	0.0137493	0.069672	0.0176162	3	positive
ASV_445	2.3926	2.76015	2.8655	2.65254	1.77444	1.42756	0.000166165	9.86439e-06	2.8957e-05	1.59794e-05	0.0111957	0.0925543	5	positive
ASV_27	2.06835	2.81928	3.32539	3.35074	2.63003	1.92072	3.39843e-05	5.3566e-10	2.06532e-18	6.58249e-13	1.09495e-08	2.01657e-06	6	positive
ASV_357	1.70883	2.32231	2.52888	2.13551	1.73514	0.81558	0.00610738	0.000281787	1.82739e-05	0.000259977	0.0135562	0.320568	5	positive
ASV_1361	2.08134	3.17093	4.55624	4.01301	3.15092	2.84298	0.10026	0.0055834	0.000333836	0.0001285	0.00854713	0.0620978	4	positive
ASV_1852	4.25603	4.70145	4.86435	4.03942	2.3451	0.438449	0.0075387	NA	NA	0.00968379	0.262617	0.901842	2	positive
ASV_1045	2.24175	2.2048	1.96252	1.89114	1.73928	1.14043	0.0151337	0.0254426	0.13735	0.0404113	0.108362	0.482806	3	positive
ASV_958	2.03426	2.97487	3.72507	4.16061	3.97212	5.28821	0.0727096	0.0064786	0.0017568	8.36189e-06	0.000194653	1.82692e-05	5	positive
ASV_224	1.75541	2.28281	2.44499	2.41037	1.94958	1.15913	0.00152688	0.000189661	1.34892e-05	3.33868e-06	0.00261356	0.0994415	5	positive
ASV_499	1.98512	2.41957	2.02922	2.22316	1.61948	1.32734	0.00497214	0.000213283	0.00781336	0.00107172	0.0284438	0.152213	5	positive
ASV_321	1.82304	2.42048	2.738	2.61054	2.0162	1.20994	0.000239156	4.5721e-05	1.02955e-06	2.15208e-08	0.00137296	0.0853569	5	positive
ASV_817	1.84385	2.09937	1.86321	1.91101	1.51921	1.14795	0.0117018	0.017474	0.139386	0.00714293	0.126672	0.452902	3	positive
ASV_358	2.4399	2.84512	2.75918	2.74424	1.77113	1.27007	0.000468878	1.24014e-05	8.56595e-05	4.69696e-05	0.0155561	0.158203	5	positive
ASV_198	2.11466	2.56412	2.58987	2.34547	1.62277	0.996993	0.00123202	1.54253e-06	1.69423e-06	0.00021304	0.0062069	0.159091	5	positive
ASV_42	2.37429	2.85053	3.30933	3.59247	2.4772	1.27945	0.00890494	0.0620615	0.0585624	1.39359e-05	0.131486	0.595678	2	positive
ASV_223	2.26756	3.07292	3.87706	4.24269	3.81108	2.94269	0.0011549	2.07385e-05	2.57139e-09	2.31158e-11	9.68006e-08	2.1154e-05	6	positive
ASV_93	3.08859	3.31133	3.05663	2.61915	1.83788	1.36224	4.29929e-09	1.19027e-14	7.32955e-13	3.3612e-07	5.21652e-05	0.00606432	6	positive
ASV_28	2.27459	3.01392	3.46854	3.76153	2.74978	1.46955	0.000231923	0.028998	0.031612	7.90778e-11	0.0587261	0.497833	4	positive
ASV_396	1.68143	2.4003	2.60643	2.71761	2.44641	2.21248	0.0225127	0.0039602	0.0012094	3.11927e-05	0.0042342	0.0120726	6	positive
ASV_457	2.11344	2.54813	2.82264	2.24362	1.56411	0.607093	0.00155168	0.00012598	1.69803e-06	0.000597332	0.0416071	0.49929	5	positive
ASV_680	3.30264	3.49485	2.94719	2.76203	1.89996	1.59559	7.96084e-08	1.03393e-05	0.00158381	6.25366e-06	0.0413109	0.169065	5	positive
ASV_282	2.1125	2.92925	3.66747	3.87166	3.16966	2.3721	0.000440613	8.37593e-07	2.91125e-10	2.99722e-12	1.13147e-07	0.000179228	6	positive
ASV_810	1.84523	2.31286	2.65491	3.13569	2.79428	2.77163	0.17991	0.113394	0.153069	0.00422512	0.0520239	0.163767	1	negative
ASV_856	1.96432	2.53662	2.83575	3.40929	2.81905	2.58895	0.0700924	0.0172545	0.0337635	0.000172945	0.0084799	0.0788678	4	positive
ASV_1094	2.1707	2.48872	2.72806	3.28336	2.24208	1.98609	0.0220362	0.0289907	0.0387354	9.2492e-05	0.0622296	0.197687	4	positive
ASV_864	3.43299	3.63423	2.94433	2.64421	1.96842	1.58094	4.70226e-06	1.99786e-05	0.00232681	0.000538365	0.0493415	0.190839	5	positive
ASV_556	2.44329	3.58778	4.29726	4.86656	4.5465	3.42644	1.43332e-05	2.80658e-08	2.16955e-11	3.21186e-20	1.64344e-12	4.07361e-07	6	positive
ASV_964	1.80276	2.60419	3.14425	3.32857	2.59081	2.90442	0.0440118	0.0295479	0.0499055	1.61738e-05	0.040076	0.11061	5	positive
ASV_1135	2.1502	2.63986	2.95414	2.71092	1.72433	0.894348	0.0397072	0.0575471	0.0601655	0.00493738	0.286345	0.706811	2	positive
ASV_143	2.94341	3.21899	2.98963	2.60461	1.7103	1.26275	7.6069e-10	3.14616e-17	6.45581e-16	1.31093e-08	2.075e-05	0.00324412	6	positive
ASV_337	2.21173	2.57349	2.66598	2.51617	1.58505	1.22126	0.00115304	3.95036e-05	0.000115631	0.000127377	0.0268423	0.164498	5	positive
ASV_830	2.02829	2.71884	3.21232	3.40265	2.53628	1.48121	0.00677661	0.000240328	0.00549493	5.02689e-07	0.00121835	0.331768	5	positive
ASV_275	2.33729	2.74097	2.67358	2.53647	1.58444	1.1818	2.83172e-05	3.39313e-06	4.99713e-05	2.57316e-06	0.0181689	0.162668	5	positive
ASV_136	2.14025	3.04708	3.77466	4.20308	3.73426	3.03295	0.000783669	4.28158e-06	1.56454e-10	4.93794e-13	1.46064e-08	8.78421e-07	6	positive
ASV_543	2.64109	3.72729	5.02608	5.63559	4.66141	3.55377	3.96457e-05	1.41292e-08	7.04266e-18	1.56225e-20	1.5462e-12	7.43108e-09	6	positive
ASV_142	1.62675	2.09818	2.39155	2.66468	2.38836	2.14898	0.215751	0.0736657	0.0204411	0.0108297	0.040076	0.0579896	3	positive
ASV_1501	2.53345	2.7963	2.72903	3.11085	1.91152	0.96187	0.0496846	0.0648518	0.0947091	0.00815721	0.262816	0.681116	2	positive
ASV_88	1.6337	2.1023	2.43639	2.74421	2.46994	2.16119	0.206098	0.0702921	0.0652632	0.00714293	0.0307194	0.144139	2	positive
ASV_1068	2.22341	3.53807	4.74346	5.08	4.98837	5.00325	0.00898457	5.94907e-05	3.02983e-06	8.94357e-12	1.35165e-08	3.91067e-06	6	positive
ASV_316	1.73797	2.42225	2.30967	2.27909	1.41096	1.18016	0.00630201	5.39091e-05	0.000262807	0.000116132	0.0421096	0.13822	5	positive
ASV_190	1.43712	1.85158	2.26206	2.44933	2.28302	2.15462	0.123733	0.0395468	0.00629162	0.00126253	0.00923148	0.014757	5	positive
ASV_616	1.60765	2.25113	2.60043	3.06049	2.5676	2.55418	0.00155321	0.000276315	0.000607566	4.89785e-11	3.24621e-05	0.00125943	6	positive
ASV_419	1.55221	2.09587	2.10981	2.14496	1.42133	1.0278	0.0563198	0.000507947	0.00198753	0.00260669	0.0369992	0.236474	4	positive
ASV_515	2.50845	2.76008	2.65395	2.04646	1.43846	0.714251	2.4099e-05	3.25357e-05	0.000399143	0.00065855	0.0677858	0.522129	4	positive
ASV_1050	1.2256	1.50736	1.73266	1.84755	1.80543	1.71492	0.213415	0.16183	0.157264	0.0232925	0.0935802	0.193348	1	negative
ASV_309	2.1551	3.17836	4.18559	4.64091	3.84573	2.78168	0.00403816	1.18499e-05	3.55095e-07	2.8904e-12	1.05476e-07	0.00246047	6	positive
ASV_114	1.34343	1.8208	2.22339	2.43721	2.20017	2.06057	0.167581	0.0353407	0.00542118	0.00150809	0.00919569	0.0161675	5	positive
ASV_516	1.69258	1.92214	2.10597	1.97733	1.19752	0.892739	0.0123838	0.000532751	0.000761488	0.00189359	0.0621689	0.282688	4	positive
ASV_398	1.31559	1.74318	2.19718	2.28583	1.92105	1.3831	0.140536	0.0269104	0.00612795	0.00149703	0.0146672	0.155544	4	positive
ASV_174	1.68427	2.66735	3.34765	3.78911	3.28763	2.91841	0.00107025	1.20471e-06	5.27404e-12	4.18815e-16	1.6455e-09	6.49134e-09	6	positive
ASV_109	1.6232	2.58596	3.23386	3.65967	3.05616	2.57673	0.00274965	2.22967e-06	5.96478e-13	4.27103e-14	1.92674e-08	3.61759e-08	6	positive
ASV_1785	2.83338	4.56742	7.04405	7.98895	7.19947	7.83088	0.0128644	0.000103834	NA	3.53963e-08	6.56012e-06	0.000215034	5	positive
ASV_523	1.11381	1.6118	2.13009	2.16073	1.69656	1.23152	0.281366	0.0522731	0.0101429	0.00541027	0.043684	0.225575	3	positive
ASV_23	0.837349	1.03759	1.0509	0.991448	0.745443	0.43277	0.0794421	0.00915557	0.0068511	0.0192801	0.0947963	0.409457	3	positive
ASV_652	1.74555	2.05617	2.18007	1.95281	0.984733	0.772687	0.0124567	0.000882476	0.00508873	0.00344213	0.20678	0.472897	4	positive
ASV_828	1.58883	2.37096	2.91001	3.57682	2.64477	2.3853	0.0125969	0.000658421	0.000370767	1.07953e-10	0.000155994	0.0075334	6	positive
ASV_12	0.865052	1.07032	1.01615	0.950373	0.662649	0.316035	0.0670763	0.0109796	0.0148958	0.0259289	0.17873	0.600027	3	positive
ASV_366	1.08844	1.63114	1.96035	1.89686	1.09347	0.781038	0.127001	0.00651198	0.00260866	0.00119705	0.11351	0.380332	3	positive
ASV_497	0.947777	1.27799	1.03224	0.629583	0.527934	0.511684	0.210454	0.0365981	0.240142	0.386833	0.5136	0.663223	1	negative
ASV_1946	1.19827	1.72416	2.42218	2.85216	2.12186	1.87044	0.349768	NA	NA	0.00281638	0.259083	0.585221	1	negative
ASV_305	0.658003	0.921994	0.971511	1.15109	1.2113	0.968297	0.194809	0.0360766	0.0550874	0.00486464	0.00431033	0.0743062	3	positive
ASV_463	0.965959	1.66245	1.8926	1.84048	0.986105	0.8533	0.170019	0.00715256	0.00520257	0.00107083	0.186717	0.348328	3	positive
ASV_968	1.81162	2.74039	3.05573	3.71002	4.5497	3.06993	0.537954	0.134071	0.0807651	0.0581223	0.00640861	0.102682	1	negative
ASV_1220	2.98921	3.37891	3.03521	3.07033	1.29566	0.148249	0.00266449	0.00414782	0.0153997	0.00207373	0.402552	0.942494	4	positive
ASV_1836	0.0638174	1.14222	-0.0288977	0.841246	0.852419	4.35022	0.986353	0.475441	0.994583	0.531997	0.615284	0.00895616	1	negative
ASV_364	0.700425	0.911751	0.582454	0.860832	1.28936	0.759268	0.165759	0.114129	0.346591	0.0485429	0.016863	0.213523	2	positive
ASV_1308	1.01361	1.52343	2.26528	2.47318	2.07828	1.15416	0.513732	0.247059	0.0823577	0.020248	0.0999282	0.482806	1	negative
ASV_591	2.00543	2.72423	2.95729	2.50359	0.892614	-0.0437107	0.000440613	6.76399e-07	6.85017e-06	5.81237e-06	0.222395	0.968083	4	positive
ASV_204	0.423319	0.733433	0.934114	1.26546	1.17685	0.851565	0.507537	0.16347	0.0629234	0.00207341	0.0145017	0.124932	2	positive
ASV_904	1.50851	1.988	1.91284	2.1518	0.632638	0.704526	0.209886	0.119699	0.209881	0.0287414	0.748132	0.750712	1	negative
ASV_762	1.7753	2.64868	2.61148	2.35614	0.635549	-0.0598849	0.0252362	0.000176506	0.00249573	0.00113801	0.552841	0.964965	4	positive
ASV_1425	3.17528	4.61274	7.0947	9.84187	8.60239	8.15886	0.000275187	2.21094e-06	1.35577e-05	2.44366e-11	6.28876e-08	0.000111147	6	positive
ASV_1255	1.10384	2.07815	2.58738	3.12189	3.90455	3.32754	0.729766	0.299083	0.185176	0.0830181	0.0236268	0.0979356	1	negative
ASV_1814	0.978252	0.928317	1.08905	2.83585	2.99712	2.80484	0.655729	NA	NA	0.043616	0.109953	0.259804	1	negative
ASV_1382	0.563211	0.329697	-0.934622	-0.270658	0.79629	4.20049	0.84132	0.911532	0.682736	0.876305	0.780916	0.0291371	1	negative
ASV_1263	0.303333	0.303489	-0.224771	0.7026	2.01593	5.33506	0.902598	0.884141	0.908091	0.598499	0.131737	6.68142e-05	1	negative
ASV_1718	0.0492819	-0.903558	-0.745918	-0.47999	0.669128	5.22009	0.988523	0.802019	0.77595	0.797124	0.889949	0.0291371	1	negative
ASV_1667	1.82945	2.2031	3.36961	3.30278	0.69354	0.712026	0.204702	NA	NA	0.0067895	0.809255	0.8649	1	negative
ASV_1172	2.66974	3.20036	1.52537	1.72964	0.33111	0.672952	0.0150093	0.000808879	0.282106	0.137861	0.877313	0.732124	2	positive
ASV_1592	0.503315	0.41984	1.40319	2.20001	2.533	1.86983	0.814234	0.874323	0.566948	0.0308274	0.144281	0.439427	1	negative
ASV_1247	1.87194	1.53709	1.74011	0.623741	0.313705	-0.806645	0.0246636	0.156563	0.387508	0.525489	0.881042	0.768335	1	negative
ASV_906	2.4409	2.80218	1.47173	0.97902	-0.0467568	0.235844	0.00129961	0.000340402	0.19953	0.274179	0.977135	0.893103	2	positive
ASV_1551	1.47388	1.4769	0.2781	0.842606	3.57941	2.08884	0.395593	0.464167	0.927408	0.630119	0.0378687	0.390207	1	negative
ASV_1406	-0.0409831	0.0727396	0.197493	0.488321	2.69941	6.49983	0.987702	0.970658	0.956541	0.729966	0.0560516	0.00587442	1	negative
ASV_1832	1.02654	1.64585	3.04541	4.54917	1.92984	1.51281	0.62822	0.597	NA	0.000626371	0.523433	0.694456	1	negative
ASV_1643	-0.259875	0.705498	2.55135	3.39364	2.55973	5.626	0.917354	NA	NA	0.00488438	0.210119	0.0313526	2	positive
ASV_1354	0.291696	0.850051	0.376534	3.27164	2.47141	2.24485	0.901196	0.695694	0.907938	0.0026815	0.13922	0.383814	1	negative
ASV_912	1.75595	2.3824	0.946285	0.899319	-0.534379	-0.640799	0.00713216	0.0010615	0.641822	0.225558	0.655208	0.790351	2	positive
ASV_2094	1.42258	2.30385	4.65066	5.29128	1.7254	1.26879	0.465732	NA	NA	0.000222375	0.546415	0.732399	1	negative
ASV_1662	-0.553026	-0.540409	-0.369026	0.0310199	1.9777	5.73411	0.820547	NA	NA	0.988049	0.21461	0.0149637	1	negative
ASV_787	-0.109031	-0.81775	-2.49293	-1.83558	0.366831	6.52756	0.974496	0.751628	0.295618	0.196664	0.917979	0.00804261	1	negative
ASV_1337	-0.385425	0.155916	1.63181	2.76748	3.5602	4.99593	0.820547	NA	NA	0.0181093	0.0772147	0.0645444	1	negative
ASV_1110	-0.846722	-1.20613	-1.29046	-0.296736	2.34213	7.2852	0.431214	0.370048	0.454333	0.797994	0.0673928	5.30995e-05	1	negative
ASV_1724	2.70441	1.80834	1.59139	0.435834	-0.231485	-2.87679	0.0168677	NA	NA	0.783502	0.950927	0.300159	1	negative
ASV_1427	-1.33501	-1.82728	-1.24291	-0.630557	3.58515	5.8518	0.308666	0.184122	0.593075	0.646146	0.049523	0.00781668	2	positive
ASV_1943	-0.842481	-0.276935	1.21584	1.93628	5.8171	4.59879	0.676572	NA	NA	0.123049	0.00186566	0.0845813	1	negative
ASV_1639	-0.738325	-0.141643	0.577854	3.03671	5.3532	0.213513	0.707671	NA	0.876529	0.0264662	0.0147477	0.951849	2	positive
ASV_812	1.46394	1.53796	1.1459	1.18093	0.903605	1.2832	0.0731873	0.0442079	0.400281	0.142304	0.32873	0.375971	1	negative
ASV_154	0.540865	0.760571	0.605947	0.600729	0.563488	0.618781	0.259216	0.0505341	0.191477	0.143832	0.196903	0.215522		negative
ASV_1232	0.706785	1.36022	1.44396	1.55434	0.518797	-0.262775	0.50439	0.265684	0.566948	0.0518955	0.778534	0.935249		negative
ASV_1365	-0.445299	-0.852862	-0.0150091	0.642414	3.23492	2.09102	0.863468	0.703489	0.995949	0.687133	0.0534267	0.306804		negative
ASV_1188	1.20692	1.38945	2.09294	2.64061	1.98451	0.582732	0.573654	0.514288	0.293153	0.0616595	0.305197	0.847944		negative
ASV_610	0.760246	1.26559	1.48265	1.66802	1.29852	1.37006	0.571458	0.123903	0.0994439	0.0623841	0.131737	0.168879		negative
ASV_1023	0.718681	0.895992	1.36032	2.21642	1.49798	0.845794	0.739251	0.556065	0.268767	0.0640994	0.259083	0.586818		negative
ASV_1461	2.68304	2.78465	1.90565	1.00154	0.875658	-0.192601	0.0663896	0.0696162	0.371237	0.556575	0.711817	0.946522		negative
ASV_1994	0.153523	0.744781	-0.291064	-0.80905	0.434727	4.88738	0.973616	NA	NA	0.685728	0.917979	0.0711456		negative
ASV_32	0.476882	0.718578	0.699826	1.24816	0.897877	1.06688	0.681548	0.464167	0.54006	0.075547	0.329727	0.334576		negative
ASV_1158	-0.426306	-0.975266	-1.10225	-0.7508	0.839556	2.8108	0.884345	0.597	0.554065	0.630116	0.672667	0.0778117		negative
ASV_1487	1.65874	0.932724	0.025353	0.279556	0.442571	0.235416	0.0806177	0.511627	0.994583	0.820656	0.832185	0.924616		negative
ASV_1022	-0.0704163	-0.377464	-1.30025	-1.74857	-0.0729645	5.17159	0.986353	0.894941	NA	0.271965	0.979306	0.0830016		negative
ASV_500	0.630807	1.22418	1.15903	0.790654	0.232845	0.482421	0.456179	0.0847877	0.235215	0.236327	0.871043	0.730147		negative
ASV_97	0.500453	0.681751	0.557817	0.546899	0.532925	0.59896	0.231797	0.0871179	0.224537	0.131729	0.225433	0.218056		negative
ASV_984	1.39393	1.99176	1.77517	2.01366	1.10033	1.55491	0.363796	0.140977	0.238561	0.0880031	0.505529	0.369353		negative
ASV_792	0.781432	1.21755	1.391	1.50296	1.14423	1.30394	0.53269	0.140451	0.172336	0.0909453	0.207788	0.25511		negative
ASV_1652	1.41888	1.84188	2.63371	3.14946	3.13362	3.08621	0.644775	0.430431	0.324724	0.0943978	0.117467	0.26469		negative
ASV_1302	0.338435	0.304666	0.0871316	0.196181	2.85253	0.993313	0.924873	0.911532	0.986629	0.932567	0.0999282	0.776702		negative
ASV_163	0.476513	0.247327	0.260252	-0.20885	1.43227	1.09467	0.431214	0.85447	0.846297	0.729737	0.0999785	0.300165		negative
ASV_242	0.829377	0.555957	0.309926	-0.187276	1.37584	1.10241	0.308381	0.606035	0.831121	0.826521	0.113044	0.365596		negative
ASV_1047	0.579005	1.04176	0.702884	1.54135	-0.102197	-1.16009	0.736301	0.505703	0.819482	0.121024	0.960334	0.728146		negative
ASV_1144	1.90726	2.0364	1.99907	1.44585	-0.471586	-1.70009	0.123786	0.134071	NA	0.252822	0.858503	0.410293		negative
ASV_1830	-0.550942	-0.716343	-1.93974	2.05641	2.13881	-0.510006	0.814739	NA	NA	0.140208	0.283169	0.894291		negative
ASV_1351	0.667845	1.09769	0.923686	1.30381	0.901863	1.0229	0.597064	0.532953	0.723848	0.147935	0.645218	0.727188		negative
ASV_1890	0.167177	0.554029	1.10714	2.32092	-1.30515	-2.43375	0.970036	NA	NA	0.149013	0.726965	0.470103		negative
ASV_541	0.443673	0.804617	0.781909	0.964874	0.0843171	-1.21289	0.681548	0.373925	0.514004	0.152756	0.954827	0.298262		negative
ASV_800	0.639848	0.770647	0.988157	1.13453	1.41915	1.65069	0.679218	0.498963	0.52692	0.255036	0.154908	0.259804		negative
ASV_710	0.180694	0.792158	0.876541	1.0616	0.24058	-0.747889	0.91486	0.383933	0.518075	0.157973	0.871043	0.622941		negative
ASV_1384	0.0919182	0.762667	0.163295	-0.0819736	1.03344	2.44106	0.972332	0.603345	0.951551	0.95163	0.441111	0.162668		negative
ASV_2011	2.28442	3.30601	3.38731	2.38995	0.707613	0.774844	0.240274	NA	NA	0.164236	0.848125	0.866863		negative
ASV_1526	-0.667898	-0.537145	-0.974492	0.845708	0.848604	5.3795	0.831015	NA	NA	0.687133	0.839063	0.164498		negative
ASV_640	0.735591	0.802376	1.02197	1.12685	1.42239	1.48965	0.600425	0.495242	0.498527	0.255419	0.168751	0.314495		negative
ASV_728	0.905605	0.798346	-0.154819	-0.233246	0.780897	1.38807	0.181213	0.386941	0.920993	0.76617	0.39543	0.193215		negative
ASV_1104	0.53085	0.460615	0.187614	1.17572	1.31749	2.1711	0.739374	0.791428	0.934661	0.200668	0.325475	0.182288		negative
ASV_443	-0.385339	-0.463421	0.307952	1.23499	0.181606	0.421031	0.820547	0.773889	0.868041	0.193818	0.941997	0.828313		negative
ASV_1355	0.395293	0.321995	0.226688	0.761972	1.60911	1.93699	0.887847	0.858126	0.929465	0.623284	0.195174	0.329197		negative
ASV_719	1.20117	1.51589	2.45137	1.38863	2.77634	1.24856	0.581784	NA	0.302166	0.396541	0.196903	0.691597		negative
ASV_589	1.35127	1.48708	1.47349	0.954889	1.16976	0.70362	0.198056	0.346712	0.40215	0.362164	0.485654	0.757815		negative
ASV_1544	1.39612	1.34083	1.91823	2.28384	2.0456	0.807894	0.582412	0.567056	0.403196	0.201418	0.336967	0.794035		negative
ASV_1280	1.38413	1.02881	0.0771467	0.38756	0.0293662	-0.466824	0.20212	0.380889	0.977956	0.756679	0.985817	0.828313		negative
ASV_814	0.988542	0.949093	0.804837	1.63002	1.30599	1.37602	0.586631	0.518551	0.648427	0.203316	0.335512	0.393891		negative
ASV_1591	-0.115331	-0.12024	-0.599285	0.320774	0.31178	2.79599	0.972332	0.953049	0.819482	0.824196	0.917979	0.212871		negative
ASV_1776	1.6623	1.18134	0.871085	1.57109	1.78408	-2.86395	0.236108	NA	0.758044	0.21318	0.376886	0.25511		negative
ASV_1097	0.45367	0.495925	0.439958	0.761034	1.36825	1.63609	0.814234	0.736048	0.773903	0.507753	0.237275	0.213602		negative
ASV_481	0.0389782	0.380577	0.487851	0.782683	0.301779	-0.0665969	0.983819	0.67842	0.618272	0.217502	0.777267	0.951602		negative
ASV_2108	1.32409	0.8512	0.67632	0.724165	2.07368	-3.05145	0.365484	NA	NA	0.626952	0.270089	0.220172		negative
ASV_870	1.29282	1.0715	0.790067	0.907389	-0.48429	-1.83052	0.26741	0.392541	0.64104	0.404041	0.774145	0.220215		negative
ASV_764	1.2399	1.25809	0.0573434	-0.330437	0.189716	-0.215334	0.221587	0.447575	0.986629	0.81034	0.950927	0.935249		negative
ASV_1517	1.67682	2.22551	0.754203	0.188957	0.69701	0.349968	0.431214	0.221647	NA	0.941523	0.799623	0.918714		negative
ASV_1579	-0.469498	-0.0206081	0.456131	1.93752	0.654204	-0.109705	0.880535	0.991025	0.864962	0.224311	0.765542	0.964965		negative
ASV_1187	1.29767	1.46595	1.18894	1.2908	0.0190811	-0.0522942	0.289288	0.338984	0.542977	0.224898	0.993995	0.981256		negative
ASV_1746	0.567932	0.61258	1.36707	1.18387	2.3283	0.977704	0.872478	0.802019	0.682736	0.512291	0.229149	0.801408		negative
ASV_986	0.135813	0.580782	1.14353	1.13839	-0.202924	-0.887453	0.949512	0.755722	0.679003	0.229341	0.94455	0.774834		negative
ASV_885	0.723402	0.545704	-0.428918	-0.117181	0.941895	1.59839	0.4455	0.679643	0.797536	0.908061	0.402552	0.231065		negative
ASV_1383	-0.400383	0.0888374	0.457356	1.90182	0.580814	-0.321877	0.904781	0.967317	0.864892	0.234032	0.821364	0.905041		negative
ASV_623	-0.69952	-0.75232	-0.167445	0.724801	3.14909	3.36084	0.789072	0.847059	0.977808	0.661587	0.239766	0.300159		negative
ASV_1665	-0.215815	-0.104353	-0.531062	-0.49743	0.202378	3.25299	0.962981	NA	NA	0.816422	0.954827	0.240884		negative
ASV_962	0.627707	0.643485	0.999773	1.10317	0.886709	0.224963	0.666763	0.616327	0.455442	0.247058	0.467695	0.900346		negative
ASV_104	0.489919	0.497011	0.193728	0.431936	0.242757	-0.211363	0.250989	0.278645	0.734306	0.253593	0.677963	0.732399		negative
ASV_981	-0.0135228	0.379544	0.398376	0.855962	-0.209334	-0.691084	0.991038	0.755722	0.789003	0.261767	0.896167	0.645219		negative
ASV_581	0.0395125	-0.0464735	0.0465023	1.26048	-0.198976	-0.11713	0.987702	0.98213	0.986629	0.262447	0.94359	0.951849		negative
ASV_1932	1.46015	1.58401	2.06579	1.73793	-0.149739	0.934899	0.465631	NA	NA	0.267359	0.96352	0.821828		negative
ASV_1324	0.538565	0.286254	-0.531577	-1.34538	0.451758	1.40644	0.772488	0.900881	0.833806	0.269264	0.86193	0.528864		negative
ASV_1093	1.33017	1.19581	0.182978	0.684889	1.21227	2.07666	0.370529	0.369486	0.946268	0.629671	0.356478	0.27272		negative
ASV_1212	-0.579489	-0.776482	-0.0991775	-0.91926	1.36532	2.65189	0.884345	0.784662	0.985571	0.673634	0.603396	0.277578		negative
ASV_1661	-0.673279	0.111669	0.835669	2.2447	0.295229	-0.343327	0.87312	0.967917	0.768949	0.283798	0.947148	0.915714		negative
ASV_1062	0.0471799	0.478029	0.987303	1.84486	1.7447	1.61587	0.989778	0.880493	0.722921	0.284413	0.456352	0.541746		negative
ASV_976	-0.844273	-0.529771	-0.291333	0.925197	0.202883	0.898287	0.416307	0.682526	0.877791	0.284413	0.917979	0.598926		negative
ASV_647	0.773633	0.317395	0.0417165	-0.282467	0.879824	0.508739	0.349768	0.771982	0.981115	0.740857	0.289779	0.631153		negative
ASV_274	0.617462	0.413263	-0.220602	-0.291729	0.153154	-0.0165092	0.293777	0.511042	0.763852	0.622612	0.871043	0.981256		negative
ASV_943	0.463383	0.273574	0.287068	0.927119	1.11432	1.81772	0.801358	0.898803	0.901142	0.368907	0.484092	0.297321		negative
ASV_1730	-0.117603	0.0460871	-1.18568	-0.400579	-1.05338	3.0514	0.974496	NA	NA	0.820656	0.725936	0.297566		negative
ASV_643	0.075073	0.478493	0.694936	0.743956	0.163081	-0.153924	0.971209	0.597	0.429505	0.298167	0.90264	0.896245		negative
ASV_464	-0.279044	-0.119154	-0.356804	0.285199	0.683665	1.46896	0.78916	0.911532	0.840025	0.669556	0.354771	0.298262		negative
ASV_1311	1.15839	0.638277	-0.468888	0.12042	1.28507	1.84571	0.500964	0.687857	0.864892	0.95163	0.316209	0.390207		negative
ASV_186	0.579174	0.328127	-0.288404	-0.29592	0.0440197	-0.108663	0.319504	0.610232	0.680846	0.601139	0.959177	0.893103		negative
ASV_1455	-0.11505	-0.143356	-0.581762	1.20187	0.817284	0.161018	0.971153	0.937351	0.854726	0.323095	0.688271	0.958182		negative
ASV_700	1.3706	1.11421	0.736159	0.00244091	0.450672	-0.228214	0.323839	0.579875	0.772121	0.999147	0.882396	0.936711		negative
ASV_653	0.267369	0.771985	0.58545	0.225702	-0.199221	-0.273966	0.849181	0.331655	0.627752	0.786079	0.882396	0.856162		negative
ASV_1674	0.718412	0.437259	-0.236078	-1.2659	1.06789	1.73964	0.681548	0.814605	0.922896	0.404041	0.499127	0.334521		negative
ASV_798	0.734865	0.939943	0.394238	0.39704	1.20813	1.33566	0.665422	0.475441	0.819273	0.77441	0.33495	0.367334		negative
ASV_1550	0.333208	0.606664	0.913089	1.34128	1.12797	1.51031	0.909187	NA	NA	0.344615	0.677173	0.61484		negative
ASV_1484	0.257962	0.551844	-0.248869	0.411353	0.499512	1.92599	0.887847	0.8135	0.922896	0.695139	0.871043	0.345997		negative
ASV_195	0.433199	0.721735	0.0673933	-0.221658	-0.462269	-0.0504773	0.629839	0.346924	0.946268	0.765302	0.600941	0.952902		negative
ASV_565	0.697967	0.904512	-0.354875	-0.156775	-0.206818	-0.418336	0.470054	0.346924	0.796953	0.866749	0.896167	0.777725		negative
ASV_534	0.961014	1.00002	0.00812658	-1.02523	0.423418	0.356915	0.407453	0.482777	0.997602	0.35237	0.846929	0.893103		negative
ASV_1196	1.35625	1.11477	0.810032	0.663976	0.18178	-0.549584	0.357166	0.60323	0.792028	0.653581	0.954827	0.882173		negative
ASV_1181	1.22629	1.38642	1.01019	0.765962	1.04126	0.961217	0.367173	0.386396	0.71586	0.551181	0.547166	0.75106		negative
ASV_1491	-0.631714	-0.669429	-0.0919444	0.68584	1.80262	0.94063	0.75081	0.783895	0.985571	0.620388	0.379108	0.773735		negative
ASV_944	1.14549	1.24371	0.747393	0.234107	0.217382	0.674045	0.379396	0.525176	0.737329	0.862522	0.950927	0.794672		negative
ASV_1960	-0.592544	-0.241027	0.350163	1.37149	1.29994	2.81396	0.872478	NA	NA	0.448475	0.617414	0.380332		negative
ASV_1136	-0.773457	-1.11962	-0.736919	0.0468252	1.66464	1.29083	0.595029	0.597	0.772121	0.978122	0.384824	0.60107		negative
ASV_372	0.119856	0.140873	0.0525333	0.493004	0.114609	-0.416907	0.917354	0.898803	0.972075	0.386833	0.934344	0.701428		negative
ASV_525	0.561554	0.862117	0.521551	0.289307	-0.107293	0.322002	0.68336	0.386941	0.672204	0.786587	0.951925	0.828313		negative
ASV_2377	1.00949	1.81148	2.64648	1.41316	-0.80828	-2.82967	0.581956	NA	NA	0.40142	0.857945	0.390207		negative
ASV_1054	0.729939	0.534561	0.165171	0.633526	-0.199259	-0.936586	0.391045	0.597	0.919127	0.399876	0.896167	0.466987		negative
ASV_713	0.161667	0.500927	0.450744	0.733282	0.157422	0.0918928	0.934154	0.658773	0.734417	0.394183	0.924304	0.947729		negative
ASV_170	0.392994	0.306736	0.205265	0.256428	0.00412953	-0.437859	0.397672	0.597	0.746376	0.540274	0.996988	0.446024		negative
ASV_1377	0.277514	0.929989	0.0370455	0.205964	0.186758	1.92069	0.935305	0.659646	0.994449	0.921078	0.952631	0.400315		negative
ASV_209	0.181471	0.138497	-0.43997	-0.230127	0.189861	0.351293	0.769841	0.802019	0.401887	0.569139	0.748861	0.558691		negative
ASV_1012	0.662831	0.306038	2.11128	1.15157	1.62681	1.03526	0.873816	0.921875	0.403196	0.623534	0.51136	0.757815		negative
ASV_1150	-0.488737	-0.506852	0.0724704	0.969339	-0.359446	0.853084	0.814739	0.845865	0.986629	0.404041	0.912876	0.793219		negative
ASV_1545	0.501759	0.978572	1.46761	1.37719	0.0541106	-0.0614916	0.873601	0.64896	NA	0.406496	0.985648	0.986709		negative
ASV_1815	-1.03838	-0.712687	-0.455969	0.730465	1.81966	1.06434	0.632345	NA	NA	0.689593	0.408982	0.774834		negative
ASV_1260	0.224314	0.715935	0.386016	0.957776	1.16457	1.81144	0.934097	0.772025	0.885877	0.421167	0.603396	0.409744		negative
ASV_1614	0.0396203	-0.289303	-0.198928	-0.00149731	1.45836	2.45755	0.989778	0.921875	0.963476	0.999147	0.536117	0.409744		negative
ASV_1611	0.867615	0.752277	-1.10243	-0.3986	-0.486386	2.73264	0.655729	NA	NA	0.816024	0.882396	0.411107		negative
ASV_815	0.0473358	0.204395	1.64807	1.81857	1.80715	1.22754	0.991038	0.943512	0.554065	0.423673	0.48792	0.705467		negative
ASV_489	0.227875	-0.0641094	0.0875115	0.46326	1.24393	1.41474	0.942711	0.974939	0.977808	0.783502	0.437927	0.425543		negative
ASV_758	0.173083	0.121868	0.432103	0.725115	1.0368	0.000714028	0.934154	0.937351	0.768949	0.436636	0.429297	0.999307		negative
ASV_1515	1.03898	0.65207	0.257417	1.50387	0.738083	0.391634	0.700655	0.802019	NA	0.429976	0.81631	0.923412		negative
ASV_1266	0.999458	0.469669	-0.283202	0.656269	1.52186	2.0312	0.666763	0.894103	0.931839	0.729737	0.590487	0.430996		negative
ASV_48	0.223552	0.472829	0.50877	0.698528	0.285357	0.0623001	0.902598	0.703489	0.722248	0.431296	0.871043	0.964965		negative
ASV_741	0.239271	0.608793	0.961919	0.859908	0.769833	1.03161	0.917354	0.760261	0.567776	0.443902	0.699833	0.569183		negative
ASV_936	0.194341	0.728117	0.360883	-0.64326	-0.137122	0.131964	0.902598	0.597	0.854187	0.446828	0.950927	0.946522		negative
ASV_1421	-0.50419	0.142615	0.906642	1.17411	0.2351	-1.48457	0.872478	NA	NA	0.450525	0.950927	0.49494		negative
ASV_1129	0.798593	0.887532	0.937229	0.893419	0.334555	-0.497838	0.623828	0.505703	0.645509	0.452627	0.871043	0.84566		negative
ASV_2029	0.111619	0.605679	-0.94584	-0.135202	-1.23606	2.13774	0.972105	NA	NA	0.934144	0.494328	0.45652		negative
ASV_1192	-0.328078	0.214861	0.688717	0.792684	0.490906	-0.930084	0.87312	0.92507	0.737329	0.470931	0.858503	0.671273		negative
ASV_1630	1.28325	1.04729	0.435219	-0.517388	-0.293925	-0.389982	0.478997	NA	NA	0.776724	0.927741	0.894291		negative
ASV_1217	-0.109034	-0.0531106	0.618692	-0.159824	1.6796	0.614862	0.979598	0.985073	0.860486	0.94799	0.479094	0.870491		negative
ASV_382	-0.34853	-0.499138	-0.364353	0.343889	1.10536	1.21107	0.902598	0.785665	0.885877	0.824196	0.479591	0.585712		negative
ASV_1440	0.856433	0.713171	0.46154	0.524306	0.290696	2.14944	0.794828	0.802088	0.899804	0.816024	0.950927	0.488706		negative
ASV_1508	0.108416	0.175814	0.326142	0.826066	0.708369	0.819685	0.972332	0.932297	0.907748	0.488921	0.752382	0.766485		negative
ASV_1722	-0.757309	-0.228814	0.7534	1.04334	1.2352	0.689095	0.751794	0.928312	0.789003	0.496314	0.55381	0.831814		negative
ASV_1499	0.451204	1.04667	1.15881	0.0505843	1.36158	1.43225	0.895051	0.608327	0.722921	0.985374	0.498801	0.671273		negative
ASV_395	0.403765	0.764527	0.436159	0.375023	0.10029	0.310916	0.815082	0.498963	0.722248	0.729966	0.954827	0.828313		negative
ASV_1934	1.17859	1.62462	0.782329	1.06703	0.159507	-0.0164573	0.566944	NA	NA	0.499149	0.959177	0.994275		negative
ASV_689	0.618969	0.21384	0.257657	-0.889124	1.07582	0.902256	0.739374	0.917069	0.933341	0.534249	0.499357	0.770392		negative
ASV_1241	0.0427169	0.453074	0.209272	0.773754	0.186997	-0.637211	0.987702	0.824942	0.926452	0.502761	0.950927	0.774834		negative
ASV_311	0.424548	0.825565	0.674885	0.719716	0.376433	0.339915	0.826527	0.562694	0.690511	0.510516	0.858503	0.869356		negative
ASV_961	0.352025	0.369113	0.636961	0.704351	0.747634	1.12575	0.863468	0.853215	0.727331	0.513766	0.677963	0.522129		negative
ASV_411	0.431122	0.678369	0.781089	0.685288	0.388231	0.318305	0.814739	0.635544	0.64104	0.514686	0.84808	0.879216		negative
ASV_1936	0.693079	0.328229	-0.567162	-0.237387	0.754591	1.89488	0.737842	NA	NA	0.894437	0.822806	0.523826		negative
ASV_1236	0.733019	0.962576	0.382385	0.77157	0.169663	0.540957	0.726362	0.527343	0.878002	0.592515	0.950927	0.84845		negative
ASV_539	0.499274	0.980953	-0.0983504	-0.585022	-0.731904	1.27577	0.872478	0.597	0.977808	0.730174	0.741261	0.547603		negative
ASV_1392	0.344421	0.695509	0.916908	0.769838	-0.422964	-1.11034	0.893087	0.669299	0.667039	0.564049	0.853126	0.599348		negative
ASV_985	0.190347	0.238962	-0.161579	-0.222043	0.450021	1.28934	0.946783	0.911532	0.956541	0.886153	0.858653	0.564166		negative
ASV_423	0.462199	0.369088	0.0304182	-0.0280085	-0.111322	-0.380896	0.566944	0.64896	0.985571	0.974069	0.925519	0.671236		negative
ASV_1279	0.479127	1.0163	1.01616	-0.133689	-0.134185	0.133369	0.813672	0.567056	0.687043	0.937746	0.959177	0.96456		negative
ASV_1234	0.873612	0.686638	-0.713164	0.167689	0.397068	0.844064	0.570576	0.771982	0.801156	0.909922	0.896167	0.784768		negative
ASV_2077	-0.0799863	0.469425	-0.495718	-0.60721	-0.558427	1.90529	0.987702	NA	NA	0.796811	0.898929	0.574274		negative
ASV_1917	0.821124	0.812617	0.421915	1.61293	0.637367	1.01629	0.879232	NA	NA	0.583558	0.889949	0.801408		negative
ASV_1344	-0.143896	0.261676	0.939169	1.20613	0.273978	-0.746068	0.979598	0.932233	NA	0.594678	0.950927	0.866863		negative
ASV_1887	0.265944	0.355208	0.267331	-0.444858	-0.00630989	1.54608	0.934154	NA	NA	0.802944	0.997387	0.603105		negative
ASV_575	0.318763	0.380708	0.328162	0.153997	0.443154	0.247974	0.824977	0.662926	0.765583	0.865876	0.608792	0.850209		negative
ASV_302	-0.291392	-0.279442	-0.362872	0.208446	0.663722	0.675942	0.824977	0.860073	0.853426	0.806189	0.615284	0.727021		negative
ASV_1182	0.220709	0.21606	0.125593	0.506599	0.622914	0.853264	0.906317	0.920064	0.974668	0.618816	0.764591	0.763737		negative
ASV_833	0.142935	0.519487	-0.0373953	0.519482	0.357698	0.434957	0.949512	0.714571	0.986629	0.629213	0.84808	0.794035		negative
ASV_1142	-0.547388	0.32449	0.529724	1.10415	0.969701	-0.286025	0.902598	0.925799	0.886139	0.630119	0.782735	0.939592		negative
ASV_510	0.472792	0.950542	1.03435	0.880379	0.31522	0.1044	0.914638	0.635544	0.632102	0.699901	0.917979	0.964965		negative
ASV_883	0.0522234	0.0910654	0.441154	0.755129	0.662155	0.211465	0.987702	0.966022	0.854187	0.633895	0.785202	0.938751		negative
ASV_1106	0.96792	1.08898	0.640346	0.114463	-0.161007	0.736984	0.650936	0.635544	0.801156	0.952453	0.959177	0.793202		negative
ASV_1114	-0.105089	-0.273891	-0.0580686	0.795025	0.797649	-0.51541	0.979598	0.918933	0.986629	0.637192	0.757468	0.855948		negative
ASV_1625	0.389591	0.388501	0.0360917	-0.0200018	0.820285	1.37868	0.863468	0.859681	0.994583	0.988718	0.677173	0.650944		negative
ASV_1218	-0.0576969	0.44154	1.18049	0.692294	0.409921	0.592209	0.987702	0.874323	0.653997	0.719039	0.901669	0.855948		negative
ASV_1120	0.460356	0.575958	-0.40132	0.0512059	0.319467	0.630629	0.748729	0.659208	0.873406	0.968933	0.860407	0.809304		negative
ASV_717	-0.437837	-0.352032	-0.248941	0.179916	0.714528	0.556846	0.873816	0.848609	0.901792	0.922516	0.659607	0.775729		negative
ASV_897	-0.540723	0.291762	0.549671	1.42225	0.559269	-0.136045	0.935238	0.940487	0.873406	0.660787	0.917979	0.964965		negative
ASV_1963	0.286987	0.324546	0.0425223	0.848013	-0.0770986	-0.784756	0.935856	NA	NA	0.665078	0.980189	0.840709		negative
ASV_766	0.0692108	0.236048	-0.0423556	0.371976	-0.000666776	-0.140183	0.972876	0.859681	0.985571	0.666382	0.999935	0.931576		negative
ASV_1864	0.803997	1.1827	0.254245	0.273166	-0.936258	0.0399944	0.729766	NA	NA	0.882769	0.672667	0.989485		negative
ASV_86	0.0218613	0.212037	0.446768	0.625444	0.994965	0.760587	0.993781	0.93213	0.864892	0.770197	0.676814	0.771491		negative
ASV_1582	0.697338	0.275097	-0.479814	0.407061	0.516836	1.33717	0.679009	0.912294	0.886139	0.761837	0.858503	0.680509		negative
ASV_1555	0.770641	0.886071	0.735611	0.564048	-0.190278	-0.473723	0.686743	NA	NA	0.687133	0.950927	0.893103		negative
ASV_1958	-0.0530468	-0.20068	-0.312319	0.556157	0.372299	-0.137828	0.986812	NA	NA	0.695139	0.896167	0.964965		negative
ASV_1534	-0.126102	-0.0549268	0.529302	0.725261	0.738616	0.598129	0.977664	0.982488	0.816864	0.699901	0.758143	0.80891		negative
ASV_1810	0.962846	0.735004	-0.824067	-0.729128	-0.125296	0.150092	0.701267	NA	0.770242	0.718745	0.959177	0.958604		negative
ASV_1475	0.87838	0.837592	0.715579	0.086193	-0.532131	-0.731983	0.706224	NA	NA	0.968933	0.871043	0.847944		negative
ASV_1017	0.277365	0.700393	0.520436	0.502073	-0.619827	-0.893733	0.935856	0.751628	0.820732	0.786079	0.809255	0.706652		negative
ASV_1742	0.53813	0.853867	-0.293094	0.0671653	-0.960134	-0.198796	0.872478	NA	NA	0.978122	0.709166	0.947379		negative
ASV_134	-0.116399	0.0959678	0.279357	0.629374	0.89428	0.595855	0.979701	0.967942	0.915228	0.761483	0.714869	0.826875		negative
ASV_669	0.397148	0.772549	0.846939	-0.0633876	-0.207857	-0.479617	0.906317	0.718272	0.723359	0.979871	0.950927	0.867755		negative
ASV_1123	-0.467865	-0.250551	0.0140171	0.397933	0.97768	0.379457	0.872478	0.926195	0.995949	0.818804	0.72128	0.905041		negative
ASV_880	0.584369	0.659583	0.424035	-0.376197	-0.122906	1.02456	0.870796	0.800959	0.885877	0.849032	0.968011	0.722959		negative
ASV_577	-0.0108678	-0.347413	-0.338386	0.283175	0.242531	0.429227	0.992561	0.758157	0.831652	0.729966	0.871043	0.801408		negative
ASV_1646	0.721538	0.44853	0.133516	0.788084	0.384487	-0.274755	0.852729	NA	NA	0.737273	0.924008	0.945242		negative
ASV_1451	-0.402476	0.420751	0.452267	0.629508	0.0113266	-0.312484	0.906317	0.874323	0.873406	0.73992	0.996988	0.915714		negative
ASV_444	-0.176791	0.00711478	0.101642	0.049981	0.321273	0.174685	0.902598	0.992021	0.929465	0.957569	0.747098	0.888943		negative
ASV_1562	0.551582	0.0308801	-0.508284	-0.472284	-0.297368	1.5945	0.893087	NA	NA	0.838832	0.950927	0.750712		negative
ASV_1446	-0.106533	-0.582291	-0.878187	0.460821	0.694939	1.07338	0.974897	NA	NA	0.797124	0.760464	0.750712		negative
ASV_910	0.189866	0.318457	0.154067	0.331829	-0.0738428	-0.137852	0.923022	0.800959	0.920993	0.756679	0.959177	0.931451		negative
ASV_1752	0.155654	0.128104	-0.27974	0.466571	-0.113793	0.154742	0.971153	NA	NA	0.785335	0.968066	0.964965		negative
ASV_1835	0.035716	0.381152	1.2617	0.649563	0.751233	0.0363494	0.991038	0.918933	NA	0.786587	0.862449	0.989485		negative
ASV_312	0.226236	0.49734	0.0964301	0.310576	-0.196186	0.142611	0.941803	0.799233	0.969381	0.848653	0.947834	0.942243		negative
ASV_506	0.314539	0.465455	0.249269	0.0902497	-0.0881495	-0.0164524	0.909187	0.799233	0.907748	0.959888	0.966553	0.991823		negative
ASV_1898	0.35281	0.622157	0.893154	-0.476512	-0.211858	0.0810764	0.912421	NA	NA	0.799675	0.959177	0.981256		negative
ASV_1813	-0.301758	-0.276064	-0.216402	0.59334	0.712191	-0.504596	0.943283	NA	NA	0.799675	0.877313	0.914937		negative
ASV_1037	0.502844	0.34758	0.151422	0.270744	-0.079239	0.891925	0.935856	0.929752	0.977808	0.94799	0.985817	0.824378		negative
ASV_1846	0.575783	-0.0257344	-0.542696	-0.0560538	0.0489794	0.497297	0.852729	NA	0.874391	0.981933	0.98589	0.893103		negative
ASV_203	0.231229	0.46603	-0.0270832	0.00108102	-0.202685	0.161641	0.939551	0.858126	0.994583	0.999147	0.951925	0.946522		negative
ASV_1056	0.165323	0.255482	0.375055	0.173913	0.0386895	-0.380065	0.934154	0.882241	0.882032	0.871336	0.982745	0.890493		negative
ASV_1053	0.185364	-0.522186	-0.27142	0.161386	0.75157	0.779959	0.983819	0.899109	0.959698	0.97022	0.882158	0.882173		negative
ASV_1312	0.0244529	0.0233425	0.16793	0.661773	-0.0601378	-0.830008	0.989778	0.990635	0.953445	0.499149	0.977529	0.739976		negative
ASV_866	-0.175093	-0.483069	-0.618856	0.446673	0.38287	0.397621	0.917354	0.761578	0.723359	0.606675	0.84808	0.849993		negative
ASV_1081	0.052147	-0.238241	-1.04586	-1.5078	0.592852	2.09614	0.986353	0.92507	0.70582	0.178885	0.833279	0.394254		negative
ASV_1121	-0.823858	-1.57538	-0.742772	0.017326	1.28818	1.75765	0.807899	0.561858	0.819482	0.992822	0.674587	0.573936		negative
ASV_1027	-0.552501	-0.344269	0.19078	0.115598	0.5154	-0.00830964	0.829816	0.860073	0.935135	0.95163	0.800487	0.995264		negative
ASV_666	-0.576543	-0.634249	-0.462179	0.197452	0.4849	0.896666	0.387733	0.437934	0.686065	0.772268	0.583349	0.38392		negative
ASV_697	-0.392242	-0.195084	-0.456916	0.588194	0.305473	0.0429602	0.761837	0.911532	0.795361	0.456188	0.882396	0.981256		negative
ASV_767	0.0936188	-0.0281313	-0.397107	0.28774	0.0190688	-0.0943272	0.974496	0.985471	0.81595	0.826202	0.99102	0.956117		negative
ASV_1070	-0.256061	-0.810815	-1.02179	0.421261	0.839408	0.697244	0.930269	0.65418	0.739292	0.796811	0.651918	0.850209		negative
ASV_651	0.416672	-0.109317	-0.782439	-0.67314	0.199346	0.801295	0.73401	0.929752	0.562659	0.405175	0.900183	0.569183		negative
ASV_314	-0.00264505	0.155082	0.0267831	0.106644	-0.157649	-0.276344	0.996843	0.854776	0.985571	0.865876	0.878463	0.761599		negative
ASV_434	0.517932	0.542558	-0.431686	-0.394483	-0.165384	-0.227371	0.64703	0.551132	0.717375	0.651724	0.902906	0.870491		negative
ASV_1585	-0.553282	-0.194324	-0.402819	0.140811	-0.136211	0.98171	0.793143	0.926195	0.886139	0.934144	0.959177	0.732124		negative
ASV_1733	-1.02604	-1.63079	-1.62506	-1.55602	0.635754	4.999	0.634748	0.50709	NA	0.293369	0.866698	0.0810885		negative
ASV_1415	-0.214021	-0.514156	0.162293	0.817244	-0.0217851	-0.465979	0.986812	0.936683	0.986629	0.886153	0.997382	0.945242		negative
ASV_1435	0.955983	1.03764	-0.297498	-1.87086	-0.132521	0.0552864	0.591454	0.505703	0.907748	0.219158	0.954827	0.981256		negative
ASV_507	-0.213634	-0.149174	0.0458175	0.216677	0.0491266	-0.22751	0.902598	0.910683	0.977808	0.820656	0.97009	0.860393		negative
ASV_247	0.150463	0.594855	0.615772	0.43935	-0.699693	-1.40227	0.894808	0.437934	0.387958	0.441023	0.343122	0.0221345		negative
ASV_389	0.430396	0.154406	-0.237221	-0.351559	0.116923	-0.435136	0.53715	0.881612	0.77595	0.539535	0.925713	0.591897		negative
ASV_119	0.42369	0.692059	-0.0528323	-0.451051	-0.705672	-0.253133	0.663124	0.321167	0.957428	0.508346	0.305197	0.771491		negative
ASV_1026	-0.388494	-0.251823	-0.0244656	-0.299308	0.169798	0.433782	0.820838	0.883666	0.994583	0.790717	0.94359	0.869356		negative
ASV_682	0.609782	0.68475	0.390136	0.28338	-0.75856	-1.59138	0.456179	0.517769	0.77528	0.722155	0.490432	0.15651		negative
ASV_1336	0.434157	0.458884	0.698571	0.992978	-0.918055	-2.06091	0.962981	0.929288	0.869674	0.80419	0.889949	0.592806		negative
ASV_1687	0.926246	0.661797	1.59749	0.208619	0.111598	-3.90224	0.814739	NA	NA	0.947734	0.97825	0.278401		negative
ASV_1740	0.151617	-0.100989	0.20194	0.171608	-0.134916	-0.702052	0.974496	0.965591	NA	0.94799	0.959177	0.844978		negative
ASV_2032	-0.485653	-0.0445294	1.45818	1.05003	0.538706	-2.93103	0.877505	NA	NA	0.514686	0.889949	0.263615		negative
ASV_1245	-0.0270049	0.710127	0.111664	0.125248	-0.672577	-0.670345	0.993773	0.799241	0.985571	0.963897	0.861516	0.882173		negative
ASV_308	0.546229	0.265629	-0.286477	-0.275095	-0.184079	-0.50484	0.410796	0.716275	0.735357	0.653581	0.84808	0.522353		negative
ASV_1500	-0.37814	-0.327421	0.194105	0.384866	0.170375	-0.486852	0.859581	0.88836	0.949006	0.762537	0.952631	0.871291		negative
ASV_1444	-0.147077	-0.25426	-0.0556076	0.696517	0.200648	-0.897127	0.962845	0.921875	0.986629	0.606612	0.951925	0.705247		negative
ASV_421	-0.119445	0.156901	0.226951	0.383558	-0.448766	-0.690717	0.939551	0.911532	0.864892	0.633183	0.737809	0.546243		negative
ASV_598	-0.283259	-0.189899	-0.757568	-0.352284	0.25177	0.828553	0.858339	0.858126	0.601726	0.687133	0.833184	0.585712		negative
ASV_773	-0.578118	-0.676582	0.0586905	0.268216	0.394287	0.025355	0.782469	0.662926	0.985571	0.849032	0.856213	0.989313		negative
ASV_1744	-0.0460971	-0.650715	-1.41737	-0.774501	0.748197	1.62349	0.987702	0.799233	0.556596	0.609237	0.785202	0.493216		negative
ASV_656	-0.142004	0.397964	0.31287	0.029327	-0.599995	-0.517409	0.935856	0.758157	0.860118	0.981933	0.628353	0.775729		negative
ASV_476	-0.0617945	0.0932241	0.43947	0.280814	-0.334233	-0.954048	0.972668	0.929288	0.604829	0.714175	0.752382	0.190796		negative
ASV_221	0.0362899	0.120726	-0.0199603	-0.136553	-0.241181	-0.333636	0.975647	0.898803	0.98987	0.801441	0.795413	0.742251		negative
ASV_672	0.206552	0.357634	-0.102641	-0.0400097	-0.412517	-0.650123	0.935238	0.85349	0.968722	0.981933	0.858503	0.750712		negative
ASV_824	-0.148859	0.141607	0.000741513	0.390527	-0.14006	-0.892102	0.962981	0.94817	0.9996	0.780602	0.959177	0.757815		negative
ASV_1566	-0.437689	-0.918333	-1.33807	0.69344	0.617	0.723303	0.917354	NA	NA	0.77268	0.884936	0.877545		negative
ASV_1806	0.620585	0.240984	-0.332058	-0.19944	-1.78286	0.775794	0.804238	NA	NA	0.922516	0.537009	0.84566		negative
ASV_130	0.14489	0.442622	0.363789	0.297161	-0.606933	-1.33504	0.939551	0.733597	0.772121	0.771809	0.615216	0.186116		negative
ASV_2102	-0.550586	0.000585222	1.27398	0.39879	0.161013	-2.01642	0.893087	NA	NA	0.863998	0.959177	0.569183		negative
ASV_160	0.10787	0.507084	0.515082	0.218552	-0.742441	-1.34143	0.917354	0.491844	0.46038	0.688179	0.262814	0.0200754		negative
ASV_1391	-1.42733	-0.760422	-0.38165	0.39399	0.898322	0.539169	0.431214	0.779367	0.907748	0.820845	0.757468	0.879216		negative
ASV_636	0.0848824	0.153142	0.34357	-0.0366326	-0.470605	-0.832685	0.963074	0.89869	0.741182	0.970393	0.615837	0.365377		negative
ASV_1152	0.516226	0.910203	0.0186825	-0.715741	-1.05106	-0.451138	0.830463	0.718272	0.995949	0.637227	0.690114	0.893103		negative
ASV_181	-0.432827	-0.245454	-0.00143856	0.12717	-0.0306947	-0.193473	0.739251	0.819362	0.998979	0.897763	0.979306	0.879216		negative
ASV_1007	-0.372413	0.0208698	-0.170675	-0.0628364	-0.113664	-0.0939678	0.793143	0.990635	0.927438	0.952453	0.954827	0.958182		negative
ASV_225	-0.39989	-0.10109	-0.109879	0.393567	-0.0642797	-0.522752	0.873601	0.94817	0.959698	0.786587	0.972862	0.780367		negative
ASV_1527	0.808959	0.804285	-0.456899	-0.922407	-1.43718	0.396033	0.707462	0.658284	0.85172	0.580967	0.431746	0.903531		negative
ASV_1906	-1.08683	-0.210473	-0.853382	0.105385	0.141695	1.06958	0.465594	0.920064	0.76719	0.949314	0.954724	0.739976		negative
ASV_300	-0.197085	0.111249	0.158118	-0.025502	-0.384816	-0.507392	0.935856	0.940487	0.92414	0.988049	0.846985	0.757815		negative
ASV_590	-0.0307264	0.147425	0.0413553	-0.393024	-0.220782	-0.425538	0.987702	0.911532	0.985571	0.639914	0.889949	0.771491		negative
ASV_781	0.297663	0.152702	-0.253081	-0.409374	-0.400818	-0.269912	0.824746	0.902632	0.885877	0.627804	0.730762	0.890786		negative
ASV_1468	-0.135181	-0.780177	-0.670744	0.636596	1.03493	-0.977492	0.971439	0.745808	0.837838	0.692428	0.645031	0.766485		negative
ASV_269	0.450211	0.1741	-0.33438	-0.429644	-0.115293	-0.645881	0.432554	0.848609	0.627752	0.376497	0.917979	0.28408		negative
ASV_739	0.284624	0.373913	-0.0488844	-1.89353	-0.231097	0.612075	0.910097	0.898803	0.994583	0.125324	0.950927	0.905041		negative
ASV_695	-0.270034	-0.358892	-0.235726	-0.108609	0.345853	-0.31208	0.804768	0.755722	0.873406	0.891787	0.785202	0.84845		negative
ASV_1171	-0.0576621	0.556942	0.56046	-0.246523	-0.81199	-0.942732	0.979971	0.696651	0.750832	0.820656	0.555979	0.60146		negative
ASV_1335	-1.59945	-1.45903	-1.44721	-0.82802	0.390742	3.99774	0.0942305	0.373925	0.406306	0.430043	0.882396	0.0214197		negative
ASV_215	-0.303411	-0.188113	-0.468228	-0.042466	-0.133184	0.167294	0.793143	0.814634	0.594439	0.962579	0.898929	0.882173		negative
ASV_648	-0.452575	-0.484189	-0.340291	0.125451	0.254941	-0.0782473	0.744062	0.696651	0.864892	0.908064	0.882396	0.964965		negative
ASV_990	0.117034	-0.153069	-0.498669	-0.437699	-0.111699	0.0753197	0.949512	0.918933	0.755931	0.646146	0.951925	0.964965		negative
ASV_1084	1.70872	1.56305	-0.0224597	-0.565912	-1.50552	-2.20264	0.0939477	0.240861	0.994873	0.641969	0.294067	0.334434		negative
ASV_1262	-0.581128	-0.4469	-0.156214	-0.0869824	0.188051	0.0264005	0.924873	0.909559	0.977808	0.983373	0.960334	0.992911		negative
ASV_668	-0.463501	-0.198414	-0.352922	-0.56398	0.280349	0.193331	0.711817	0.911532	0.840162	0.511784	0.895284	0.915714		negative
ASV_1250	-0.475462	-0.418747	-0.971869	-0.627628	0.251918	1.12321	0.895424	0.899493	0.772121	0.759086	0.950927	0.76069		negative
ASV_313	-0.240299	-0.26576	-0.409293	-0.0863875	-0.00331459	-0.125284	0.740641	0.651169	0.455468	0.87601	0.996988	0.869356		negative
ASV_49	-0.23268	-0.154821	-0.234396	-0.00821254	-0.153473	-0.352601	0.815082	0.842786	0.731304	0.988718	0.871043	0.595474		negative
ASV_361	-0.405366	-0.51376	-0.443425	0.015725	0.069576	0.0885275	0.617262	0.487452	0.588142	0.985374	0.952686	0.93129		negative
ASV_795	-0.981817	-0.621109	-0.363387	-0.222187	0.584203	0.404341	0.413664	0.802019	0.901502	0.849259	0.857945	0.893103		negative
ASV_491	-0.0805987	-0.021228	-0.107991	-0.148647	-0.20835	-0.646291	0.946284	0.984097	0.922896	0.820656	0.871043	0.461644		negative
ASV_1208	-1.21081	-0.979627	-0.149785	1.0118	0.144425	-0.0382475	0.431405	NA	NA	0.436636	0.959177	0.989313		negative
ASV_898	-0.886021	-0.808951	-0.624515	-0.141901	0.623381	0.611989	0.31701	0.401718	0.696332	0.8854	0.552841	0.730147		negative
ASV_835	0.00943244	-0.27536	-0.783345	-0.248261	-0.187018	0.250681	0.994633	0.856399	0.672575	0.824196	0.919468	0.905041		negative
ASV_1586	-0.255013	-1.46841	-0.464193	-0.822717	1.53362	0.215623	0.937904	NA	NA	0.629671	0.499357	0.946522		negative
ASV_745	-0.183625	-0.0466053	0.00265065	-0.273484	-0.20203	-0.55816	0.917354	0.974146	0.998979	0.786587	0.917979	0.742251		negative
ASV_509	-0.411317	-0.209608	-0.46539	-0.520274	0.222586	0.120662	0.761837	0.910683	0.77595	0.552607	0.917979	0.946522		negative
ASV_1021	0.326452	0.615025	0.223943	0.121342	-1.07941	-1.50067	0.973616	0.911532	0.963476	0.982672	0.871043	0.714836		negative
ASV_1769	-0.473039	-0.621176	-0.104854	-0.878034	-0.0854946	0.815017	0.902598	NA	NA	0.687133	0.979306	0.866863		negative
ASV_1020	0.486944	0.328305	-0.787264	-0.535658	-0.251861	-0.59194	0.789968	0.874323	0.763852	0.669556	0.917979	0.847944		negative
ASV_1233	-0.876134	-0.838781	-0.377768	0.0255601	0.372349	0.338148	0.713781	0.682526	0.869352	0.988718	0.896167	0.892698		negative
ASV_206	0.182974	0.433886	0.232533	0.198515	-0.849171	-1.55814	0.924873	0.751628	0.873406	0.846085	0.456352	0.144139		negative
ASV_1301	-1.13063	-0.727733	-0.393769	0.300513	0.236425	0.354003	0.566944	0.74032	0.873406	0.862239	0.944316	0.893103		negative
ASV_77	-0.302417	-0.169541	-0.200138	0.00957147	-0.255745	-0.472476	0.729766	0.82165	0.770964	0.988718	0.742808	0.439592		negative
ASV_513	-0.107926	0.103855	-0.301078	-0.806889	-0.250437	-0.045749	0.934154	0.918933	0.801156	0.183529	0.816642	0.968094		negative
ASV_733	-0.644559	-0.325394	-0.390203	0.629735	-0.285797	-0.409194	0.887319	0.900881	0.873406	0.806168	0.9292	0.879216		negative
ASV_738	-0.155429	-0.535969	-0.389694	-0.168988	-0.191336	-0.0181736	0.909187	0.532953	0.773061	0.821835	0.884936	0.989313		negative
ASV_1636	0.211026	0.444172	0.982451	0.0631189	-0.790298	-2.37422	0.939551	NA	NA	0.97364	0.694604	0.310668		negative
ASV_851	-0.0631493	0.39908	0.0944137	0.617209	-0.824639	-1.70822	0.978719	0.799266	0.985571	0.510846	0.553945	0.528007		negative
ASV_1298	0.543669	0.455292	-0.271186	-0.947969	-0.470642	-0.810934	0.819431	0.780076	0.907748	0.506852	0.809255	0.719895		negative
ASV_558	-0.236418	0.0642784	-0.00781143	0.00291681	-0.641937	-0.689412	0.873601	0.957056	0.995949	0.998116	0.555979	0.590312		negative
ASV_1286	1.08054	0.414146	-0.457907	-0.698202	-0.634751	-1.21295	0.541607	0.874323	0.885877	0.669556	0.822806	0.691788		negative
ASV_549	-0.495565	-0.231108	-0.332337	0.537821	-0.472232	-0.520488	0.91486	0.92507	0.886139	0.828958	0.871043	0.844978		negative
ASV_703	-0.0804561	-0.400322	-0.489105	-0.586114	0.1142	-0.0723549	0.972516	0.755722	0.746376	0.51693	0.950927	0.964965		negative
ASV_1380	-0.308925	-0.429893	-0.789918	-0.973093	-0.104818	1.08592	0.902598	0.865712	0.773333	0.480708	0.968066	0.706652		negative
ASV_987	0.23957	-0.139896	-0.772538	-0.309763	-0.257711	-0.281332	0.884787	0.929288	0.65013	0.754768	0.896167	0.892862		negative
ASV_706	-0.0264625	0.485117	-0.541967	-0.946353	-1.23881	0.746329	0.991038	0.832496	0.823373	0.56372	0.5136	0.775627		negative
ASV_1546	0.010719	-0.157601	-0.667165	-0.0211327	-0.57959	-0.132888	0.994633	0.933216	0.77528	0.988718	0.788933	0.959131		negative
ASV_2131	-0.928278	-0.475709	0.47324	1.47081	-0.165531	-1.92339	0.801358	NA	NA	0.481755	0.969065	0.597022		negative
ASV_865	0.650981	-0.27143	-0.0404442	-0.623121	-0.0207201	-1.26059	0.726362	0.926195	0.994449	0.639914	0.996529	0.66576		negative
ASV_291	-0.396074	-0.294016	-0.203222	-0.0515246	-0.232855	-0.394126	0.753608	0.777239	0.869089	0.960689	0.864046	0.750712		negative
ASV_331	-0.580661	-0.214566	-0.122531	0.30654	-0.26537	-0.696027	0.793143	0.911532	0.956541	0.830232	0.906074	0.706652		negative
ASV_947	-0.801553	-0.954331	-0.826021	0.110572	0.53768	0.339923	0.693137	0.484705	0.65013	0.95163	0.752382	0.877545		negative
ASV_1274	-0.597017	0.15217	0.743066	-0.671202	-0.139312	-1.14417	0.877505	0.958892	0.795036	0.767545	0.968011	0.695293		negative
ASV_1571	-1.23212	-0.714483	-0.357657	-0.155323	0.745295	0.049441	0.469206	NA	NA	0.938733	0.818298	0.987226		negative
ASV_838	-0.282164	-0.393283	-0.203903	-0.634869	-0.133211	-0.0432525	0.873601	0.802019	0.929465	0.50921	0.951925	0.983798		negative
ASV_654	-0.200304	-0.129398	-0.423569	-0.390165	-0.459452	-0.0982799	0.862445	0.902632	0.695584	0.531997	0.600941	0.936711		negative
ASV_994	-0.0676386	0.0401245	-0.361347	-0.193187	-0.558997	-0.571542	0.986353	0.982488	0.830776	0.912062	0.742808	0.749993		negative
ASV_147	-0.039089	0.00844106	-0.107328	-0.153277	-0.683687	-0.747608	0.979971	0.991025	0.929778	0.828958	0.357652	0.446024		negative
ASV_1145	0.373356	-0.344741	-0.911378	-0.213045	-0.210129	-0.423258	0.820547	0.802019	0.564222	0.846085	0.906074	0.831814		negative
ASV_608	0.557955	0.564395	2.21413	1.57669	-2.42495	-4.22563	0.872478	NA	NA	0.397214	0.374046	0.2203		negative
ASV_1561	-0.975563	-1.28782	0.214431	-0.0951428	0.80384	-0.409936	0.538071	0.505703	0.956541	0.95163	0.719995	0.905041		negative
ASV_819	-0.199699	-1.32937	-1.43253	-1.32576	0.888682	1.64788	0.920339	0.180112	0.276083	0.164236	0.423141	0.216567		negative
ASV_197	-0.0368605	-0.11387	-0.347158	-0.265334	-0.354544	-0.633776	0.986812	0.92507	0.71586	0.780602	0.760943	0.464587		negative
ASV_633	-0.155776	-0.337031	-0.912579	-0.556766	-0.20556	0.414718	0.934154	0.787471	0.562193	0.516503	0.900299	0.840958		negative
ASV_1552	-0.585802	-1.49838	-2.10897	-0.628158	1.12966	1.92051	0.793143	0.487452	0.414284	0.653581	0.583927	0.464587		negative
ASV_71	0.158844	-0.0656156	-0.479282	-0.455871	-0.360737	-0.572647	0.845501	0.929752	0.385044	0.250206	0.565569	0.308535		negative
ASV_763	-0.679061	-0.592209	-0.527515	0.368579	-0.191076	-0.167721	0.498264	0.567056	0.706262	0.669556	0.900183	0.915714		negative
ASV_568	-0.616621	-0.382734	-0.277247	-0.78419	0.01825	0.205671	0.579775	0.752271	0.831513	0.349127	0.989546	0.889009		negative
ASV_791	-0.264818	-0.180866	-0.189728	0.0724369	-0.674492	-0.614948	0.883586	0.910683	0.907748	0.95163	0.587377	0.687141		negative
ASV_694	-0.165054	0.117448	-0.438775	-0.393167	-0.595973	-0.388907	0.890172	0.911532	0.723848	0.562586	0.436229	0.771491		negative
ASV_999	-0.690743	-0.416259	-0.220463	-0.0785743	0.019025	-0.48702	0.566944	0.776889	0.907938	0.95163	0.99102	0.794035		negative
ASV_730	-1.05709	-0.724976	-0.105694	0.342027	0.101987	-0.438801	0.363966	0.505703	0.961296	0.771809	0.952631	0.82117		negative
ASV_1073	-1.33166	-1.22769	-0.845865	0.338877	0.657321	0.499933	0.215751	0.484705	0.741182	0.780602	0.764591	0.869356		negative
ASV_1422	-0.107092	0.262599	0.909589	0.256722	-0.818774	-2.41497	0.974496	0.911532	0.696332	0.865931	0.701962	0.231065		negative
ASV_1170	-0.198458	-1.04819	-1.38929	0.073579	-0.0824175	0.728872	0.948427	NA	NA	0.968933	0.972862	0.841517		negative
ASV_480	-0.0535174	-0.143022	-0.529367	-0.368267	-0.427345	-0.41245	0.971209	0.898803	0.588142	0.511037	0.634131	0.706652		negative
ASV_246	-0.463138	-0.605552	-0.637492	-0.243467	-0.0732791	0.0746836	0.512252	0.338996	0.266161	0.687661	0.950927	0.93129		negative
ASV_1442	-1.43526	-1.54072	-0.583743	-0.245104	0.837637	1.01645	0.578782	0.561913	0.866634	0.922516	0.818298	0.776375		negative
ASV_472	-0.196357	-0.649955	-0.624961	-0.19982	-0.00432939	-0.28589	0.872478	0.42636	0.512214	0.771809	0.996988	0.817014		negative
ASV_1798	0.0754507	-0.278224	-1.01438	-1.87438	0.699139	0.408619	0.986511	0.918933	0.756576	0.298167	0.792177	0.905473		negative
ASV_1743	-0.633805	-1.57443	0.0749349	1.01627	0.468436	-1.33619	0.879232	0.646685	0.991085	0.651724	0.925519	0.750712		negative
ASV_2137	-0.534681	0.326918	-0.502619	-0.318194	-0.626272	-0.332046	0.826857	NA	NA	0.837529	0.785202	0.900691		negative
ASV_407	-0.258761	-0.807499	-0.981776	-0.393149	0.257608	0.192774	0.871697	0.561913	0.563484	0.665126	0.900183	0.928086		negative
ASV_1164	-0.561146	-0.625819	-0.934728	0.19623	0.862187	-0.94455	0.870796	0.799233	0.745272	0.933841	0.73017	0.759998		negative
ASV_1320	-0.572133	-0.790161	-1.18633	-0.546835	-0.374701	1.46064	0.844664	0.662854	0.648427	0.759086	0.886494	0.582031		negative
ASV_1224	0.421765	-0.01723	-0.710307	-0.5272	-0.404893	-0.788958	0.87312	0.991025	0.724929	0.729966	0.873464	0.717915		negative
ASV_116	0.114145	-0.204451	-0.61459	-0.39526	-0.366777	-0.563116	0.893087	0.767539	0.244638	0.338594	0.542636	0.334576		negative
ASV_336	-0.603682	-0.267017	-0.112614	-0.0802207	-0.198804	-0.774944	0.699082	0.865047	0.957428	0.952453	0.917979	0.647363		negative
ASV_716	-0.870214	-1.04729	-0.463718	0.261463	0.0515065	0.0230081	0.362978	0.294985	0.78767	0.796811	0.972862	0.989313		negative
ASV_239	-0.04713	0.0121572	-0.115434	-0.380195	-0.677283	-0.868325	0.974897	0.991025	0.922896	0.548383	0.446575	0.336575		negative
ASV_872	1.23353	0.81826	-0.257078	-0.455911	-1.46781	-1.97347	0.113013	0.475441	0.886139	0.630119	0.176065	0.151185		negative
ASV_1039	-1.64818	-1.08024	-1.19009	-0.778769	0.180117	2.40364	0.0563198	0.532953	0.554065	0.421167	0.950927	0.187796		negative
ASV_1103	-0.104616	-0.350742	-0.811559	-0.0482905	-0.422214	-0.385361	0.977108	0.880493	0.73617	0.982637	0.878463	0.893103		negative
ASV_1973	-1.12965	-0.979949	-0.537978	-0.215362	-0.0585599	0.78187	0.553469	NA	NA	0.909741	0.982745	0.828313		negative
ASV_168	-0.63944	-0.528523	-0.75394	-0.335753	-0.236839	0.342899	0.740641	0.758101	0.722248	0.81034	0.917979	0.892698		negative
ASV_439	-0.690038	-0.811924	-0.809172	-0.210363	0.140603	0.228017	0.545573	0.456288	0.497217	0.829621	0.944316	0.889701		negative
ASV_754	-0.0604729	-0.0547074	-0.533684	-0.426841	-0.52555	-0.576339	0.974897	0.967317	0.682736	0.612836	0.677173	0.67856		negative
ASV_1574	-0.58044	-0.494636	-0.260659	-0.502167	-0.296903	-0.0489029	0.78916	0.834953	0.934661	0.740354	0.920426	0.987118		negative
ASV_1557	0.19741	0.769854	0.790878	-1.09645	-1.12812	-1.75432	0.971439	NA	NA	0.626952	0.685526	0.631153		negative
ASV_920	-0.585062	-0.613947	-0.419686	-0.249898	-0.135251	-0.220971	0.573654	0.68798	0.885877	0.801441	0.951925	0.93998		negative
ASV_496	-0.672318	-0.86009	-0.653288	-0.207414	0.183563	-0.017206	0.581956	0.43382	0.686065	0.840382	0.917979	0.990004		negative
ASV_776	-0.138039	-0.188192	-0.660354	-0.0868471	-0.352297	-0.802224	0.934154	0.880587	0.589936	0.934144	0.771127	0.509164		negative
ASV_547	-0.212165	-0.289016	-0.472328	-0.464027	-0.152181	-0.639726	0.863468	0.802019	0.734306	0.472679	0.924304	0.651323		negative
ASV_1420	-1.66788	-2.05496	-0.918663	1.32255	0.591782	0.485055	0.322232	NA	NA	0.372376	0.848874	0.882173		negative
ASV_1111	-0.717581	-0.425729	-0.516401	0.117392	-0.53287	-0.179891	0.650502	0.799233	0.81595	0.937746	0.760464	0.938921		negative
ASV_374	-0.197548	-0.2751	-0.720107	-0.578589	-0.314643	-0.176298	0.84132	0.750074	0.385044	0.247058	0.714869	0.881		negative
ASV_1257	-0.737329	-0.983761	-1.10311	-0.661959	0.789425	0.418724	0.706224	0.64896	0.717023	0.637192	0.752382	0.903531		negative
ASV_2066	0.337003	-0.888342	-0.667629	-1.27554	0.820932	-0.613668	0.920286	NA	NA	0.484571	0.816642	0.879892		negative
ASV_765	-0.874546	-0.728301	-0.242697	-0.169556	-0.132565	-0.145647	0.416307	0.696651	0.920993	0.882566	0.959177	0.947379		negative
ASV_1801	-0.469183	-0.263738	0.352225	-0.725444	-0.397497	-0.792476	0.915678	NA	NA	0.771809	0.917979	0.84566		negative
ASV_16	-0.0974765	-0.138451	-0.503032	-0.538576	-0.423237	-0.618528	0.971439	0.923079	0.655385	0.618816	0.760233	0.585712		negative
ASV_727	-0.434446	-0.814015	-1.90971	-0.72881	0.0839968	1.46552	0.740075	0.475441	0.162225	0.404888	0.959177	0.358751		negative
ASV_579	-0.640046	-0.433583	-0.501199	0.239334	-0.478833	-0.53004	0.564542	0.695648	0.734306	0.799675	0.670554	0.742867		negative
ASV_450	-0.0106582	-0.0108219	-0.541143	-0.619701	-0.529772	-0.652474	0.993781	0.991025	0.648427	0.500541	0.575895	0.582031		negative
ASV_809	-0.755118	-0.871618	-0.428719	0.0530553	0.161238	-0.530313	0.498264	0.495242	0.77528	0.963897	0.944316	0.750712		negative
ASV_621	-0.753587	-0.823446	-0.863179	-0.235358	0.131936	0.171845	0.542086	0.421546	0.437075	0.824196	0.944705	0.905041		negative
ASV_519	-0.25356	-0.362824	-0.584778	-0.625014	-0.134888	-0.410954	0.866717	0.751628	0.613129	0.394384	0.932853	0.757815		negative
ASV_1431	-0.000824478	-0.418566	-1.7393	-0.369725	-0.486031	0.628717	0.999909	0.871566	0.464712	0.790771	0.871043	0.845553		negative
ASV_1704	-0.954411	-2.09222	-1.76054	-0.764527	1.51164	1.66124	0.658323	NA	NA	0.6524	0.583927	0.547603		negative
ASV_1359	0.408148	0.0396156	-1.02299	-0.0723584	-0.74547	-1.01092	0.858339	0.983102	0.568933	0.962579	0.650235	0.591921		negative
ASV_1413	0.416951	-0.416389	-0.533011	-1.19806	0.301222	-0.978312	0.871697	0.848609	0.796069	0.368997	0.911735	0.617504		negative
ASV_1627	-0.277469	-0.379436	-0.42613	0.218526	-0.379489	-1.1706	0.934154	0.880587	0.869089	0.908064	0.898273	0.61153		negative
ASV_1735	-0.515732	-0.843257	-0.775972	-0.484335	-0.0208712	0.211897	0.793143	0.556436	0.737329	0.687133	0.99102	0.936711		negative
ASV_1074	-1.05726	-1.2325	-1.31407	-0.0359922	-0.296475	1.50561	0.465732	0.415572	0.59864	0.983373	0.902906	0.564311		negative
ASV_298	-0.133957	-0.243794	-0.517923	-0.383046	-0.439042	-0.713088	0.942711	0.838367	0.588142	0.686897	0.688666	0.439427		negative
ASV_1609	-0.0892349	0.125732	0.723399	-0.955203	-1.50179	-0.758447	0.986353	NA	0.864962	0.666382	0.443243	0.866863		negative
ASV_267	-0.618634	-0.505201	-0.91201	-0.331201	-0.327801	0.211487	0.766677	0.775496	0.57233	0.818804	0.889949	0.915714		negative
ASV_1204	-0.00757389	-0.0614187	-0.501916	-0.163861	-0.620317	-1.12924	0.994633	0.967373	0.767809	0.886318	0.671963	0.472897		negative
ASV_909	-0.0863569	-0.381838	-1.10268	-0.970232	-0.33352	0.374805	0.970197	0.802019	0.645483	0.228182	0.871043	0.894291		negative
ASV_657	-0.608623	-0.652445	-0.456762	-0.0932131	-0.134907	-0.560977	0.591038	0.505703	0.702521	0.935945	0.937426	0.660258		negative
ASV_849	-0.607572	-0.73546	-0.730122	0.624661	0.100222	-1.17678	0.856814	0.771982	0.76719	0.740354	0.97249	0.622941		negative
ASV_347	-0.308899	-0.509859	-1.04554	-0.177085	-0.136385	-0.397194	0.810589	0.568555	0.115749	0.828958	0.920426	0.660258		negative
ASV_1089	-0.441347	-0.648289	-0.299143	-0.0936682	0.0779988	-1.18632	0.87312	0.780076	0.920993	0.960689	0.977529	0.651323		negative
ASV_1483	-0.252245	-0.403857	-0.537638	-1.31838	-0.263391	0.182187	0.93726	NA	NA	0.438506	0.930063	0.946522		negative
ASV_95	-0.329606	-0.239266	-0.452488	-0.400708	-0.592294	-0.622596	0.652545	0.68799	0.334432	0.428981	0.212537	0.177453		negative
ASV_441	-1.00851	-0.581678	-0.44138	0.025523	-0.034847	-0.597588	0.498264	0.718249	0.80479	0.988049	0.985817	0.757815		negative
ASV_908	0.060285	-0.443424	-1.71225	-1.57701	0.549714	0.453503	0.987702	0.899652	0.573431	0.376553	0.895261	0.905041		negative
ASV_661	0.0831804	-0.100375	-0.108676	-0.0117317	-0.734745	-1.79894	0.963074	0.94817	0.972075	0.988718	0.634188	0.334576		negative
ASV_1693	-0.771765	-0.943295	-0.504861	-0.18443	-0.246683	-0.0359268	0.72398	NA	NA	0.922516	0.944705	0.989485		negative
ASV_1595	-0.201223	-0.0360064	0.184682	0.422514	-1.01924	-2.04689	0.976306	0.991025	NA	0.893717	0.827055	0.592806		negative
ASV_801	-0.200221	-0.35213	-0.564643	-0.435761	-0.698004	-0.469688	0.91486	0.783895	0.687283	0.673634	0.549011	0.771491		negative
ASV_1376	-0.685596	-1.01964	-1.13279	-1.01636	0.175213	0.950699	0.793143	0.639151	0.598713	0.496092	0.954827	0.704056		negative
ASV_322	-0.783904	-0.519908	-0.62423	-0.077795	-0.392654	-0.349233	0.349768	0.511627	0.467178	0.938733	0.659607	0.750712		negative
ASV_588	-0.444335	-0.398697	-0.350981	-0.307531	-0.732294	-0.514554	0.666763	0.690483	0.76719	0.702429	0.412711	0.680907		negative
ASV_896	1.38569	1.05893	-0.199215	-0.741514	-1.48526	-2.81124	0.210591	0.442542	0.946268	0.509525	0.255194	0.158203		negative
ASV_26	-0.153184	-0.181566	-0.52934	-0.577891	-0.569206	-0.788918	0.942193	0.900881	0.636209	0.572085	0.634188	0.449958		negative
ASV_1396	-0.361533	-0.83907	-1.07151	-1.86599	0.596187	0.741096	0.890172	0.718272	0.680846	0.175597	0.840235	0.799935		negative
ASV_249	-0.270259	-0.244459	-0.178854	-0.689445	-0.526053	-0.929684	0.781738	0.716275	0.810746	0.203316	0.335032	0.0944213		negative
ASV_1816	-0.249676	-0.931388	0.337253	-0.387777	-0.123267	-1.48838	0.960176	0.769852	NA	0.863834	0.97249	0.622202		negative
ASV_1211	-1.16379	-1.25385	-0.174544	0.200521	0.0709968	-0.558144	0.284343	0.385689	0.956541	0.878183	0.97249	0.85206		negative
ASV_233	0.49206	0.585776	-0.677859	0.0239235	-1.31235	-1.9948	0.872478	NA	NA	0.988718	0.485597	0.375971		negative
ASV_753	-0.485746	-0.448092	-0.878143	-0.386555	-0.201472	-0.49247	0.573654	0.751628	0.593075	0.609516	0.917979	0.801408		negative
ASV_1316	0.081543	-0.248795	-0.415827	-0.586028	-0.880939	-0.853235	0.984599	0.929752	NA	0.748225	0.782425	0.801408		negative
ASV_1221	-0.900769	-0.924941	-0.771769	0.429295	0.0292501	-0.769437	0.537954	0.48406	0.682736	0.737273	0.98589	0.705467		negative
ASV_354	0.0510497	-0.0799148	-0.750469	-0.905257	-0.587649	-0.638324	0.972516	0.939114	0.367818	0.0861523	0.532787	0.482456		negative
ASV_955	-0.930912	-0.711669	-0.861909	0.679062	-0.172244	-0.934951	0.270903	0.532953	0.541557	0.386833	0.924008	0.510965		negative
ASV_1458	-0.36421	-0.561442	-0.822061	-1.97728	0.491157	0.295811	0.934154	0.848609	0.811866	0.318311	0.891469	0.937381		negative
ASV_1469	-0.414789	-0.378121	-0.3521	0.0387418	-1.03399	-0.810963	0.902598	0.882241	0.886139	0.988049	0.63029	0.748657		negative
ASV_1207	-0.36641	-1.06261	-0.809614	0.26689	-0.155206	-0.84081	0.872478	0.512321	0.736066	0.846085	0.954724	0.770392		negative
ASV_725	-0.604462	-0.552261	-0.478413	-1.23335	-0.243527	0.115894	0.652722	0.685423	0.739369	0.16615	0.896167	0.942111		negative
ASV_353	-0.459996	-0.338242	-0.208335	-0.532759	-0.577708	-0.923567	0.431214	0.567388	0.775987	0.261767	0.263397	0.104883		negative
ASV_89	-0.409818	-0.294548	-0.415602	-0.340801	-0.639635	-0.940681	0.573654	0.647314	0.431401	0.551181	0.223035	0.038376		negative
ASV_431	-0.194228	-0.528804	-1.05672	-0.614396	-0.43654	-0.210989	0.872478	0.511144	0.176443	0.291648	0.608206	0.866009		negative
ASV_1288	-0.881536	-0.773811	0.0638365	-0.138971	0.562424	-1.88098	0.645242	0.77703	0.991085	0.95163	0.871043	0.53086		negative
ASV_1095	-0.641315	-0.105033	-0.414323	-0.242098	0.0749422	-1.73482	0.582412	0.933936	0.792028	0.818941	0.959177	0.15651		negative
ASV_1334	-0.366638	-0.126841	-1.30521	-1.831	-0.147631	0.673088	0.858339	0.949265	0.614869	0.0511142	0.957362	0.832601		negative
ASV_951	-1.03471	-1.28555	-1.2998	-1.20233	0.249042	1.41735	0.734231	0.525176	0.534301	0.551181	0.944316	0.508243		negative
ASV_363	-0.441904	-0.77043	-0.831505	-0.39892	-0.295891	-0.429816	0.510094	0.197838	0.234617	0.457047	0.728342	0.631153		negative
ASV_1240	-0.439149	0.0121036	0.354317	0.349069	-1.41989	-2.04843	0.884787	0.993238	0.901625	0.846085	0.499127	0.366946		negative
ASV_720	-0.889718	-0.730911	-0.837402	-0.928042	-0.187334	0.372981	0.297014	0.433283	0.604829	0.228968	0.901669	0.857269		negative
ASV_263	-0.289156	-0.295139	-0.453429	-0.530867	-0.539524	-1.09786	0.786098	0.760977	0.580131	0.394384	0.524569	0.10773		negative
ASV_310	-0.648174	-0.808417	-0.714844	-0.3658	-0.346175	-0.338307	0.373079	0.192994	0.257675	0.584502	0.678029	0.691788		negative
ASV_1318	-0.467729	-0.933934	-0.953108	-1.07221	0.129086	0.0731355	0.824746	0.620972	0.672204	0.429976	0.959177	0.974082		negative
ASV_629	0.00507327	0.164088	-0.223128	-0.51433	-0.977389	-1.693	0.994633	0.869187	0.854187	0.468229	0.131737	0.0360944		negative
ASV_1809	-1.44647	-1.16478	-1.80294	-0.50453	0.735025	0.926268	0.502279	NA	0.514004	0.799675	0.858503	0.776795		negative
ASV_938	-0.611295	-0.961297	-1.38696	-0.380904	-0.369258	0.440662	0.707462	0.525176	0.458719	0.765855	0.871043	0.866863		negative
ASV_742	-0.0308288	-0.717283	-1.68492	-1.06835	-0.27347	0.504005	0.987702	0.556512	0.295618	0.185128	0.882396	0.831814		negative
ASV_43	-0.554561	-0.412788	-0.505036	-0.450556	-0.614895	-0.739068	0.524306	0.610232	0.47645	0.514686	0.401094	0.28408		negative
ASV_2187	-0.287381	-0.0741122	0.468409	0.628387	-1.70191	-2.32028	0.942711	NA	NA	0.771809	0.428644	0.408319		negative
ASV_403	-0.307735	-0.137642	-0.404856	-0.601095	-0.793419	-1.05486	0.902598	0.932233	0.805269	0.647027	0.587918	0.472897		negative
ASV_253	-0.666076	-0.57079	-0.423266	-0.217602	-0.402636	-1.05602	0.191102	0.385798	0.634281	0.689734	0.584129	0.152518		negative
ASV_555	-0.226346	-0.822303	-1.69775	-0.949261	-0.216918	0.575015	0.873816	0.482777	0.235008	0.18629	0.902906	0.774834		negative
ASV_1812	-0.00944399	0.0840126	-1.21975	-1.34146	-2.71907	1.81221	0.994633	NA	NA	0.349127	0.238588	0.655073		negative
ASV_606	-0.747498	-1.09928	-1.20323	-0.815578	0.121876	0.349395	0.497987	0.352461	0.385273	0.356616	0.952631	0.857269		negative
ASV_858	-0.492039	-0.552679	-0.769238	-0.595623	-0.644709	-0.412647	0.604166	0.614692	0.461599	0.421167	0.562177	0.757815		negative
ASV_617	0.0225244	0.475251	-0.30802	-0.440223	-1.59728	-1.62854	0.991038	0.771982	0.885877	0.691761	0.183186	0.331336		negative
ASV_1441	-1.01445	-1.12081	-2.37088	-1.09582	-0.0475435	2.17279	0.873601	0.771982	0.52692	0.768347	0.99102	0.590935		negative
ASV_324	-0.551369	-0.904741	-1.05455	-0.408738	-0.187809	-0.370648	0.445278	0.15008	0.163626	0.507081	0.871043	0.732124		negative
ASV_893	-0.604745	-0.663643	-0.949854	-0.45903	-0.666597	-0.146432	0.718086	0.651169	0.64104	0.706253	0.658548	0.947379		negative
ASV_69	-0.476694	-0.335132	-0.787357	-0.83338	-0.673098	-0.396582	0.716319	0.755722	0.406306	0.309025	0.447478	0.75106		negative
ASV_220	-0.636517	-0.899219	-1.03126	-0.288715	-0.276428	-0.387874	0.386488	0.116118	0.137885	0.674178	0.749403	0.691597		negative
ASV_67	-0.613265	-0.492965	-0.592466	-0.502179	-0.621187	-0.703215	0.439599	0.511627	0.379844	0.446828	0.378538	0.308535		negative
ASV_1993	-0.000168446	-0.700017	-1.571	-0.717396	-0.204349	-0.381268	0.999909	NA	NA	0.771809	0.959177	0.918714		negative
ASV_956	0.258285	0.392527	-1.32433	-1.9881	-0.835901	-0.0880974	0.939551	0.898803	0.670857	0.219158	0.771127	0.980112		negative
ASV_574	-0.945828	-0.967843	-1.11376	-0.470815	-0.159767	0.0672207	0.358537	0.385798	0.377101	0.627867	0.939006	0.964965		negative
ASV_1161	-0.47433	0.0775855	-0.34746	-0.462657	-0.644896	-1.77129	0.884345	0.970658	0.895669	0.801441	0.777267	0.397403		negative
ASV_1841	-0.799869	-0.578725	-0.461149	-0.155563	-0.355228	-1.2728	0.694834	NA	NA	0.933841	0.889949	0.582031		negative
ASV_135	-0.433198	-0.401116	-0.63409	-0.499486	-0.728311	-0.9391	0.580407	0.536791	0.238561	0.394384	0.194037	0.0731544		negative
ASV_1165	-0.673907	-0.978136	-0.939022	-0.834366	0.0960438	-0.325099	0.726362	0.608327	0.696332	0.556575	0.968066	0.903531		negative
ASV_853	-0.0727963	-0.303874	-0.724374	-0.848362	-0.66778	-1.03802	0.976865	0.831593	0.583102	0.399215	0.583927	0.404542		negative
ASV_1456	-1.15915	-1.12115	-0.562445	-0.680933	-0.226454	0.0806509	0.440961	0.59143	0.866524	0.627867	0.950927	0.981256		negative
ASV_164	-0.709448	-0.605928	-0.49113	-0.252781	-0.482647	-1.131	0.113013	0.228331	0.431414	0.613915	0.380361	0.0357154		negative
ASV_1190	-0.423151	-0.712754	-1.1869	-1.45685	-0.169194	0.274812	0.858339	0.757725	0.655773	0.235986	0.954827	0.93129		negative
ASV_593	-0.391089	-0.518053	-1.01326	-0.430229	-0.391745	-0.941483	0.769126	0.50514	0.258227	0.627804	0.645218	0.336411		negative
ASV_1394	-0.177799	-0.342522	-2.02443	-0.88636	-1.00759	0.74741	0.963074	0.882241	0.380355	0.607478	0.590583	0.799935		negative
ASV_970	-1.13134	-0.595114	-0.787986	-0.605818	-0.634417	0.0483095	0.202324	0.570183	0.672204	0.513594	0.567568	0.981256		negative
ASV_213	-0.250783	-0.0379995	-0.295508	-0.369121	-1.26751	-1.48554	0.939551	0.985471	0.908717	0.837529	0.486507	0.494131		negative
ASV_879	-0.376335	-0.53586	-0.443773	-0.207138	-1.01748	-1.16004	0.87966	0.759774	0.85172	0.895253	0.5136	0.586818		negative
ASV_285	-0.652091	-0.624762	-0.743895	-0.391751	-0.558399	-0.789257	0.402705	0.401877	0.222325	0.580967	0.476849	0.212871		negative
ASV_1913	-0.786828	-0.365868	-0.600695	-0.273877	-1.00261	-0.730639	0.694834	NA	NA	0.865876	0.607468	0.869356		negative
ASV_1209	-0.492837	-0.274085	-0.933101	0.0139965	-0.895394	-1.20265	0.692382	0.884141	0.680846	0.988718	0.553883	0.586818		negative
ASV_177	-0.386648	-0.560364	-0.564638	-0.586361	-0.575143	-1.14311	0.638935	0.432839	0.357318	0.292399	0.41856	0.0353373		negative
ASV_983	-0.687918	-1.5326	-1.66811	-0.481518	0.280566	0.265138	0.710688	0.324902	0.40609	0.73992	0.917979	0.927717		negative
ASV_1193	0.561617	0.0154521	-0.755406	-0.854085	-0.935139	-1.86651	0.72172	0.992428	0.789003	0.429976	0.673569	0.464227		negative
ASV_191	-0.35291	-0.54153	-0.753282	-0.716327	-0.594814	-0.884919	0.694834	0.401381	0.178352	0.207904	0.344196	0.122724		negative
ASV_757	-0.287898	-0.392168	-1.17758	-0.865819	-0.381147	-0.750982	0.863468	0.721125	0.316771	0.296463	0.755083	0.592806		negative
ASV_671	-0.186725	-0.276019	-0.510941	-0.315488	-0.793931	-1.79768	0.890172	0.802019	0.738233	0.677119	0.382032	0.150487		negative
ASV_1745	-1.43384	-1.21789	-0.93681	-0.719246	0.0411647	0.356127	0.499424	0.57381	0.696332	0.687661	0.987895	0.900346		negative
ASV_2016	-0.742527	-0.752336	-0.982936	0.69193	-0.748559	-1.37699	0.789072	NA	NA	0.716831	0.820582	0.740762		negative
ASV_1497	-1.29036	-1.41803	-1.48731	0.951885	-0.257286	-0.443219	0.739374	0.640368	0.680846	0.73094	0.954724	0.914079		negative
ASV_103	-0.618323	-0.641715	-0.899777	-1.23382	-0.0881894	-0.463976	0.566944	0.611943	0.568823	0.106252	0.959177	0.812127		negative
ASV_1331	-0.619197	-0.315606	-0.641665	-1.1308	-2.19631	0.934472	0.69618	NA	0.864892	0.344028	0.129858	0.809304		negative
ASV_1525	-1.50695	-0.764091	-0.51659	-0.181875	-0.390345	-0.625467	0.269071	0.717196	0.85172	0.901897	0.889949	0.831187		negative
ASV_918	-0.138553	-0.667279	-0.64615	-0.661908	-1.05284	-0.830128	0.944824	0.681376	0.739369	0.497222	0.457671	0.676254		negative
ASV_901	-0.739226	-1.38329	-1.22696	-0.650771	-0.144449	0.142618	0.597989	0.19065	0.324724	0.551893	0.950927	0.936194		negative
ASV_998	-0.18911	-0.853554	-1.2565	-1.15545	-0.800553	0.242913	0.917354	0.531961	0.507189	0.185389	0.568179	0.919433		negative
ASV_436	0.119848	-0.064329	-0.838849	-0.650763	-1.23094	-1.35965	0.920286	0.94817	0.235377	0.235986	0.109829	0.0508387		negative
ASV_1542	0.487957	-0.0526524	-0.752096	-0.393902	-1.31447	-2.00951	0.872478	0.982488	0.76209	0.820656	0.483568	0.37027		negative
ASV_1322	-0.53129	-0.540819	-0.686208	-0.554854	-1.3431	-0.401469	0.793143	0.848609	0.795036	0.674344	0.565569	0.893103		negative
ASV_783	-1.10763	-1.29561	-1.19098	-0.398844	0.180132	-0.260462	0.092169	0.0776141	0.256084	0.592726	0.896167	0.869356		negative
ASV_805	-1.43383	-1.25151	-0.957788	-0.0180451	0.0517587	-0.465263	0.0577843	0.351832	0.617788	0.988049	0.979306	0.847944		negative
ASV_1239	0.134943	0.0640494	-1.60886	-0.725236	-0.465294	-1.47551	0.971153	0.98213	0.437075	0.627804	0.889949	0.505144		negative
ASV_113	-0.488113	-0.414422	-0.865955	-0.936926	-0.78897	-0.58159	0.694403	0.678207	0.398453	0.224707	0.344196	0.634106		negative
ASV_1437	-0.535641	-0.788166	-0.122566	-0.216592	0.166676	-2.60195	0.747	0.701351	0.978284	0.878183	0.954827	0.362888		negative
ASV_1189	-1.00948	-1.0188	-0.821424	-0.726106	-0.333881	-0.19303	0.354262	0.490925	0.672204	0.472679	0.884835	0.932501		negative
ASV_573	-0.40334	-1.07818	-1.42737	-0.777331	-0.172714	-0.250036	0.643031	0.242769	0.292338	0.186831	0.917979	0.899732		negative
ASV_775	0.301219	0.174686	-0.662543	-0.797521	-0.809353	-2.34376	0.902598	0.939114	0.731304	0.551893	0.758143	0.175444		negative
ASV_341	-0.125009	-0.438777	-0.476323	-0.739827	-1.05408	-1.30895	0.935238	0.662926	0.673837	0.284413	0.196903	0.15651		negative
ASV_1505	-1.37414	-2.06802	-2.07344	-1.90475	0.812485	2.45179	0.597906	0.391677	0.388763	0.343914	0.822806	0.308535		negative
ASV_960	-0.433862	-0.417017	-1.07222	-0.62666	-1.1776	-0.436923	0.87312	0.862131	0.727331	0.674344	0.542636	0.900691		negative
ASV_1375	0.334798	0.179896	-1.28576	-1.45451	-1.14048	-0.827464	0.86196	0.92507	0.564222	0.0976307	0.409064	0.755449		negative
ASV_569	0.351299	0.250612	-0.539598	-0.54236	-1.75468	-1.97523	0.820547	0.875198	0.682736	0.551893	0.087923	0.0508387		negative
ASV_594	0.0832316	-0.284215	-1.09177	-0.576596	-0.893957	-1.44876	0.962845	0.800959	0.346953	0.406496	0.294067	0.196366		negative
ASV_1195	-0.59947	-1.71296	-1.80176	-1.86925	0.367716	1.33714	0.884787	0.360488	0.380355	0.368907	0.900595	0.569183		negative
ASV_1082	-0.406157	-0.577903	-0.0221012	-0.0687162	-0.912409	-2.30055	0.780816	0.723477	0.994596	0.952453	0.54359	0.190839		negative
ASV_620	-0.73439	-0.6201	-0.333402	-0.280508	-1.40863	-0.915133	0.495501	0.577405	0.830642	0.780602	0.131737	0.512105		negative
ASV_488	-0.0907245	-0.559829	-0.729845	-0.749246	-1.05218	-1.1303	0.962981	0.549572	0.399305	0.288734	0.185473	0.172367		negative
ASV_210	-0.774326	-0.990981	-1.09132	-0.720837	-0.452033	-0.286331	0.31838	0.102691	0.0598722	0.271617	0.560726	0.750712		negative
ASV_1732	-0.83116	-0.951169	-0.739369	-0.139771	-0.296913	-1.40419	0.681548	NA	NA	0.94718	0.912876	0.527131		negative
ASV_1513	-0.322154	-0.757413	-0.667732	-0.12707	-0.545599	-1.9492	0.917354	0.700382	0.792435	0.95163	0.833279	0.382274		negative
ASV_1273	-1.37551	-0.835625	-1.21308	-0.670715	-0.0876492	-0.189963	0.339199	0.603345	0.47505	0.627804	0.965384	0.931451		negative
ASV_1682	0.380768	-0.171316	-0.723556	-2.21703	-0.356684	-1.28533	0.890172	0.934424	0.764219	0.170072	0.898273	0.56594		negative
ASV_1398	-0.0489103	-1.19773	-1.34508	-0.522431	-0.42267	-0.84638	0.986353	0.307124	0.399851	0.651724	0.792177	0.659945		negative
ASV_451	-0.515595	-0.663883	-1.45306	-0.456509	-0.484113	-0.815706	0.676572	0.505703	0.061892	0.622612	0.665415	0.383814		negative
ASV_715	-0.373332	-0.365517	-0.269559	-0.0913111	-1.64071	-1.64861	0.780816	0.802019	0.901625	0.935945	0.131737	0.327747		negative
ASV_11	-0.565699	-0.924128	-1.27802	-0.793127	-0.358988	-0.480179	0.397672	0.0434386	0.00923726	0.124004	0.553945	0.472897		negative
ASV_615	-0.638577	-0.718727	-0.912535	-0.458332	-0.926994	-0.769561	0.546135	0.568555	0.47645	0.620388	0.437927	0.586818		negative
ASV_22	-0.607944	-0.989985	-1.35277	-0.723899	-0.33355	-0.45521	0.337959	0.0385864	0.0063525	0.160873	0.615284	0.516923		negative
ASV_466	-1.11207	-0.95356	-1.50896	-0.461325	-0.285319	-0.152359	0.0672831	0.102679	0.00824635	0.492531	0.748862	0.879216		negative
ASV_1011	-0.440424	-0.828481	-0.475984	-0.847461	-0.746059	-1.14398	0.666763	0.567388	0.77528	0.246784	0.640884	0.45119		negative
ASV_1400	-0.676033	-0.777575	-0.484247	-0.984354	-1.17035	-0.405864	0.935238	0.894941	0.920993	0.818804	0.860693	0.936194		negative
ASV_1514	-0.385585	-0.844992	-1.20302	-1.06359	-0.656488	-0.369482	0.872478	0.633152	0.690895	0.436636	0.754919	0.914937		negative
ASV_1333	-0.415294	-1.28491	-2.94723	-1.41707	-1.66218	3.19595	0.858339	0.505703	NA	0.30272	0.434029	0.240003		negative
ASV_1013	-0.594495	-1.08525	-0.985912	-0.564891	-0.276242	-1.03797	0.673463	0.385798	0.49851	0.597832	0.891469	0.472897		negative
ASV_1897	-0.529977	-1.02744	-0.398315	0.0866372	-0.568872	-2.11447	0.849181	NA	NA	0.963897	0.850609	0.465784		negative
ASV_551	-0.278858	-0.704886	-1.56947	-1.05202	-0.733049	-0.228503	0.825413	0.341038	0.0324925	0.0943729	0.303586	0.855948		negative
ASV_1031	-0.44423	-1.39307	-2.5973	-1.79547	0.541272	1.11556	0.819431	0.221262	0.0683114	0.0850806	0.732807	0.528007		negative
ASV_1102	-0.849968	-0.792937	-1.01878	-1.26466	-0.263268	-0.401459	0.524268	0.600166	0.528954	0.216934	0.906074	0.850578		negative
ASV_1821	-0.480356	-1.26771	-1.5723	-2.08498	0.241695	0.55709	0.859581	0.610232	0.655773	0.113207	0.950927	0.893103		negative
ASV_1707	-0.162873	-0.547767	-0.72969	0.340012	-0.985519	-2.52094	0.958676	NA	NA	0.828958	0.685857	0.425543		negative
ASV_712	-0.179255	-0.199679	-0.854944	-0.918287	-1.09712	-1.35951	0.935856	0.910683	0.71586	0.379367	0.377072	0.547603		negative
ASV_435	0.148033	0.166251	-0.617143	-0.822917	-1.75262	-1.74851	0.935238	0.910683	0.569139	0.318311	0.0445911	0.0471026		negative
ASV_914	-0.019685	-0.683062	-1.5761	-0.878727	-1.09917	-0.432622	0.991038	0.579875	0.152525	0.394384	0.344196	0.814002		negative
ASV_162	-0.167015	-0.574299	-0.973237	-1.69685	-0.562362	-0.717678	0.914638	0.611262	0.495477	0.0142438	0.63029	0.664721		negative
ASV_1140	-0.550053	-1.33691	-1.59124	-0.94165	-0.0701759	-0.209755	0.872478	0.567056	0.608036	0.618209	0.980879	0.952902		negative
ASV_845	-0.455616	-0.906921	-0.959739	-0.923169	-0.531586	-0.929132	0.679504	0.299077	0.351328	0.192752	0.602231	0.408319		negative
ASV_1198	-0.378585	-1.15789	-1.18754	-1.36043	-0.928543	0.3064	0.893087	0.57381	0.722248	0.346195	0.689892	0.936711		negative
ASV_1910	0.32961	-0.0320025	-0.734157	-0.528612	-0.954624	-2.79207	0.923022	NA	NA	0.796811	0.757398	0.461644		negative
ASV_1186	-1.84517	-1.6256	-2.18749	-0.971486	0.300003	1.60594	0.772488	0.720083	0.641019	0.821835	0.959177	0.763624		negative
ASV_806	-0.233371	-0.263172	-0.968285	-0.962597	-1.25829	-1.04658	0.934154	0.894103	0.60094	0.472551	0.348695	0.585712		negative
ASV_243	-0.906709	-0.958972	-1.27188	-0.67762	-0.579056	-0.339098	0.35176	0.167813	0.0994439	0.430043	0.48532	0.771491		negative
ASV_440	-0.249054	-0.375318	-0.966046	-0.633489	-0.968692	-1.55004	0.814739	0.673415	0.405373	0.26308	0.160156	0.159091		negative
ASV_794	-0.262992	-0.884455	-1.36367	-1.02551	-1.12608	-0.0862448	0.872478	0.483888	0.398755	0.185304	0.340669	0.964965		negative
ASV_871	-0.465956	-0.114858	-0.677602	-0.565019	-1.15054	-1.78426	0.663124	0.932233	0.672579	0.475074	0.287817	0.186116		negative
ASV_200	-0.283299	-0.804254	-1.01657	-0.761574	-0.755204	-1.15362	0.814234	0.257762	0.185289	0.225955	0.294269	0.151185		negative
ASV_140	-0.302256	-0.206065	-0.813947	-0.922237	-1.48632	-1.06298	0.902598	0.900881	0.49265	0.4436	0.167352	0.37027		negative
ASV_514	-0.00167611	-0.418824	-0.879079	-1.04486	-1.01723	-1.44702	0.999258	0.848609	0.696332	0.222394	0.574071	0.49494		negative
ASV_1183	-0.687529	-1.05268	-1.06133	-1.48936	-0.445042	-0.0921498	0.707671	0.553426	0.673837	0.190371	0.871043	0.971283		negative
ASV_1315	-1.13075	-1.5284	-1.19032	-0.419869	-0.00886144	-0.552806	0.463892	0.369486	0.529003	0.780602	0.996988	0.817321		negative
ASV_1713	0.0285661	0.295731	-0.568975	-1.18883	-1.64306	-1.75538	0.990201	NA	NA	0.368997	0.301037	0.380332		negative
ASV_735	-1.31856	-1.66281	-1.86177	-1.15339	0.128281	1.01544	0.149818	0.0620615	0.165507	0.186831	0.950927	0.55641		negative
ASV_118	0.0300233	-0.505268	-1.29067	-1.25379	-0.954227	-0.90538	0.986353	0.475441	0.0220456	0.0148743	0.10454	0.16686		negative
ASV_1283	-0.282502	-1.1331	-1.9731	0.0544988	0.061274	-1.6118	0.934154	0.67842	0.569502	0.981933	0.985817	0.687141		negative
ASV_1757	0.14323	0.0458212	-1.22418	-1.01215	-1.64579	-1.20595	0.970197	NA	NA	0.470038	0.294067	0.61153		negative
ASV_1290	-0.767152	-0.976102	-1.42825	-0.609034	-0.192558	-0.926476	0.60203	0.532953	0.380355	0.627804	0.944316	0.600355		negative
ASV_1072	-0.0323076	0.129038	0.0241245	-0.693506	-1.854	-2.48119	0.989778	0.94817	0.994873	0.634081	0.294067	0.31793		negative
ASV_292	-0.251513	-0.731506	-1.22028	-0.811295	-0.860743	-1.03575	0.872478	0.469987	0.165818	0.260226	0.363955	0.293202		negative
ASV_826	-1.26534	-1.33953	-1.35392	-0.498204	-0.199315	-0.268702	0.124183	0.0803081	0.162019	0.562513	0.891469	0.858845		negative
ASV_512	0.029933	-0.414425	-1.681	-1.79624	-0.73034	-0.338124	0.987702	0.802019	0.156467	0.0146465	0.645031	0.856162		negative
ASV_404	-0.496434	-0.813687	-0.883644	-0.850617	-1.01778	-0.872806	0.365484	0.155797	0.145416	0.042079	0.069672	0.188645		negative
ASV_820	-0.936096	-0.66892	-1.15789	-1.33544	-0.38374	-0.461097	0.362206	0.616327	0.353747	0.11063	0.833184	0.780836		negative
ASV_1087	0.274212	0.267885	-1.45546	-1.00347	-1.94359	-1.09198	0.902598	0.906483	0.625131	0.421167	0.216399	0.750712		negative
ASV_504	-0.64026	-0.885343	-0.577493	-0.304056	-0.806805	-1.74283	0.445688	0.339804	0.594439	0.696229	0.39543	0.0408019		negative
ASV_641	-0.449986	-0.746289	-0.92738	-0.703805	-1.03747	-1.09457	0.681548	0.412679	0.293728	0.323945	0.219526	0.232564		negative
ASV_1242	-1.21857	-1.19715	-0.361887	-0.0986089	-0.810709	-1.28177	0.358259	0.322587	0.85172	0.95163	0.548668	0.4208		negative
ASV_1570	0.135846	-0.395911	-0.933073	-0.870705	-1.12134	-1.79606	0.971209	0.865592	0.680846	0.523167	0.547778	0.384809		negative
ASV_915	-0.480018	-0.165351	-0.393774	-0.868315	-1.39487	-1.67914	0.819431	0.932233	0.885877	0.471754	0.384194	0.464587		negative
ASV_1572	0.38911	-0.20983	-1.28347	-0.143862	-2.05737	-1.72302	0.890172	0.925799	NA	0.943028	0.231909	0.53086		negative
ASV_644	0.128796	-0.223932	-1.06679	-1.68579	-1.37952	-0.807751	0.943283	0.918933	0.569937	0.0267581	0.383733	0.706652		negative
ASV_2022	-0.852563	-0.814928	-1.91341	-0.75997	-1.49118	0.788863	0.655729	NA	NA	0.597832	0.321512	0.807497		negative
ASV_320	-0.516382	-0.833035	-1.19683	-0.857186	-0.611634	-1.03107	0.417683	0.155687	0.0994439	0.0817464	0.344196	0.193987		negative
ASV_216	-0.662043	-1.01193	-1.13302	-0.631476	-0.60861	-1.00389	0.287766	0.0625865	0.0783141	0.247058	0.335619	0.15651		negative
ASV_576	-1.12752	-1.12244	-1.15137	-0.740579	-0.263764	-0.656758	0.0467073	0.228382	0.387508	0.23327	0.871043	0.694456		negative
ASV_1214	0.0786503	0.222451	-0.962487	-1.20245	-1.67486	-1.52996	0.979598	0.926195	0.701895	0.420446	0.37139	0.516923		negative
ASV_432	-0.518994	-0.103505	-0.808478	-1.12128	-1.64328	-0.879158	0.831405	NA	NA	0.414411	0.287817	0.687141		negative
ASV_1272	-1.90555	-2.10942	-1.71334	0.133279	-0.00012249	0.506868	0.329861	0.348489	0.562659	0.952453	0.999935	0.893103		negative
ASV_1168	-0.869433	-1.0138	-1.32234	-0.852719	-0.564299	-0.474911	0.542086	0.518991	0.563218	0.488049	0.781643	0.870491		negative
ASV_2105	-0.528666	-1.83532	-0.845516	-1.6476	0.0133325	-0.270698	0.893087	NA	NA	0.424745	0.996988	0.936711		negative
ASV_932	0.196123	-0.00673304	-0.780189	-1.20745	-1.31176	-2.01308	0.907664	0.995491	0.764219	0.121676	0.499055	0.370464		negative
ASV_931	-0.548108	-1.19333	-1.16797	-0.896307	-0.358292	-0.964231	0.713781	0.401877	0.486635	0.380639	0.87427	0.600355		negative
ASV_1069	-0.988992	-1.42966	-1.75584	-1.06954	-0.45811	0.558317	0.872478	0.620972	0.59864	0.761837	0.917979	0.893103		negative
ASV_973	-1.09328	-1.40345	-0.638584	-1.04576	-0.527166	-0.45555	0.53269	0.44553	0.792435	0.468229	0.852497	0.869356		negative
ASV_877	-0.273449	-0.980512	-2.00995	-1.49931	-0.214114	-0.190106	0.879232	0.495242	0.153883	0.106285	0.92429	0.923412		negative
ASV_1660	-0.185789	-1.09711	-1.74755	-0.137593	0.0787537	-2.08769	0.962845	NA	NA	0.95163	0.979306	0.523826		negative
ASV_1895	-0.309155	-1.31866	-2.08241	-0.921057	-0.152694	-0.396348	0.909187	NA	NA	0.534266	0.959205	0.914937		negative
ASV_1077	-0.719021	-0.997102	-1.34821	-0.941428	-0.711131	-0.471944	0.571458	0.401718	0.454444	0.341252	0.613952	0.852382		negative
ASV_1019	-1.11298	-1.44973	-2.04992	-1.39501	0.684629	0.13322	0.370529	0.363925	0.401887	0.262153	0.749403	0.964965		negative
ASV_268	-0.962976	-1.0674	-1.24018	-1.03908	-0.485781	-0.407873	0.210591	0.163489	0.093647	0.123774	0.625469	0.705467		negative
ASV_1464	0.242371	-0.885235	-1.43129	-1.41527	-0.897059	-0.825689	0.935856	NA	NA	0.366775	0.650235	0.794832		negative
ASV_1052	0.0233318	0.68538	1.63004	-0.296669	-3.6696	-3.58906	0.991038	0.620514	0.294827	0.840382	0.0072265	0.0161954		negative
ASV_518	-0.663119	-0.867592	-0.921601	-0.923341	-0.90213	-0.946585	0.307716	0.158403	0.172336	0.0791061	0.161121	0.200325		negative
ASV_1399	-1.38725	-1.16966	-1.59807	-0.828544	-0.819891	0.573963	0.72398	0.736507	0.655385	0.776615	0.858503	0.893103		negative
ASV_1617	0.784415	-0.172502	-1.79679	-2.76458	-0.407382	-0.874511	0.694834	NA	NA	0.0583357	0.917979	0.794035		negative
ASV_692	-0.657746	-1.22356	-1.48439	-1.44833	-0.0824704	-0.359016	0.512675	0.242769	0.350383	0.0433917	0.959177	0.877545		negative
ASV_585	-0.616475	-0.846441	-0.871325	-0.925235	-0.86423	-1.15158	0.455613	0.272732	0.295618	0.145706	0.264548	0.175783		negative
ASV_952	-1.03823	-1.67165	-2.57866	-1.33152	0.235672	1.09502	0.281362	0.0792075	0.0783141	0.123049	0.896167	0.575354		negative
ASV_1226	-0.135273	-0.226879	0.658944	0.230697	-2.11793	-3.75964	0.986511	0.940127	0.857755	0.95163	0.394388	0.15651		negative
ASV_631	-0.940939	-1.11635	-1.04329	-0.46416	-0.588654	-1.20052	0.159406	0.187849	0.292368	0.500541	0.574071	0.245844		negative
ASV_1000	-0.593655	-0.70966	-0.404307	-0.892569	-1.24725	-1.51016	0.747	0.771982	0.907748	0.468229	0.574071	0.633344		negative
ASV_2021	-0.845577	-1.04573	-1.42315	-2.02028	-1.02056	0.954966	0.754382	NA	NA	0.246897	0.760464	0.807497		negative
ASV_925	-0.35079	-0.917059	-1.16538	-0.954207	-1.50286	-0.521556	0.878957	0.561913	0.628938	0.421167	0.296578	0.869356		negative
ASV_1010	-0.318195	-0.423601	-0.934801	-0.610132	-1.28275	-1.87489	0.884345	0.880493	0.727377	0.627804	0.581677	0.45119		negative
ASV_493	-0.734316	-0.896048	-1.08697	-0.686877	-0.728657	-1.33966	0.240575	0.186504	0.289785	0.232554	0.31734	0.195251		negative
ASV_919	-0.867367	-1.78723	-1.68612	-1.07709	-0.282759	0.202893	0.322232	0.102679	0.162145	0.127116	0.889949	0.909829		negative
ASV_786	-1.05055	-1.05418	-0.936753	-0.596806	-1.13395	-0.726201	0.227817	0.304191	0.49892	0.499149	0.274211	0.651203		negative
ASV_1373	0.439428	-0.200089	-2.18937	-3.26658	-2.2663	1.98438	0.872478	0.929752	0.410628	0.0254754	0.216238	0.49929		negative
ASV_187	-1.09564	-1.16841	-1.15744	-0.966114	-0.518811	-0.61005	0.0833046	0.0953996	0.0994439	0.106679	0.565569	0.489572		negative
ASV_537	-1.39727	-1.46437	-1.65606	-0.747148	-0.650805	0.392418	0.135849	0.0506179	0.153544	0.443077	0.502517	0.831187		negative
ASV_646	-0.221439	-0.533284	-1.79593	-1.68782	-0.873859	-0.4178	0.907809	0.783895	0.215341	0.0419855	0.628255	0.85206		negative
ASV_359	-1.1093	-1.13001	-1.3965	-0.768128	-0.66571	-0.46305	0.229754	0.143797	0.0933612	0.380639	0.467695	0.699095		negative
ASV_156	-0.182468	-0.657879	-1.3055	-1.44749	-0.858603	-1.09138	0.910381	0.532953	0.164738	0.0378351	0.380361	0.302143		negative
ASV_1141	-1.14899	-1.74476	-1.95486	-0.226849	-0.264527	-0.205478	0.322741	0.115096	0.269524	0.846085	0.895261	0.935249		negative
ASV_821	-0.477262	-0.409728	-0.880584	-0.74252	-1.21774	-1.8191	0.67478	0.677959	0.357318	0.331182	0.0964849	0.0310836		negative
ASV_1873	0.214064	-1.164	-1.27149	-1.68639	-1.09744	-0.557214	0.939551	NA	NA	0.228968	0.752382	0.890493		negative
ASV_1530	-1.21983	-1.67387	-1.81326	-2.46135	0.62143	0.977751	0.613577	0.487452	0.470922	0.164177	0.86193	0.750712		negative
ASV_1624	0.25289	-0.893073	-2.04038	-2.53206	-0.276027	-0.0903021	0.914638	0.772025	NA	0.0225673	0.950927	0.981256		negative
ASV_207	-0.692127	-0.914037	-1.17592	-0.978338	-0.798363	-1.03886	0.200597	0.165594	0.0377951	0.030653	0.259083	0.0964984		negative
ASV_202	-0.988298	-1.08946	-1.0886	-0.935958	-0.658501	-0.862602	0.00473652	0.0234351	0.0582776	0.00881929	0.241147	0.182288		negative
ASV_911	-0.950582	-0.8085	-0.706728	-0.852355	-0.97513	-1.3488	0.61514	0.659208	0.731304	0.558715	0.580761	0.464684		negative
ASV_126	-0.963204	-0.991113	-1.10176	-1.00112	-0.701912	-0.888148	0.0252339	0.0454183	0.0368591	0.0154388	0.210159	0.13822		negative
ASV_596	-1.33979	-1.28601	-1.43613	-0.439746	-0.651599	-0.514086	0.0172648	0.0253969	0.0292937	0.507081	0.33872	0.569183		negative
ASV_1030	-0.526013	-1.19228	-2.1649	-1.49684	-0.125205	-0.162531	0.797942	0.409396	0.125629	0.192985	0.958179	0.938751		negative
ASV_844	-0.312132	-0.585863	-2.03946	-0.69186	-1.60816	-0.438215	0.872478	0.773712	0.40215	0.509413	0.310643	0.894291		negative
ASV_1175	-0.989201	-1.99825	-1.59121	-1.183	-0.102422	0.175988	0.336305	0.104759	0.235215	0.164139	0.959177	0.93129		negative
ASV_1040	-0.145507	-0.395293	-0.653285	-2.0781	-1.80343	-0.613649	0.987702	0.943512	0.92414	0.651724	0.777267	0.931591		negative
ASV_304	-0.571078	-0.827006	-1.4154	-0.890747	-1.06809	-0.917954	0.566944	0.437934	0.174788	0.209762	0.283169	0.464227		negative
ASV_625	-0.519141	-1.03143	-1.30053	-1.06348	-1.00855	-0.775701	0.825413	0.530159	0.387508	0.404041	0.546415	0.680509		negative
ASV_485	0.0552947	0.543168	-0.741991	-1.06125	-2.2879	-2.2091	0.980028	0.687857	0.680846	0.204033	0.0146413	0.125097		negative
ASV_1618	-1.26081	-1.47819	-1.82914	-1.45421	-0.392984	0.687	0.566944	0.563239	0.534301	0.376191	0.917979	0.858845		negative
ASV_1439	-1.42833	-1.14108	-1.24354	-0.579292	-0.968585	-0.380983	0.465732	0.608327	0.653997	0.754768	0.689892	0.905041		negative
ASV_1528	-1.25498	-1.84646	-1.21334	-0.250666	-0.272326	-0.929269	0.379396	NA	NA	0.862522	0.950927	0.79344		negative
ASV_687	-1.44605	-1.35898	-1.24276	-0.824419	-0.782784	-0.130154	0.135849	0.183209	0.40215	0.423673	0.53811	0.946522		negative
ASV_1827	-0.653246	-0.981033	-1.19689	-2.93675	0.104265	-0.127716	0.859581	NA	NA	0.138016	0.977958	0.968094		negative
ASV_619	-0.912672	-1.10161	-1.09341	-0.664899	-0.68677	-1.33669	0.365484	0.279971	0.438289	0.464935	0.555979	0.352755		negative
ASV_542	-0.601041	-0.12718	-0.416431	-0.476198	-2.0445	-2.13432	0.511667	0.929752	0.810746	0.546021	0.0367478	0.103689		negative
ASV_1024	-1.3909	-1.6132	-1.40391	-0.518402	-0.109679	-0.763782	0.0397072	0.0982032	0.272707	0.493151	0.954376	0.636969		negative
ASV_3944	-0.166574	0.173584	-2.16282	-1.38759	-2.49518	0.226125	0.962981	NA	0.457921	0.320915	0.122802	0.948906		negative
ASV_1416	-0.585114	-1.2597	-2.23683	-2.19568	0.134346	0.310291	0.761837	0.561913	0.454333	0.0444635	0.959602	0.936711		negative
ASV_307	-0.733307	-1.11912	-1.29884	-0.862664	-0.809187	-1.01476	0.213415	0.0542458	0.0147259	0.0949165	0.214114	0.0881187		negative
ASV_429	-0.238245	0.134804	-0.37303	-1.05422	-1.93857	-2.37007	0.934154	0.93522	0.816195	0.414363	0.1076	0.0360158		negative
ASV_711	-0.423947	-1.15066	-1.54142	-1.00886	-1.07465	-0.640806	0.748729	0.192278	0.133932	0.21802	0.259335	0.664822		negative
ASV_1278	-0.423832	-0.45279	-0.345703	-1.58675	-1.05038	-2.01258	0.862445	0.830481	0.915496	0.193788	0.553883	0.4208		negative
ASV_808	-1.08573	-1.39766	-1.61532	-1.33322	-0.297881	-0.148871	0.269885	0.295062	0.222325	0.118033	0.896167	0.936711		negative
ASV_843	-1.12717	-1.17401	-1.2864	-1.05817	-0.808616	-0.429894	0.370529	0.385938	0.350383	0.316168	0.583927	0.823007		negative
ASV_346	-0.832554	-0.784077	-1.14018	-1.1072	-1.06345	-0.965034	0.181415	0.156849	0.0303657	0.0366658	0.0447846	0.0997302		negative
ASV_227	-0.950879	-1.07448	-1.46821	-0.920802	-0.799906	-0.678891	0.196914	0.114898	0.0187096	0.163434	0.28947	0.400005		negative
ASV_165	-0.97522	-1.13432	-1.22373	-1.00034	-0.705264	-0.861521	0.0403028	0.0107825	0.00465635	0.0267581	0.175022	0.081173		negative
ASV_144	-1.00914	-1.10841	-1.31982	-0.818168	-0.827684	-0.817627	0.149851	0.0994549	0.0362427	0.2116	0.267745	0.28408		negative
ASV_991	-0.43204	-0.671418	-1.50528	-1.59412	-0.437929	-1.30416	0.859581	0.777239	0.466905	0.189492	0.889949	0.573936		negative
ASV_722	-0.117113	-0.793713	-1.37983	-1.45889	-0.779428	-1.42814	0.935238	0.548305	0.357318	0.0184337	0.553935	0.365377		negative
ASV_1	-0.936738	-1.00794	-1.18989	-0.960869	-0.874869	-0.992725	0.235222	0.140451	0.0499482	0.160873	0.229986	0.150554		negative
ASV_390	-0.675554	-0.980696	-1.01528	-0.464376	-0.998642	-1.83796	0.440559	0.217704	0.191465	0.546021	0.222395	0.00936734		negative
ASV_746	-0.772064	-1.14661	-0.611347	-0.615648	-1.29215	-1.54269	0.4455	0.330217	0.768092	0.508346	0.256958	0.383814		negative
ASV_917	-1.08853	-1.23479	-1.41034	-1.21646	-0.641258	-0.396195	0.13435	0.346924	0.385044	0.0764524	0.6957	0.866863		negative
ASV_875	-0.548172	-0.35526	-1.01486	-0.974759	-0.718735	-2.38232	0.641847	0.783895	0.350383	0.236327	0.523049	0.00820349		negative
ASV_70	-0.152326	-0.646861	-1.34505	-1.34584	-1.21395	-1.29155	0.887319	0.326743	0.0161791	0.00188952	0.0298591	0.0302923		negative
ASV_3	-0.958394	-1.03016	-1.23086	-0.946122	-0.857049	-0.976734	0.229683	0.133564	0.0449068	0.174635	0.247332	0.162668		negative
ASV_492	-0.754208	-1.05054	-1.33136	-0.747565	-1.16675	-0.952447	0.407978	0.125579	0.234932	0.341752	0.0955662	0.463552		negative
ASV_660	-0.629599	-0.839484	-1.32809	-1.35871	-0.737506	-1.1179	0.470677	0.456334	0.211392	0.0346866	0.528281	0.348328		negative
ASV_1459	-1.46009	-1.71634	-2.17988	-1.61227	-0.403244	1.3275	0.431214	0.322598	0.258227	0.265493	0.889949	0.586818		negative
ASV_857	-0.543295	-0.299785	-1.01666	-1.28261	-1.9515	-0.980024	0.652057	0.802019	0.563218	0.10722	0.0210236	0.600355		negative
ASV_2151	-0.387394	-0.7131	-1.23021	-1.67938	-3.86725	1.80088	0.902598	NA	NA	0.387635	0.164945	0.620149		negative
ASV_950	-1.39206	-1.5527	-1.11754	-1.05557	-0.459354	-0.508812	0.15625	0.118598	0.377984	0.257368	0.760464	0.761599		negative
ASV_1090	-1.01713	-1.04126	-1.54265	-0.78476	-1.20879	-0.507608	0.517896	0.392541	0.402004	0.548545	0.299996	0.847944		negative
ASV_829	-0.729352	-0.99677	-1.64766	-1.11705	-1.22947	-0.435903	0.666763	0.375029	0.283063	0.321538	0.246371	0.850578		negative
ASV_1043	-0.216349	-0.291402	-0.200474	-1.54692	-1.56146	-2.38707	0.909187	0.875198	0.946268	0.0791061	0.222713	0.237063		negative
ASV_1300	-0.491744	-0.708344	-2.63746	-2.62261	-1.98062	2.2338	0.770104	0.736507	0.150622	0.0275739	0.238588	0.384474		negative
ASV_35	-0.900796	-1.05558	-1.54963	-1.37836	-0.74358	-0.586893	0.195598	0.0488276	0.00185159	0.0142438	0.218799	0.383814		negative
ASV_886	-0.907661	-0.6924	-1.59438	-1.46179	-1.00449	-0.560027	0.465594	0.751628	0.406306	0.150069	0.615284	0.840709		negative
ASV_98	-0.278236	-0.876537	-1.52167	-1.64441	-0.907968	-1.00246	0.843979	0.284133	0.0500652	0.00778783	0.263397	0.276972		negative
ASV_400	-0.951404	-1.09552	-1.34967	-0.958584	-0.758566	-1.13417	0.282856	0.215474	0.10342	0.2116	0.447478	0.216198		negative
ASV_194	-0.820223	-1.19462	-1.52755	-1.32216	-0.548413	-0.837714	0.264909	0.00946072	0.000484461	0.0244215	0.338327	0.106791		negative
ASV_566	-0.77468	-1.21802	-0.914602	-0.671599	-1.20762	-1.47996	0.468956	0.229456	0.658838	0.475074	0.242802	0.430996		negative
ASV_325	-0.507917	-0.993722	-1.37076	-1.07967	-1.021	-1.29852	0.56164	0.173609	0.024523	0.0653996	0.176065	0.0473065		negative
ASV_425	-1.05168	-1.28149	-1.539	-1.40148	-0.318527	-0.683858	0.138792	0.171552	0.235215	0.027506	0.848874	0.696692		negative
ASV_228	-1.03961	-1.28871	-1.25893	-0.940865	-0.654954	-1.09885	0.0150628	0.00540574	0.00273148	0.0266244	0.247332	0.0151395		negative
ASV_1356	-0.0906743	0.188735	-0.459761	-1.84832	-1.71364	-2.37462	0.986353	0.940487	0.906926	0.301546	0.400661	0.409457		negative
ASV_642	-0.631131	-0.773927	-1.13473	-1.34462	-1.35438	-1.07306	0.406024	0.256165	0.185289	0.0173944	0.0251597	0.246218		negative
ASV_367	-0.743273	-1.24179	-2.29706	-2.21068	-0.262131	0.440115	0.43033	0.107322	0.0236641	0.000891219	0.856213	0.790351		negative
ASV_1928	-1.07242	-1.21268	-0.953696	-0.485756	-0.70688	-1.89117	0.649465	NA	NA	0.797014	0.771127	0.381543		negative
ASV_438	-0.571607	-0.982497	-1.07393	-1.00638	-1.1673	-1.54514	0.470677	0.118487	0.135466	0.0924277	0.0609196	0.0255066		negative
ASV_1680	0.276902	0.759274	0.451107	-2.10679	-2.82947	-2.89973	0.938228	NA	0.922896	0.209762	0.157939	0.435542		negative
ASV_254	-1.10188	-1.20908	-1.50417	-1.17991	-0.609105	-0.755633	0.00191208	0.00282563	0.000190209	0.00118019	0.217213	0.11992		negative
ASV_563	-0.280058	-0.428948	-1.24823	-1.09877	-1.54189	-1.79877	0.75918	0.685341	0.0860196	0.0285012	0.046331	0.0147013		negative
ASV_161	0.429814	-0.112138	-1.02504	-0.557561	-2.10673	-3.04736	0.740641	0.943512	0.564222	0.551893	0.0764051	0.0357154		negative
ASV_601	-0.119887	-0.743158	-0.929023	-1.57404	-1.22421	-1.86003	0.946284	0.635544	0.655385	0.029221	0.371902	0.308535		negative
ASV_548	-0.383528	-0.777733	-1.64065	-1.00771	-1.19758	-1.47193	0.756189	0.304943	0.067115	0.165857	0.079437	0.134779		negative
ASV_502	0.178401	-0.56132	-1.29549	-2.09253	-1.68331	-1.03013	0.934154	0.783895	0.42089	0.0124677	0.287511	0.577642		negative
ASV_459	-0.676212	-1.26946	-1.49988	-1.29282	-1.04967	-0.722507	0.729766	0.386941	0.277188	0.2708	0.502012	0.695293		negative
ASV_691	-1.38793	-1.29229	-1.27069	-1.06349	-0.650777	-0.852344	0.233569	0.321167	0.332312	0.328614	0.687663	0.578332		negative
ASV_414	-0.502283	-1.13989	-1.41288	-1.25049	-1.07334	-1.16903	0.694011	0.0957125	0.13475	0.0999389	0.126893	0.261056		negative
ASV_288	-1.01844	-1.34404	-1.51179	-1.02493	-0.788683	-0.869165	0.0833757	0.0289276	0.0219127	0.0588612	0.273127	0.28408		negative
ASV_1292	-0.402186	-1.20637	-2.08804	-1.40166	-1.26948	-0.209185	0.872478	0.586723	0.486635	0.318311	0.549011	0.951849		negative
ASV_296	-0.894794	-1.15217	-1.61757	-1.30205	-0.61678	-0.997032	0.186185	0.0390013	0.00239919	0.0233169	0.3553	0.104883		negative
ASV_52	-0.960895	-1.12384	-1.70297	-1.37615	-0.786595	-0.646891	0.186185	0.0557242	0.00138064	0.020923	0.234007	0.369948		negative
ASV_349	-1.07616	-1.33959	-1.34365	-1.06369	-0.661909	-1.123	0.0149057	0.00285653	0.0037617	0.0160235	0.229149	0.0253554		negative
ASV_582	0.244921	-0.0336763	-0.942319	-1.27683	-2.36225	-2.24168	0.910381	0.984881	0.618272	0.203316	0.0369567	0.164498		negative
ASV_768	-0.0857093	-0.483702	-1.0031	-1.19801	-1.93884	-1.9183	0.978562	0.787471	0.64104	0.310817	0.145544	0.319892		negative
ASV_965	0.585028	-1.05416	-2.19143	-1.84007	-2.07251	-0.0970563	0.69618	0.567388	0.295618	0.0444635	0.18467	0.970514		negative
ASV_803	-0.534302	-1.04746	-2.07056	-1.53838	-0.81814	-0.683077	0.694834	0.352461	0.110051	0.0623841	0.498508	0.709058		negative
ASV_229	-0.640857	-0.774151	-1.50436	-1.37823	-1.20034	-1.20023	0.259216	0.098937	0.000625985	0.00162748	0.00577908	0.0112921		negative
ASV_1205	-0.503903	-0.57797	-1.45401	-1.70087	-1.8018	-0.662073	0.823974	0.783895	0.598817	0.145706	0.262458	0.851858		negative
ASV_837	-1.37729	-1.02706	-1.74693	-1.03857	-0.527501	-0.983587	0.0731873	0.339804	0.143501	0.181227	0.688666	0.49929		negative
ASV_679	-0.375117	-0.501092	-1.19085	-1.45192	-2.06491	-1.1348	0.76305	0.637744	0.5078	0.0325705	0.00752084	0.566638		negative
ASV_199	-0.832909	-1.14692	-1.28285	-1.27451	-1.04366	-1.13863	0.19453	0.0257545	0.00916321	0.0151815	0.0534151	0.0328081		negative
ASV_927	-0.493177	-0.947046	-1.47465	-1.03234	-1.31529	-1.46348	0.718086	0.385689	0.191506	0.210014	0.189719	0.236474		negative
ASV_1634	0.113422	-0.112873	-2.19965	-2.7703	-1.31342	-0.455428	0.971153	0.962053	0.430155	0.020248	0.52656	0.900691		negative
ASV_1807	-0.753514	-0.938141	-1.06539	-0.516381	-1.94932	-1.55782	0.804238	NA	NA	0.797994	0.424847	0.689404		negative
ASV_825	-0.717035	-1.09939	-1.51084	-1.12209	-1.44152	-0.890383	0.416307	0.269619	0.143229	0.112514	0.124817	0.463148		negative
ASV_244	-0.835365	-1.27171	-1.69871	-1.03917	-0.846195	-1.10309	0.208836	0.0611353	0.0292937	0.0653996	0.273127	0.231065		negative
ASV_338	-0.315665	-0.160586	-0.557445	-1.37853	-1.90885	-2.4748	0.902598	0.925269	0.69669	0.23527	0.0814144	0.0166419		negative
ASV_1049	-1.1733	-1.0337	-1.79502	-1.61196	-0.573199	-0.609219	0.308666	0.386941	0.150095	0.0989616	0.691276	0.732769		negative
ASV_784	-0.450793	-0.0254142	-0.0742541	-0.911944	-2.39044	-2.9646	0.953946	0.993238	0.992419	0.816024	0.565569	0.446024		negative
ASV_21	-1.02269	-1.20943	-1.37732	-1.27183	-0.888862	-1.0484	0.216301	0.0852615	0.0378093	0.0653996	0.256958	0.168817		negative
ASV_387	-0.974238	-1.09439	-1.42861	-1.41389	-0.977881	-0.933838	0.113756	0.0611353	0.0177635	0.00869594	0.113044	0.186116		negative
ASV_937	-0.0816964	-0.895527	-2.36577	-2.71111	-0.48875	-0.280786	0.974496	0.55394	0.119868	0.00510558	0.799302	0.900691		negative
ASV_1583	-0.384668	-0.102917	0.501135	0.568798	-1.93807	-5.47622	0.902598	NA	NA	0.768347	0.297882	0.0291371		negative
ASV_1055	-1.05835	-1.74559	-1.64411	-1.00959	-0.470178	-0.905787	0.458616	0.087079	0.172336	0.384324	0.765542	0.551859		negative
ASV_698	-1.1451	-1.43584	-1.51746	-1.44483	-0.555075	-0.736474	0.0853352	0.0388794	0.0377951	0.0187768	0.546415	0.423212		negative
ASV_639	-1.07229	-1.14401	-1.40187	-0.791511	-0.894445	-1.5397	0.0399814	0.116118	0.185176	0.159177	0.256958	0.162668		negative
ASV_111	-1.13694	-1.55081	-1.73307	-1.23585	-0.653466	-0.544014	0.115854	0.0144405	0.00840342	0.0539781	0.424328	0.569406		negative
ASV_468	-0.300365	-0.395281	-1.41724	-1.64313	-1.47368	-1.62567	0.825413	0.682847	0.0875375	0.0124621	0.0316648	0.0502834		negative
ASV_10	-0.989363	-1.17703	-1.37977	-1.31026	-0.925009	-1.07745	0.214204	0.0930168	0.0387535	0.0454097	0.228273	0.159737		negative
ASV_1729	-0.574292	-0.511843	-0.459012	-0.90557	-1.04634	-3.36473	0.884345	NA	0.897303	0.670198	0.594267	0.179196		negative
ASV_1540	-1.28376	-1.76111	-1.22394	-1.42862	-0.703259	-0.469221	0.470677	0.406311	0.682736	0.309025	0.811227	0.893103		negative
ASV_663	-0.887277	-1.61585	-1.8989	-1.38136	-0.542453	-0.545006	0.35176	0.146647	0.120186	0.0624335	0.742158	0.761599		negative
ASV_1653	-1.86386	-1.43089	-2.15301	-0.540074	-0.909522	0.0127944	0.136793	0.317804	0.437075	0.677818	0.546415	0.995264		negative
ASV_1046	-1.01594	-1.57307	-2.00879	-1.23683	-0.738682	-0.311552	0.53269	0.378372	0.292338	0.365633	0.760464	0.905041		negative
ASV_188	-1.03246	-1.39675	-1.47356	-1.08972	-0.883032	-1.01033	0.0833757	0.00915242	0.0150139	0.0441429	0.154908	0.15651		negative
ASV_1009	-1.22189	-1.06756	-1.38547	-1.31319	-0.352135	-1.54831	0.113013	0.314957	0.178213	0.0870951	0.833184	0.139975		negative
ASV_607	-0.121522	-0.290836	-1.39311	-1.46356	-1.76058	-1.87126	0.934154	0.780076	0.0922683	0.00998452	0.00873233	0.016493		negative
ASV_409	-0.0730542	-0.637612	-1.53907	-1.37254	-1.57514	-1.71195	0.971209	0.432839	0.0907816	0.0227454	0.0149145	0.0684006		negative
ASV_988	-2.01833	-1.79546	-0.288805	-0.25183	-0.364766	-2.22485	0.318199	0.597	0.922896	0.908064	0.950927	0.302624		negative
ASV_1254	-0.0334843	-0.809183	-2.42694	-1.8002	-2.37636	0.489408	0.989778	0.771982	0.293181	0.159283	0.263397	0.887883		negative
ASV_707	-0.482012	-0.836894	-0.445377	-0.311093	-1.43353	-3.45672	0.873601	0.718272	0.881168	0.869917	0.474831	0.114702		negative
ASV_969	-0.804289	-1.51061	-2.04958	-0.750398	-0.90125	-0.956909	0.508237	0.192994	0.172336	0.445752	0.513191	0.631153		negative
ASV_329	-1.44589	-1.78796	-1.75034	-1.11767	-0.487785	-0.392191	0.13657	0.0454183	0.0722455	0.215008	0.72128	0.795364		negative
ASV_1602	-0.436427	-0.914112	-1.35747	-1.69375	-2.20273	-0.383337	0.879232	0.710552	0.64104	0.255419	0.28682	0.9061		negative
ASV_683	-0.710688	-0.943794	-1.51357	-1.4301	-1.09731	-1.31271	0.381807	0.181673	0.0511465	0.022512	0.119831	0.120699		negative
ASV_1644	-0.898286	-1.0723	-2.59895	-1.37893	-0.713252	-0.362027	0.718086	NA	NA	0.462951	0.858503	0.915714		negative
ASV_240	-1.07285	-1.13918	-1.46962	-1.53015	-0.939756	-0.872427	0.17991	0.170538	0.0474704	0.0220245	0.295152	0.336864		negative
ASV_1775	-1.51977	-2.29218	-1.20368	-0.0184638	-1.16927	-0.834769	0.493168	NA	NA	0.992296	0.688057	0.847944		negative
ASV_455	-1.0611	-1.17024	-1.40951	-1.12355	-1.00801	-1.27025	0.209211	0.133855	0.099334	0.130114	0.22796	0.169065		negative
ASV_1374	-1.28322	-1.87614	-0.853717	-0.293259	-0.769802	-2.04147	0.462169	0.282237	0.772121	0.860093	0.747212	0.446024		negative
ASV_172	-1.15146	-1.62848	-1.78039	-1.296	-0.655332	-0.611783	0.0835312	0.00946072	0.00798211	0.0295734	0.424328	0.516923		negative
ASV_854	-0.830636	-1.04326	-1.39733	-1.16197	-0.902812	-1.807	0.465594	0.505703	0.484927	0.214835	0.583927	0.365596		negative
ASV_1248	-0.63202	-0.457685	-1.24273	-0.358032	-1.8338	-2.62835	0.671362	0.779359	0.605069	0.776676	0.163604	0.252063		negative
ASV_138	-1.09549	-1.51132	-1.77618	-1.21296	-0.750491	-0.807468	0.0907273	0.0125666	0.00339466	0.0363829	0.307084	0.303856		negative
ASV_1125	0.0327437	-0.777715	-1.94936	-1.9364	-1.52139	-1.01889	0.988523	0.524816	0.139386	0.082726	0.142471	0.494131		negative
ASV_587	-0.985385	-1.08691	-1.35918	-1.23962	-1.28196	-1.22873	0.259216	0.0803464	0.200282	0.0971937	0.0330936	0.302624		negative
ASV_84	-1.06187	-1.39086	-1.64529	-1.26563	-0.970063	-0.857191	0.0121771	7.74599e-05	0.000121032	0.00138017	0.0117056	0.0997302		negative
ASV_1577	-0.322413	-0.80309	-1.0762	0.0215276	-1.75191	-3.28279	0.935238	NA	0.727331	0.992296	0.625469	0.22061		negative
ASV_561	-0.661384	-0.792658	-1.14519	-1.63491	-1.54069	-1.44527	0.368851	0.360488	0.243434	0.00351309	0.0386864	0.152518		negative
ASV_526	-1.12799	-1.36057	-1.72042	-1.20471	-0.736332	-1.07305	0.181415	0.136346	0.0483566	0.111962	0.506315	0.302143		negative
ASV_626	-0.667678	-0.898519	-1.04066	-1.11719	-1.59575	-1.90446	0.734231	0.545283	0.588142	0.386833	0.213299	0.278401		negative
ASV_612	-0.425165	-1.03818	-2.07138	-1.7598	-1.07349	-0.856613	0.811026	0.352461	0.0637167	0.0423556	0.329253	0.569183		negative
ASV_277	-0.95306	-1.2097	-1.53642	-1.53543	-1.07889	-0.914947	0.0647887	0.0134425	0.003512	0.000659506	0.0369567	0.151185		negative
ASV_1352	-0.19114	-0.554503	-0.969203	-0.558505	-1.73351	-3.23689	0.949512	NA	NA	0.761483	0.498508	0.335517		negative
ASV_505	-0.75514	-0.673275	-1.14061	-1.65446	-1.59453	-1.42676	0.205699	0.29282	0.140909	0.000551479	0.002277	0.0648221		negative
ASV_2055	-1.97361	-1.91027	-1.73807	-1.22354	-0.98137	0.575635	0.144534	NA	NA	0.356616	0.653697	0.855948		negative
ASV_1154	-0.0348683	-0.344102	-0.983931	-0.677979	-0.770959	-4.44479	0.987702	0.871566	0.737329	0.549421	0.723067	0.0881187		negative
ASV_317	-0.899954	-1.36223	-1.94094	-1.67015	-0.646249	-0.753377	0.113791	0.00523365	0.00557953	0.000605166	0.277271	0.4208		negative
ASV_1358	-0.634201	-0.831623	-2.33317	-2.0615	-1.03261	-0.400245	0.740641	0.637269	0.20783	0.107576	0.553945	0.886805		negative
ASV_860	-0.769495	-1.42733	-1.62496	-1.69083	-0.832554	-0.952688	0.465732	0.165594	0.27836	0.0287414	0.498801	0.600355		negative
ASV_822	-0.254715	-0.685457	-1.26182	-1.7361	-1.70078	-1.67948	0.906317	0.647314	0.471194	0.0676765	0.152851	0.333718		negative
ASV_924	0.263367	-0.36341	-1.82988	-2.98163	-1.88809	-0.534685	0.857389	0.892488	0.277517	0.00106082	0.303586	0.828313		negative
ASV_533	-1.38591	-1.40322	-1.65297	-1.44527	-0.724183	-0.765047	0.0109186	0.0209811	0.00567808	0.00696894	0.319301	0.314495		negative
ASV_529	-0.497864	-1.09278	-1.69953	-1.92111	-1.03351	-1.13935	0.740641	0.21348	0.164738	0.0213909	0.256555	0.425543		negative
ASV_887	-0.93139	-1.49702	-1.65603	-0.687106	-1.59989	-1.01425	0.349079	0.0873833	0.291667	0.446562	0.0733484	0.596047		negative
ASV_702	-0.638768	-0.935165	-1.23355	-1.13247	-1.50872	-1.97882	0.547749	0.352461	0.421109	0.140072	0.0935802	0.175444		negative
ASV_1504	-0.824983	-0.738	-1.37906	-1.75998	-1.5511	-1.17702	0.676572	0.751628	0.628938	0.200411	0.412711	0.706652		negative
ASV_732	-0.42345	-1.34985	-2.24411	-1.1294	-1.00416	-1.28482	0.847656	0.202539	0.0583951	0.315224	0.392733	0.352755		negative
ASV_676	-1.0038	-1.11725	-1.50552	-1.65797	-1.22099	-0.937133	0.246508	0.357788	0.178213	0.0182945	0.294067	0.477566		negative
ASV_1243	-0.774929	-1.23706	-1.20676	-0.826991	-1.64542	-1.76518	0.671362	0.495242	0.545565	0.546021	0.317826	0.366946		negative
ASV_295	-1.07048	-1.43368	-1.57549	-1.30898	-1.04231	-1.03702	0.0260444	0.00245399	0.00206282	0.00372232	0.0461997	0.0810885		negative
ASV_859	-0.558253	-0.885433	-1.16676	-1.18024	-1.82535	-1.91624	0.694403	0.481381	0.387958	0.196204	0.0833063	0.138124		negative
ASV_1478	-1.09341	-0.216048	-0.44484	-1.44093	-1.73123	-2.63841	0.542086	0.921393	0.856139	0.288234	0.241177	0.122724		negative
ASV_1749	-0.0389152	-0.240747	-1.00772	-1.77276	-2.11567	-2.4038	0.989778	NA	NA	0.250981	0.294067	0.393826		negative
ASV_1388	-1.03792	-1.56252	-1.9629	-1.93991	-0.705661	-0.376609	0.372858	0.150437	0.266079	0.026334	0.594267	0.888943		negative
ASV_759	-1.93477	-1.72104	-0.791684	-0.576418	-0.365257	-2.2039	0.278867	0.588327	0.734417	0.756679	0.947834	0.246218		negative
ASV_1339	-0.83931	-0.66993	-1.47267	-1.10915	-1.66634	-1.84334	0.502279	0.693793	0.696171	0.246656	0.225433	0.634499		negative
ASV_670	-1.01682	-1.28262	-1.53642	-0.99375	-1.66904	-1.1559	0.210591	0.149093	0.253877	0.2116	0.0598909	0.450193		negative
ASV_426	-1.68881	-1.99229	-1.79917	-1.00718	-0.539118	-0.629893	0.0669324	0.0391858	0.0830605	0.270462	0.71359	0.671236		negative
ASV_1100	-0.753341	-0.682345	-1.45297	-1.28701	-1.72658	-1.75626	0.542086	0.745808	0.531643	0.222394	0.294067	0.437605		negative
ASV_1185	-1.65078	-1.65905	-1.92851	-1.57991	-0.105646	-0.738542	0.254791	0.221647	0.0994439	0.228968	0.959177	0.63288		negative
ASV_839	-0.978816	-1.6509	-1.44187	-1.12172	-0.963583	-1.53612	0.506992	0.0868627	0.224389	0.318311	0.394388	0.222031		negative
ASV_1332	-1.37562	-2.25275	-1.81276	-1.55244	0.248438	-0.968316	0.60203	0.307291	0.542977	0.434335	0.950927	0.791881		negative
ASV_1048	-0.467476	-0.923381	-0.97999	-1.19083	-1.63071	-2.56641	0.825413	0.514399	0.641822	0.338761	0.192881	0.132281		negative
ASV_903	-0.725536	-1.19165	-1.67958	-1.4376	-1.32434	-1.42032	0.423213	0.184122	0.234889	0.040327	0.145801	0.370464		negative
ASV_473	-1.27465	-1.71414	-2.73175	-2.24396	-0.400367	0.585496	0.0854642	0.0451283	0.0128481	0.00086153	0.771127	0.739976		negative
ASV_87	-1.15338	-1.48069	-1.79661	-1.40944	-0.97299	-0.979695	0.0259645	0.00456257	0.000328861	0.00311492	0.101027	0.107107		negative
ASV_1319	0.134709	-0.0755725	-1.21667	-1.55173	-1.72999	-3.35403	0.974572	0.978804	0.682736	0.369102	0.424328	0.216198		negative
ASV_933	-0.264563	-0.371611	-1.57006	-0.851651	-2.32289	-2.4335	0.872478	0.794725	0.32525	0.318311	0.0150889	0.107611		negative
ASV_1378	0.736094	0.355469	-0.723551	-1.99138	-2.83833	-3.35872	0.731252	NA	NA	0.202063	0.192752	0.37027		negative
ASV_326	-1.28843	-1.97789	-2.19104	-1.40489	-0.53361	-0.432149	0.123786	0.000305674	0.00231572	0.0588914	0.490432	0.707773		negative
ASV_208	-0.569348	-0.830994	-1.83493	-1.30809	-1.70721	-1.60785	0.50992	0.341038	0.0368591	0.0259509	0.0183088	0.0984188		negative
ASV_101	-0.532569	-0.925298	-1.6105	-1.77437	-1.44208	-1.57508	0.584866	0.294731	0.0347451	0.00388609	0.0675659	0.0541481		negative
ASV_1099	-0.0306623	-0.804544	-1.37074	-1.42171	-2.28269	-1.96966	0.989415	0.776889	0.636209	0.186653	0.351024	0.528007		negative
ASV_721	-0.856868	-1.30773	-1.82601	-1.54476	-1.31351	-1.0491	0.334059	0.150156	0.160714	0.0275739	0.161141	0.522353		negative
ASV_1916	-0.496456	-0.678639	-1.69072	-0.71433	-2.64661	-1.6833	0.849181	NA	NA	0.655247	0.142503	0.586818		negative
ASV_1155	-1.48699	-1.84696	-1.66955	-0.753771	-0.470014	-1.69656	0.0670208	0.0554182	0.283252	0.386159	0.757468	0.308535		negative
ASV_1329	-0.303103	-0.943691	-1.63467	-2.3506	-1.25591	-1.45675	0.894261	0.644927	0.545565	0.0304777	0.523049	0.617504		negative
ASV_557	-1.50462	-1.60989	-1.81686	-0.976129	-0.781772	-1.26718	0.0348574	0.0726007	0.149671	0.198766	0.485654	0.384809		negative
ASV_957	-0.933546	-1.77174	-1.76366	-0.921668	-0.736241	-1.8375	0.163755	0.0149672	0.224389	0.144285	0.431057	0.227888		negative
ASV_427	-1.22048	-1.94087	-2.16963	-1.53314	-0.495339	-0.618993	0.0577978	0.000420059	0.00596758	0.00977131	0.530872	0.589871		negative
ASV_696	-1.16632	-1.69925	-1.98048	-1.68883	-1.00998	-0.433812	0.281362	0.132018	0.0648682	0.0567947	0.45255	0.795364		negative
ASV_862	-1.08817	-1.30311	-2.25199	-1.60101	-0.743546	-0.993494	0.465594	0.398979	0.190799	0.187265	0.687663	0.651323		negative
ASV_132	-1.26504	-1.54293	-1.62154	-1.2558	-1.18055	-1.11565	0.00179323	2.24386e-05	0.00012971	0.0016662	0.00219604	0.0177032		negative
ASV_752	-1.01916	-1.47974	-1.82417	-1.15291	-1.34468	-1.18461	0.26964	0.0522731	0.131301	0.158389	0.0833286	0.409744		negative
ASV_1028	-0.738163	-1.36024	-1.61212	-1.53647	-2.5471	-0.232717	0.694403	0.509679	0.502484	0.195199	0.151439	0.938751		negative
ASV_352	-1.07306	-1.28188	-1.51388	-1.70985	-1.27831	-1.17114	0.166367	0.0995566	0.037812	0.00836188	0.113873	0.162557		negative
ASV_1553	-1.8776	-1.35763	-1.54836	-0.75976	-1.27787	-1.23295	0.0942305	NA	NA	0.593227	0.499127	0.651203		negative
ASV_1306	-2.13447	-2.7743	-2.78808	-1.38901	0.486138	0.543635	0.13435	0.125761	0.292338	0.394384	0.882396	0.883944		negative
ASV_1261	0.22016	-0.429013	-1.87767	-2.83297	-1.72976	-1.43236	0.934187	0.802019	0.388763	0.028569	0.199923	0.569183		negative
ASV_1180	0.226404	0.269752	-0.908624	-0.92758	-2.7261	-4.02892	0.909257	0.860073	0.667569	0.392649	0.00994652	0.0176162		negative
ASV_1033	-0.669458	-1.08731	-1.32641	-1.82014	-1.49902	-1.69951	0.586631	0.370048	0.435837	0.0308274	0.17873	0.314495		negative
ASV_743	0.0865517	0.374458	-0.60482	-1.4496	-3.06245	-3.45744	0.973616	0.802019	0.76719	0.161523	0.00144181	0.0153818		negative
ASV_1122	-0.875911	-1.30292	-1.64476	-2.0898	-0.932777	-1.35907	0.362467	0.215563	0.161551	0.0067895	0.428802	0.302143		negative
ASV_1138	-1.96955	-1.44437	-1.5837	-1.1208	-1.33052	-0.759242	0.206098	0.475441	0.406306	0.457381	0.522472	0.765526		negative
ASV_1256	-0.593715	-0.737881	-1.6878	-2.01416	-1.1792	-1.99788	0.626788	0.666872	0.206114	0.0205441	0.436619	0.131422		negative
ASV_2260	-0.139425	-0.602743	-1.58414	-1.9833	-1.86807	-2.06192	0.971439	NA	NA	0.250206	0.41856	0.586818		negative
ASV_655	-1.14888	-1.44995	-1.94893	-1.94043	-0.974866	-0.785787	0.0622106	0.0639563	0.0126112	0.000552857	0.273127	0.448672		negative
ASV_461	-1.37859	-1.5694	-1.74125	-1.64883	-0.64692	-1.27084	0.0248572	0.0162813	0.0136779	0.00550061	0.435643	0.102682		negative
ASV_1346	-0.0879019	-0.999744	-2.17441	-1.90055	-2.71724	-0.422157	0.979598	0.67842	0.351073	0.122773	0.160156	0.899732		negative
ASV_2149	-0.330756	-0.867245	-0.847393	-1.53148	-2.04693	-2.71334	0.935856	NA	NA	0.499149	0.351024	0.328101		negative
ASV_1173	-1.30551	-2.44154	-1.78428	-1.40839	-0.716549	-0.682491	0.259216	0.0394286	0.334495	0.170485	0.659607	0.788311		negative
ASV_1067	0.270526	0.117781	-0.519662	-0.833675	-2.86394	-4.57357	0.890172	0.9556	0.811866	0.457381	0.0711532	0.00562954		negative
ASV_1167	-1.13997	-2.02465	-1.9943	-1.25649	-1.10667	-0.881298	0.309592	0.0116494	0.117206	0.203316	0.236066	0.592806		negative
ASV_1174	-1.2208	-1.35722	-2.32994	-1.97578	-1.01787	-0.520603	0.254791	0.348666	0.119038	0.0528674	0.502557	0.794035		negative
ASV_567	-1.42211	-1.72794	-2.2192	-2.05413	-0.699102	-0.311132	0.0793111	0.0398377	0.0191663	0.00543359	0.525921	0.850755		negative
ASV_334	-1.37468	-1.63602	-1.78162	-1.38002	-1.01969	-1.24624	0.0451251	0.0162523	0.0190815	0.0313515	0.196903	0.159152		negative
ASV_1364	-0.812945	-0.740857	-0.878436	-1.03861	-1.98493	-3.00112	0.53269	0.668009	0.68177	0.321985	0.15692	0.0703753		negative
ASV_373	-0.611443	-1.19202	-2.34437	-2.05735	-1.12814	-1.14036	0.497987	0.155825	0.00483819	0.000523898	0.196903	0.276916		negative
ASV_108	-1.20438	-1.7753	-2.38942	-1.6424	-0.771619	-0.690777	0.22582	0.00794407	6.19313e-05	0.0431813	0.360271	0.411692		negative
ASV_1146	-0.0319122	-0.766132	-1.02162	-1.48492	-2.12961	-3.05483	0.988523	0.568555	0.535938	0.162753	0.058738	0.0349083		negative
ASV_63	-0.929057	-1.13964	-1.61524	-1.54959	-1.5339	-1.74561	0.326546	0.123903	0.0128925	0.0308571	0.0298591	0.00893659		negative
ASV_941	-0.102246	0.443535	-0.618953	-1.33212	-3.27137	-3.65601	0.971439	0.758157	0.76719	0.243189	0.000487452	0.0122025		negative
ASV_107	-1.012	-1.27356	-1.69374	-1.59512	-1.4093	-1.55808	0.324954	0.0855808	0.0148958	0.0434214	0.0568916	0.0372438		negative
ASV_1472	-1.01009	-1.40991	-2.36394	-3.34131	-0.784765	0.367175	0.572219	0.446793	0.185176	0.0160478	0.720362	0.890493		negative
ASV_1790	-1.70432	-1.48989	-1.29665	-2.21649	-0.542435	-1.29345	0.358259	NA	0.682736	0.16615	0.871043	0.705467		negative
ASV_1259	-1.41272	-1.89872	-1.58581	-2.14473	-0.733215	-0.834694	0.431214	0.341038	0.518075	0.127088	0.792177	0.780367		negative
ASV_1623	-2.24923	-2.17934	-1.8956	-1.46426	-1.14178	0.293673	0.0432863	0.0318526	0.224389	0.196341	0.344491	0.90434		negative
ASV_550	-1.09271	-1.3316	-1.78879	-1.57616	-1.68873	-1.16064	0.107742	0.0955481	0.00850464	0.00665033	0.0298591	0.159131		negative
ASV_420	-1.04052	-0.999307	-1.05905	-1.4341	-1.77506	-2.33147	0.115603	0.202539	0.219112	0.0193478	0.0135345	0.0015141		negative
ASV_1837	-0.962426	-1.31942	-1.83534	-0.473557	-0.189652	-3.88704	0.814739	NA	NA	0.862522	0.966553	0.27272		negative
ASV_335	-0.537151	-1.24733	-1.95887	-2.2511	-1.43019	-1.25267	0.582947	0.295834	0.150897	0.000294154	0.219067	0.440175		negative
ASV_448	-0.735059	-1.47047	-2.26028	-2.11538	-1.22911	-0.876525	0.542086	0.176081	0.0686967	0.00931962	0.291942	0.596047		negative
ASV_417	-1.01446	-1.4836	-2.35161	-1.7977	-0.985212	-1.06128	0.113567	0.00300813	0.000178188	0.00119705	0.0758564	0.16509		negative
ASV_842	-1.28347	-1.59887	-1.35659	-1.28224	-1.69701	-1.50911	0.17991	0.0759753	0.255264	0.13085	0.0648015	0.236382		negative
ASV_1482	0.756039	-0.287077	-0.532292	-1.67041	-2.0489	-4.94707	0.786098	NA	NA	0.323095	0.381479	0.047875		negative
ASV_609	-1.5123	-1.72231	-1.89695	-1.49706	-0.827421	-1.27842	0.0196947	0.0190426	0.0184748	0.0220245	0.347027	0.15651		negative
ASV_816	-0.967298	-1.21842	-1.65491	-1.49898	-1.86044	-1.58853	0.411331	0.386941	0.258227	0.12747	0.183186	0.357977		negative
ASV_855	-1.03343	-1.41074	-2.18806	-2.21247	-1.04329	-0.91359	0.26964	0.0902232	0.0177635	0.00368016	0.262617	0.448672		negative
ASV_62	-1.29917	-1.77746	-2.45615	-1.69414	-0.788648	-0.803421	0.211027	0.0120647	7.36298e-05	0.0485429	0.378538	0.348328		negative
ASV_350	-1.02605	-1.63136	-2.10928	-1.54315	-1.17337	-1.33837	0.0833046	0.00891821	0.00180076	0.00326304	0.0915796	0.0881187		negative
ASV_222	-0.940253	-1.53355	-1.49581	-1.79975	-1.24435	-1.87809	0.47785	0.0865167	0.107449	0.0541528	0.20192	0.0421592		negative
ASV_59	-0.57995	-1.17301	-1.91657	-1.89136	-1.57066	-1.76049	0.588406	0.156849	0.00539973	0.00456098	0.0468025	0.016493		negative
ASV_1922	-0.450504	0.18882	-0.62663	-0.258011	-2.81392	-4.939	0.902598	NA	NA	0.911402	0.113144	0.0652967		negative
ASV_622	-0.733167	-1.2629	-2.49067	-1.98663	-1.44598	-1.00038	0.268026	0.0505341	0.000761488	0.000332925	0.0277081	0.279661		negative
ASV_1606	-1.00332	-2.18383	-1.73108	-1.16745	-1.19587	-1.65973	0.694403	0.100371	0.403196	0.499946	0.474831	0.484938		negative
ASV_664	-1.34528	-1.26584	-1.39827	-1.09052	-1.76268	-2.08752	0.0917207	0.181673	0.199338	0.162819	0.0532484	0.04748		negative
ASV_1340	-0.646779	-0.709249	0.370549	-1.0655	-4.14243	-2.76287	0.793582	NA	NA	0.516503	0.0318157	0.197687		negative
ASV_832	-1.28432	-2.10855	-2.23489	-1.61705	-0.904355	-0.841713	0.566944	0.165811	0.235377	0.318311	0.650235	0.751603		negative
ASV_926	-1.12638	-1.49528	-1.80698	-1.05994	-1.50995	-2.00913	0.191585	0.171058	0.235377	0.182295	0.175476	0.203305		negative
ASV_673	-1.02773	-1.03276	-2.93034	-1.8421	-1.04037	-1.15867	0.43033	0.401381	0.0109497	0.0653996	0.388492	0.41764		negative
ASV_744	-1.28951	-1.95877	-2.25498	-1.19685	-1.47939	-0.855018	0.268026	0.0803081	0.073784	0.235986	0.230586	0.636969		negative
ASV_1310	0.282816	-0.0722104	-0.541417	-1.97168	-3.20578	-3.53698	0.974897	0.991025	0.946268	0.622612	0.549011	0.586086		negative
ASV_922	-1.75683	-2.26777	-2.23423	-1.63428	-0.141207	-1.02262	0.206098	0.0211655	0.0241073	0.200411	0.950927	0.414492		negative
ASV_1371	-0.549829	-0.0555703	-0.220665	-1.78477	-3.3635	-3.13049	0.819431	0.98213	0.963476	0.164177	0.0191676	0.320568		negative
ASV_1061	-1.2126	-1.34925	-2.31863	-1.86081	-1.82209	-0.548126	0.67478	0.567056	0.269321	0.331073	0.395921	0.8649		negative
ASV_1277	-0.925246	-1.40402	-2.86967	-2.32871	-1.16005	-0.493379	0.572219	0.341038	0.0860196	0.0491143	0.481537	0.85689		negative
ASV_1389	0.43549	-1.19809	-2.90814	-2.59542	-0.477095	-2.44805	0.902598	0.617716	0.115749	0.146926	0.889949	0.0726133		negative
ASV_115	-1.0858	-1.18752	-1.4005	-1.49886	-1.97748	-2.06347	0.0252362	0.01595	0.00533803	0.000680201	1.18956e-05	1.73134e-05		negative
ASV_1489	0.153819	-0.645041	-1.76388	-2.27503	-2.18344	-2.5013	0.93907	0.678207	0.461599	0.0788638	0.0999282	0.314495		negative
ASV_731	-1.25258	-1.63745	-1.93099	-1.76933	-1.70911	-0.925254	0.138932	0.0575471	0.0190964	0.0151815	0.0527328	0.39108		negative
ASV_980	-0.314115	-0.69224	-0.43763	-1.08717	-2.69335	-4.03382	0.971209	0.874323	0.922896	0.75129	0.395774	0.222031		negative
ASV_1438	0.0486271	-0.240872	-1.20551	-2.02412	-2.48875	-3.3595	0.987702	0.926195	0.673837	0.192752	0.196903	0.164498		negative
ASV_328	-1.00708	-1.4803	-1.66739	-1.64526	-1.36743	-2.143	0.393781	0.0798506	0.0340226	0.0644482	0.122802	0.0054145		negative
ASV_1593	-0.765101	-0.388667	-2.44209	-1.66061	-2.31083	-1.74365	0.711899	0.86921	0.474528	0.212474	0.160639	0.683241		negative
ASV_840	-1.03928	-1.73979	-1.66507	-1.2704	-1.85374	-1.76676	0.309592	0.241281	0.448276	0.174003	0.221772	0.439427		negative
ASV_478	-0.915301	-1.49483	-2.39061	-1.9181	-1.31593	-1.31345	0.318961	0.10324	0.017311	0.00582462	0.175942	0.285205		negative
ASV_1460	-0.604281	-0.598676	-0.292161	-0.718749	-2.90305	-4.25023	0.761837	0.783895	0.907748	0.610147	0.0942432	0.0291371		negative
ASV_560	-1.23524	-1.33852	-1.35774	-1.7357	-1.53206	-2.23426	0.0849244	0.068192	0.140909	0.0130236	0.0406359	0.00631528		negative
ASV_1357	-1.49896	-2.12999	-1.18068	-0.273102	-1.98815	-2.38029	0.239978	0.156855	0.590989	0.842701	0.210159	0.2203		negative
ASV_894	-1.09728	-1.05007	-1.79753	-1.35448	-1.77301	-2.37994	0.387859	0.31885	0.203949	0.209762	0.0568916	0.0879093		negative
ASV_876	-0.269289	-1.02148	-2.78054	-2.94543	-1.62812	-0.809117	0.909187	0.398979	0.0835371	0.0140883	0.131737	0.730147		negative
ASV_180	-1.04079	-1.37075	-1.63648	-1.50957	-1.95884	-2.07933	0.0318526	0.00188391	0.000810042	0.000566154	3.23231e-06	1.27623e-05		negative
ASV_1523	-0.688161	-1.63515	-1.99322	-1.62964	-1.57143	-2.20182	0.861253	0.335377	0.341773	0.400884	0.37174	0.328101		negative
ASV_1116	-0.130037	-0.920571	-4.78178	-3.21499	-0.857225	0.179266	0.971209	0.594158	0.0147169	0.0249173	0.628353	0.946409		negative
ASV_1516	-0.866942	-0.98094	-2.05269	-2.19439	-2.09476	-1.53809	0.555554	0.484705	0.172693	0.037194	0.0711532	0.370464		negative
ASV_1466	-0.693564	-1.6439	-1.60578	-2.95324	-1.3707	-1.46181	0.694403	0.256383	0.389729	0.0181952	0.377812	0.466987		negative
ASV_1343	-0.833773	-0.834329	-0.754913	-1.58224	-2.51983	-3.20458	0.597906	0.651169	0.739369	0.163369	0.0731243	0.0645792		negative
ASV_760	-0.590794	-1.39865	-1.91907	-2.44067	-1.76777	-1.61493	0.573654	0.147348	0.10207	0.00107083	0.0610419	0.204544		negative
ASV_1284	0.0668658	-0.454106	-1.99821	-2.68006	-2.84784	-1.84224	0.984599	0.802019	0.275182	0.0299725	0.0488581	0.425543		negative
ASV_637	-0.535264	-1.0224	-1.6026	-1.51998	-1.98656	-3.1467	0.639252	0.280424	0.172336	0.0322894	0.0155739	0.0030784		negative
ASV_1112	-1.59709	-1.84568	-1.89958	-0.88199	-2.10155	-1.57211	0.139972	0.206851	0.250907	0.436636	0.154908	0.392338		negative
ASV_1066	-1.13664	-1.5497	-2.38331	-2.70906	-0.968577	-1.15197	0.280077	0.167948	0.0118673	0.00120797	0.457671	0.327747		negative
[truncated: 81 more rows]
